# Supplementary material for: Identification and characterization of the LRR repeats in plant LRR-RLKs
Source: BMC Mol Cell Biol. 2021 Jan 28;22:9. doi: 10.1186/s12860-021-00344-y (PMC7841916; doi:10.1186/s12860-021-00344-y)
Supplement: Supplementary file 3 — Additional file 3: Table S2. LRR motifs manually added to the Phyto-LRR database [file 12860_2021_344_MOESM3_ESM.xlsx]

## Sheet: Tab S2A
Table S2A LRR motifs manually added to the Phyto-LRR database. The dataset were manually checked and undetected LRRs started with "LxxLxLxxN" were added manually to the dataset. The PSSM score predicted by the Phyto-LRR prediction program were also added.
Mapoly0122s0003.1.p	offset	308	seq	IRWVNLDSNPQLTGEVPDVGLLTS	score	-11.0813
Medtr1g033010.1	offset	133	seq	IEVVIDSNPFSQWQIPSSLKNCLA	score	-10.6804
Mapoly0122s0004.2.p	offset	158	seq	IRYMYLNDNPHLSGGIPSTSPLTA	score	-10.2724
Mapoly0254s0001.1.p	offset	110	seq	IITIEMSNNPKLIGPLPDLTEASS	score	-9.93746
Mapoly0069s0019.1.p	offset	311	seq	VQWLEMEDNPGLSGTVPDVIQMTG	score	-9.65107
Medtr1g033000.1	offset	132	seq	LIDVSIGYNPFPQWQIPSSLKNCL	score	-9.62302
Pp3c12_2140V3.3	offset	234	seq	VIIQVDNNPSIGGHLPVEWVQNPS	score	-9.61494
PGSC0003DMP400028021	offset	366	seq	LRQINFEENYNLIGEIPNAIFNIS	score	-9.42999
PGSC0003DMP400028022	offset	366	seq	LRQINFEENYNLIGEIPNAIFNIS	score	-9.42999
Solyc04g009640.3.1	offset	371	seq	LRQINFEENYNLIGEIPNTIFNIS	score	-9.42999
Solyc09g057680.3.1	offset	148	seq	LQKFSMDENPSLPPWTIPDSLTDS	score	-8.7343
Potri017G094400.1.p	offset	335	seq	LSVLVLSNMFDPYQDVNGTRGNGL	score	-8.63515
Potri006G073900.1.p	offset	137	seq	LQTMSMNENINLESWVISTDLTES	score	-8.54533
Medtr1g033040.1	offset	132	seq	LIEVSIGYNPFPQWQIPSSLKNCL	score	-8.42587
Potri002G111700.1.p	offset	163	seq	LEVLNFNENDGLHLWQLPENISRL	score	-7.21724
Pp3c15_17310V3.1	offset	151	seq	IIELHVENNVDLNSPDGWSIPESI	score	-6.8483
Pp3c15_17314V3.2	offset	151	seq	IIELHVENNVDLNSPDGWSIPESI	score	-6.8483
Zm00001d041773_P002	offset	259	seq	LEVMRFDNNYQLTGPVPSNINNLT	score	-6.80363
PGSC0003DMP400040906	offset	356	seq	LRVLNFHKNFNLIGQIPKAIFNIS	score	-6.04264
Glyma03G166300.1.p	offset	199	seq	LTRLALHQNPTLTGEFPSFILQCH	score	-5.99115
Glyma04G088700.1.p	offset	243	seq	LQQLELYYNYHLVGNIPEELGNLT	score	-5.88401
Glyma06G090700.1.p	offset	240	seq	LQQLELYYNYHLVGNIPEELGNLT	score	-5.88401
Pp3c6_16010V3.3	offset	156	seq	LSILSIAYNPSLMGPIPSSVGNLT	score	-5.86026
AL8G23510.t1	offset	168	seq	LEYLNFNENPELDLWTLPDYVSKL	score	-5.81441
AT5G49660.1	offset	170	seq	LEYLNFNENPELDLWTLPDSVSKL	score	-5.81441
Mapoly0069s0019.1.p	offset	239	seq	VQQLNLKYNPELKGPLPDFSGLSN	score	-5.77825
Glyma10G220700.1.p	offset	199	seq	LQQFRIGGNPYLNGEIPSQLGLLT	score	-5.77604
Potri005G198000.1.p	offset	200	seq	LQEFRVGGNPYLTGEIPTQLGLLT	score	-5.74557
Mapoly0025s0066.1.p	offset	267	seq	VKYMELNDNSRLSGNVPDVTGLLE	score	-5.74069
PGSC0003DMP400015350	offset	148	seq	LQKFSIDDNPGLPPWTIPDSLTDS	score	-5.67703
Medtr8g106100.1	offset	137	seq	LQEVEIDNNPLPPWQISNSLKDCV	score	-5.61848
Glyma04G086700.1.p	offset	197	seq	LEILGLAYNPKLKRAKIPLEFSRL	score	-5.52734
Glyma18G042200.1.p	offset	173	seq	LQSVEIDDNPFKPWKIPDSIVNCS	score	-5.44926
EFJ05001	offset	272	seq	ILLLNVGENVYGPQPFPPGISNLT	score	-5.4221
EFJ36447	offset	272	seq	ILLLNVGENVYGPQPFPPGISNLT	score	-5.4221
Bra040495.1P	offset	315	seq	LQYLNFNENPEFDLWTLPYYVSKL	score	-5.31967
PGSC0003DMP400024591	offset	220	seq	LRQLTFDNNSNLIGQIPEAIFNIS	score	-5.30241
LOC_Os10g02500.1	offset	89	seq	LCRLNLSGNGELHVDAGDLVKLPR	score	-5.27101
Glyma19G167300.1.p	offset	198	seq	LTRLALHLNPTLTSEFPSFILGCH	score	-4.96902
Glyma06G088400.1.p	offset	197	seq	LEILGLAYNPKLKGAKIPLEFAKL	score	-4.96861
Bradi1g29792.1.p	offset	157	seq	LRSMTIADNKGLQGSIPAEIGDMP	score	-4.78297
Medtr7g081570.1	offset	233	seq	LNKLYLAKNTKLYGPIPHSLWNMS	score	-4.74307
Potri019G078400.1.p	offset	169	seq	LLALGLGTNEYHVGEIPESIGNLK	score	-4.7386
Pp3c10_2340V3.1	offset	138	seq	VVNLYIDRNLGLNGTAGWTIPEDI	score	-4.7198
Zm00001d041232_P001	offset	180	seq	LEVVNLNENPGFDVWRPPESLFVP	score	-4.70715
Zm00001d006117_P001	offset	521	seq	LEQVSFNTNNHMSTMIPSSFKHLC	score	-4.69357
LOC_Os11g07170.1	offset	244	seq	MQWFEVDYNNFFQGGIPSSLANAS	score	-4.64622
Potri018G141000.1.p	offset	136	seq	LQTLSMDANINLEPWVLSTDLTES	score	-4.54989
Glyma13G056200.1.p	offset	338	seq	LRVLVLSNLFDPRGDVADSDLGKL	score	-4.50651
Glyma19G030400.1.p	offset	335	seq	LRVLVLSNLFDPRGDVDAGDLEKL	score	-4.50651
Solyc12g098570.2.1	offset	133	seq	LQIFSISENWKLSPWQIPSYLIDS	score	-4.41951
Glyma20G170900.1.p	offset	197	seq	LQQLRIGGNPYLTGQIPSQLGLLT	score	-4.35721
Bradi1g32160.1.p	offset	114	seq	LSYLGLCDNVGLSGEIPDSLRNCT	score	-4.13548
Zm00001d046485_P001	offset	198	seq	LQQFRVGGNPALSGPIPASLGALS	score	-4.1178
PGSC0003DMP400040818	offset	356	seq	LRVLVIEDNSNLIGQIPEAIFNIS	score	-4.04754
PGSC0003DMP400043506	offset	206	seq	LQQFRIGGNPYLSGEIPAQLGLLT	score	-4.01308
Solyc00g009090.3.1	offset	206	seq	LQQFRIGGNPYLSGEIPAQLGLLT	score	-4.01308
Medtr3g084510.1	offset	139	seq	LQKLSLTENINLKPWKLPMDFTQS	score	-3.92554
Solyc05g007230.3.1	offset	142	seq	LQVIRIGDNVGLTGPIPSSFGDLE	score	-3.91365
PDK_30s1131601g001	offset	135	seq	LQTMTLDKNPFKPWSIPDDVSKCE	score	-3.80106
PGSC0003DMP400008844	offset	159	seq	LVILNFNENRHFNPWRLPEDISRL	score	-3.62488
Solyc04g077010.3.1	offset	158	seq	LVILNFNENRHFNPWRLPEEISRL	score	-3.62488
Solyc04g015980.3.1	offset	360	seq	LRELNFARNFNLMGEIPEAIFNLS	score	-3.43652
Medtr5g077430.1	offset	139	seq	LVSVEIDDNPFEPWEIPVSLKDAS	score	-3.38018
PGSC0003DMP400021139	offset	281	seq	MRRFLVAFNYLGKGEDDDLSFLTT	score	-3.36876
Medtr3g110840.1	offset	166	seq	LEILNFNENSKLNLWELPKSFVRL	score	-3.34073
Glyma04G088700.1.p	offset	169	seq	LEELNFNENGGFNLWQLPADIDRL	score	-3.29095
Glyma06G090700.1.p	offset	166	seq	LEELNFNENGGFNLWQLPTDIDRL	score	-3.29095
Glyma13G253300.1.p	offset	94	seq	LEKISLGSNVYLHGSISEDLRKCT	score	-3.28486
PGSC0003DMP400040858	offset	58	seq	LRQLSFDNNSNLIGQIPEAIFNIS	score	-2.97705
Glyma14G212100.1.p	offset	131	seq	LQAVEIDSNPFEPWEIPQSLRNAS	score	-2.95216
AL8G23510.t1	offset	242	seq	LRQLELYYNYHLTGSIPEEIGNLK	score	-2.86624
AT5G49660.1	offset	244	seq	LRQLELYYNYHLTGSIPEEIGNLK	score	-2.86624
Bra040495.1P	offset	389	seq	LRQLELYYNYHLTGSIPDEIGNLK	score	-2.86624
Mapoly0004s0098.1.p	offset	165	seq	LKHIYLGNNTDLTANLEDFSLFPE	score	-2.83276
evm_27.model.AmTr_v1.0_scaffold00026.22	offset	467	seq	LEYFNVSYNPNLKGTIPANIWSSQ	score	-2.81093
Medtr5g025880.1	offset	865	seq	IEGVDVSENQSYKSSNCKGTRPSS	score	-2.76595
EFJ09628	offset	153	seq	VMEIFLEDNHVNSTQGWSLPADIQ	score	-2.68274
Bradi4g00877.1.p	offset	172	seq	LEVLNLNENPGFDHWRPPESMTKL	score	-2.36603
Glyma02G242700.2.p	offset	131	seq	LQAVEIDNNPFEPWEIPQSLRNAS	score	-2.32968
Bra015917.1P	offset	202	seq	VQFSVSENHHLSGKITPTMFRGNC	score	-2.28185
AL2G23780.t1	offset	137	seq	LQSVEIDNNPFKAWEIPESLRNAS	score	-2.2333
Medtr4g044393.1	offset	137	seq	LQKLSMRNNINLAPWTIPIELIHS	score	-2.18142
Bradi3g01577.1.p	offset	230	seq	LAELALDGNGAIHGSLPEDLFKLE	score	-2.09267
FGENESH00000005054	offset	192	seq	LQQFRVGGNPGLSGPIPASLGALS	score	-2.00232
LOC_Os06g38990.1	offset	192	seq	LQQFRVGGNPGLSGPIPASLGALS	score	-2.00232
Solyc12g056730.1.1	offset	196	seq	LQQLRIGGNPELSGEIPAELGMLT	score	-1.95682
Medtr3g110450.1	offset	195	seq	LEILGLAYNYRLKPMEIPIEFGNL	score	-1.79814
Pp3c1_16110V3.5	offset	287	seq	LEELALGSNDALMGSIPKEIANLV	score	-1.77471
Glyma08G048700.1.p	offset	138	seq	LQEVRIDDNPFSQWHIHDTLRDCV	score	-1.77143
PGSC0003DMP400010766	offset	358	seq	LRQLNLGQNYNIIGQIPKAIFNMS	score	-1.72643
Pp3c19_9160V3.1	offset	133	seq	LSTLTLTGNPELVGFLPSINRDSE	score	-1.57391
Bra014998.1P	offset	195	seq	LEEIRIGGNKELSGKIPPEIGDCS	score	-1.48821
Potri013G035900.1.p	offset	153	seq	LQTFSIGNNVNLSPWQLPTDLAQC	score	-1.46512
Bra002305.1P	offset	313	seq	LWWLGIAQNALGKNSFSDLEFIGG	score	-1.46232
Bra020518.1P	offset	152	seq	LEELRMSYNDKLLPAKIPAEFGKL	score	-1.42433
Solyc06g065260.3.1	offset	169	seq	LVALGLGDNDFVECKIPETLGNLK	score	-1.41629
PDK_30s870011g002	offset	124	seq	LEVIDLNQNPGFDPWKLPETITQL	score	-1.33042
Zm00001d013415_P001	offset	154	seq	LTAVAIDYNPFASWSLPTDLAACA	score	-1.07714
Potri002G111700.1.p	offset	237	seq	LQQLELYYNYHLSGNIPEEFGNLT	score	-1.07666
Mapoly0025s0064.1.p	offset	108	seq	IRELDLSLNPQLEGDLPDLTAFII	score	-1.00384
Pp3c11_13350V3.3	offset	105	seq	LVQLDMGNNKVCKNCSAWNKVTGD	score	-0.986357
Pp3c7_19750V3.3	offset	105	seq	LVQLDMGNNKVCKNCSAWNHVTGD	score	-0.986357
Bradi5g15027.3.p	offset	291	seq	LQHISLAYNHGFRGQIPSSLGKLM	score	-0.872559
FGENESH00000005992	offset	151	seq	LRVLRVGDNPALSGPIPAALGVLA	score	-0.867091
LOC_Os07g31500.1	offset	151	seq	LRVLRVGDNPALSGPIPAALGVLA	score	-0.867091
Mapoly0025s0064.1.p	offset	178	seq	LTDVNLSSNPQLTGTIPSTTQATE	score	-0.794499
AL6G37870.t1	offset	185	seq	LEELRLALNDKFTPAKIPTEFGKL	score	-0.684371
AT5G25930.1	offset	185	seq	LEELRLALNDKFTPAKIPIEFGKL	score	-0.684371
LOC_Os02g12400.1	offset	403	seq	LYSVTFAVNQFETSNKYGWSFMSS	score	-0.670112
Zm00001d038522_P002	offset	99	seq	LMYLDVSFNLGLNGRMPATIGNLA	score	-0.609626
AT1G66150.1	offset	136	seq	LQSVEIDNNPFKSWEIPESLRNAS	score	-0.425942
Bradi2g21990.1.p	offset	95	seq	LMFLDLSFNIGLEGTMPASVGNLA	score	-0.386898
Mapoly0025s0063.1.p	offset	165	seq	IRDIELADNPGLSGVLPDLSQFII	score	-0.363003
Bradi4g40160.2.p	offset	243	seq	LEVLRFDKNSQLSGAVPTNINNLT	score	-0.288376
Solyc03g019980.2.1	offset	361	seq	LLWLNVWSNRLGYGKHDDLDFVNS	score	-0.272614
Medtr1g039310.1	offset	174	seq	LYVLSMGSNHDLSGSIPQEIGRLR	score	-0.156854
Bra009871.1P	offset	180	seq	LRELRLEYNDNFLPAEIPAEFGKL	score	-0.13326
Bra024858.1P	offset	133	seq	LQEVYLDNNPFPSWEIPETVKEAT	score	-0.121122
Bra032313.1P	offset	83	seq	LQEVYLDNNPFPSWEIPETVKEAT	score	-0.121122
Potri005G049200.1.p	offset	135	seq	LQTLSVGDNVNLSPWMLPTDLEQC	score	0.0613458
LOC_Os04g14570.1	offset	252	seq	LQILSLGGNWGLTGTIPGNNNTFN	score	0.297981
Pp3c13_990V3.4	offset	139	seq	LTTLELTGNPQLTGPLPVTLNETS	score	0.29993
Mapoly0025s0063.1.p	offset	235	seq	LREVNLSGNPKLTGTIPSLNQADD	score	0.36617
LOC_Os11g14050.1	offset	250	seq	LEVLRLDRNYQLTGPVPASINSLT	score	0.377008
Zm00001d002287_P001	offset	456	seq	LHFLSLADNDKLSGDIPEDLFDCS	score	0.400948
Medtr8g068540.1	offset	321	seq	IWSIAMEYNHLGSNSSKDLDFLTS	score	0.416825
Medtr6g088755.1	offset	183	seq	LETLSMFSNSMLPRTKLPSSFTKL	score	0.4542
Medtr7g081780.1	offset	239	seq	LNLLILCNNTKVSGPIPHSLWNMS	score	0.462471
AT3G24240.1	offset	202	seq	LEVIRIGGNKEISGQIPSEIGDCS	score	0.479112
AL3G38940.t1	offset	200	seq	LEVIRIGGNKEISGQIPPEIGDCS	score	0.479112
Bra008027.1P	offset	404	seq	LSFFTFSQNQMTNITGALSILQHC	score	0.797443
Bra009869.1P	offset	185	seq	LQELRLAYNDKFLPAEIPAEFGKL	score	0.847859
Bradi5g03977.1.p	offset	325	seq	LHRVVLGRNLLQAHDWLFLSSLAN	score	0.881985
Medtr6g036870.1	offset	296	seq	LQRLDLGHNMNLVGQVPSLRNLQD	score	0.883531
Medtr1g097580.1	offset	189	seq	LQQFRIGGNPFLTGELPSQLGLLT	score	0.890782
Zm00001d017291_P001	offset	436	seq	LTSLVLTKNFRDEKALPMTGIHGF	score	0.921905
FGENESH00000054357	offset	167	seq	LVTLSVGMNSYDPGETPASIGNLK	score	0.952713
LOC_Os11g12530.1	offset	167	seq	LVTLSVGMNSYDPGETPASIGNLK	score	0.952713
Potri002G063300.1.p	offset	199	seq	LQEFRVGGNPFLTGEIPVQLGLLT	score	1.01296
FGENESH00000037962	offset	292	seq	VYWLNLEKNQLHARNKQDWEFMSC	score	1.08936
LOC_Os11g07170.1	offset	293	seq	VYWLNLEKNQLHARNKQDWEFMSC	score	1.08936
Pp3c2_34890V3.1	offset	146	seq	LSSLTLTGNPELKGVLPPFTGSSL	score	1.12859
FGENESH00000007170	offset	161	seq	LAAVSLDNNPFDPWPLPADLADCT	score	1.17245
LOC_Os03g50810.1	offset	152	seq	LAAVSLDNNPFDPWPLPADLADCT	score	1.17245
Glyma07G173100.1.p	offset	131	seq	LQDVSIGYNPFSNWEIPDSLKDCD	score	1.18055
Medtr6g036890.1	offset	268	seq	LQILDLGDNMNLVGQVPSLGNLQD	score	1.1806
Glyma04G222800.1.p	offset	367	seq	LDKVLVSENVQSGSKKSPLFAMAE	score	1.1814
Medtr2g449790.1	offset	451	seq	LEYFNVSCNMQLGGKIPSQIWSLP	score	1.25634
PDK_30s717671g003	offset	106	seq	LTNVYLDTNPLASWTIPSSLRTAS	score	1.29498
Glyma11G114100.1.p	offset	219	seq	LRILKLGYNNAYEGGIPPEFGTME	score	1.3014
evm_27.model.AmTr_v1.0_scaffold00078.143	offset	149	seq	LEQFRIGGNPEISGLIPPELGRWR	score	1.3139
AL5G10940.t1	offset	137	seq	LQEVYLENNPFNPWQIPDSIKEAT	score	1.36595
PGSC0003DMP400040261	offset	165	seq	LVALGLGGNEYDEGKLPDLFGKLK	score	1.40538
PGSC0003DMP400040262	offset	165	seq	LVALGLGGNEYDEGKLPDLFGKLK	score	1.40538
Solyc11g020280.2.1	offset	169	seq	LVALGLGGNEYDEGKLPDLFGKLK	score	1.40538
Glyma01G007400.1.p	offset	198	seq	LESLYVFSNHMLPPTKLPSSLTQL	score	1.41434
evm_27.model.AmTr_v1.0_scaffold00056.124	offset	197	seq	LSELLLAYNPFPPAKILPEIGRLK	score	1.44676
Medtr6g088790.1	offset	196	seq	LETLLLFSNHMLPRTKLPSSFTKL	score	1.44973
Medtr1g029940.1	offset	74	seq	IEVIDFALNQLITGRIPTWFGSMM	score	1.4924
Medtr5g082270.1	offset	127	seq	LQILHLTNNSKLQGEIPMELTNCS	score	1.52264
EFJ05652	offset	189	seq	LTFLDVSSNINLLRAFIPPELGNL	score	1.61677
Bradi3g53350.1.p	offset	154	seq	LVAVSLDENPLAPWPLPADLAACT	score	1.68663
Glyma12G040000.1.p	offset	219	seq	LRYLKLGYNNAYEGGIPPEFGSMK	score	1.74958
Mapoly0035s0149.1.p	offset	312	seq	LRVIALGDNTFDVQEVPSWLSSLH	score	1.9751
Glyma18G267000.1.p	offset	329	seq	LSVLVLSNLFSSVPDVNGTVRDLG	score	2.00521
Glyma02G197000.1.p	offset	138	seq	LEVLALDYNEKLNASNGGWNFPAT	score	2.03585
EFJ17527	offset	193	seq	LTELSLGLNSALLGSIPPSIGKLS	score	2.06449
EFJ28857	offset	189	seq	LTELSLGLNSALLGSIPPSIGKLS	score	2.06449
FGENESH00000047119	offset	341	seq	LSVLRFAGNAGIAGSIPAELGGIE	score	2.0655
Zm00001d023548_P001	offset	330	seq	VQVICLYENHLDAAPIPSALSNLT	score	2.08919
AT1G72300.1	offset	417	seq	LSFFTFSDNKMTNLTGALSILQGC	score	2.1077
Potri008G096400.1.p	offset	331	seq	LSVLILSNLFETQPGERNKSGKVL	score	2.1118
Zm00001d048962_P001	offset	168	seq	LTTLSVGMNSYGPGETPRGIGNLR	score	2.11577
Mapoly0039s0121.1.p	offset	129	seq	LRSMRFDSNPLISGTIPPAFGNLS	score	2.12775
PGSC0003DMP400001888	offset	316	seq	LQGLAMHFNNLGTGREDDMDFFSS	score	2.18544
PGSC0003DMP400001890	offset	316	seq	LQGLAMHFNNLGTGREDDMDFFSS	score	2.18544
Mapoly0025s0065.1.p	offset	300	seq	LRLLYLNNNPRLSGSIPDTSMLKS	score	2.19876
Medtr6g036790.1	offset	277	seq	LQILDLSKNMNLVGQVPSLGNLQN	score	2.21562
Solyc02g072480.3.1	offset	638	seq	FQALNLYDNKMISGPIPEELCNLK	score	2.26204
Mapoly0105s0050.2.p	offset	148	seq	LTGLYLDRNADLNGTSGWTIPPSV	score	2.27545
Medtr7g081410.1	offset	237	seq	LDTLVLSNNTKMSGPIPHSLWNMS	score	2.28754
LOC_Os04g14570.1	offset	707	seq	LEMLHLGGNGYLDGSIPGNKSFNL	score	2.28973
Mapoly0058s0018.1.p	offset	99	seq	LQTLELSVNPGLTGSLPTQIGDLT	score	2.29786
PGSC0003DMP400035792	offset	136	seq	LVTLSISENGRLSPWQIPIYLTES	score	2.30903
Bradi3g21400.1.p	offset	102	seq	LRQLNLSGNTALTANATGDLPKLP	score	2.31225
AL8G25620.t1	offset	466	seq	LDYFNISNNPELGGKLPPQIWSAP	score	2.33503
AT5G51350.1	offset	466	seq	LDYFNISNNPELGGKLPPHIWSAP	score	2.33503
Glyma13G152542.2.p	offset	89	seq	LDTLDLSYNTGLTGTVPQEIGNLK	score	2.3633
FGENESH00000006501	offset	141	seq	LTILRIQSNPQLGGRIPPELGNTL	score	2.4462
LOC_Os01g05640.1	offset	141	seq	LTILRIQSNPQLGGRIPPELGNTL	score	2.4462
Potri006G056600.1.p	offset	191	seq	LVVLDLSQNVYLMSDVPSEIGKLG	score	2.46301
Solyc03g098400.2.1	offset	326	seq	LLWLNIGSNHLGYGKNEDLDFVNS	score	2.51709
Glyma10G069500.1.p	offset	89	seq	LDTLDLSYNTGLTGTIPQEIGNLK	score	2.56261
Zm00001d043512_P001	offset	299	seq	LTHIDLSENYKLTGPIPEAFGLLK	score	2.6643
PGSC0003DMP400009669	offset	300	seq	LWWLILASNSIGTGEVDDLSFFNS	score	2.70376
Glyma12G002500.2.p	offset	170	seq	LVSLGLGENEYNEGEIPGTLGNLK	score	2.72977
FGENESH00000043422	offset	104	seq	ITTLLIGHNFRGEVMPQDESIDGF	score	2.73312
LOC_Os02g05950.1	offset	423	seq	ITTLLIGHNFRGEVMPQDESIDGF	score	2.73312
Glyma03G166300.1.p	offset	174	seq	VWYMDLGSNYFITPPDWFQYSCMP	score	2.74736
Glyma19G167400.1.p	offset	173	seq	VWYMDLGSNYFITPPDWSQYSGMP	score	2.74736
Medtr6g036840.1	offset	302	seq	LQILDLGNNMNLVGQVPSLRNLQD	score	2.75914
PDK_30s802551g001	offset	260	seq	LASVSLCDNLIEAKQGAIPATIGR	score	2.76463
Medtr8g469830.1	offset	147	seq	LESFLIVENYLTIDDSHQFFNSLT	score	2.78243
Bradi2g00501.1.p	offset	90	seq	LFVLDLSTNYQLNGSIPTEIFKLP	score	2.79314
Medtr2g040910.1	offset	302	seq	LQILDLSENMNLVGQVPSLGNLQD	score	2.86436
Medtr6g036780.1	offset	302	seq	LQILDLSENMNLVGQVPSLGNLQN	score	2.86436
Medtr5g044680.1	offset	325	seq	LWMINVGQNNLGKNSTKDLEFLES	score	2.89002
LOC_Os11g47180.1	offset	248	seq	LRVIALGLNTFLTGPIAGNTSFNL	score	2.99223
PGSC0003DMP400049978	offset	137	seq	LLSVDMDKNPFVGWEIPESLRNAS	score	3.02513
AL6G32010.t1	offset	316	seq	LWWLGIRNNSLGYNSSSGLEFIGA	score	3.04146
Glyma16G130400.2.p	offset	285	seq	LRIVQLEFNGFTDFAWPQAATTCF	score	3.06285
Medtr7g081720.1	offset	176	seq	LSYLDFAENNKFSSGYIPLAIVKL	score	3.06297
Bradi1g29792.1.p	offset	327	seq	LQWFNLVGNMFEANNEQEWQFLTS	score	3.12168
PGSC0003DMP400039950	offset	142	seq	LQVLRIGDNVGLTGLIPSSIGDLE	score	3.18985
Glyma08G107700.1.p	offset	197	seq	LQTLSLGSNPALQPWSFPTDLTSS	score	3.24353
PAC:32907164.CDS.1	offset	302	seq	LVELDLGGNQALMGSIPPEIGNLV	score	3.26787
PAC:32907165.CDS.1	offset	302	seq	LVELDLGGNQALMGSIPPEIGNLV	score	3.26787
PAC:32907166.CDS.1	offset	243	seq	LVELDLGGNQALMGSIPPEIGNLV	score	3.26787
FGENESH00000037964	offset	313	seq	LYWLSLEGNQLQTHKKEDWEFMNN	score	3.27342
LOC_Os11g07160.1	offset	313	seq	LYWLSLEGNQLQTHKKEDWEFMNS	score	3.27342
Bradi4g30560.2.p	offset	267	seq	LVYLHLSNNDRFLSHDGNTNLEPF	score	3.28522
Zm00001d023554_P001	offset	330	seq	VQAIGLDENHLDAAPIPSALSNLT	score	3.30622
AL2G31850.t1	offset	170	seq	LFSLGLGNNHYEEGMIPESIGGLK	score	3.34212
Bradi3g04227.1.p	offset	400	seq	LATLLIGENFRGELMPDDDGIVGF	score	3.35444
LOC_Os02g05960.1	offset	427	seq	LSTLLMGVNFNGELMPEDETIDGF	score	3.39119
Bra012495.1P	offset	133	seq	LQHVYLDSNPFSPWEIPMSLKSAT	score	3.39246
Medtr3g437630.1	offset	344	seq	LKFLLLHTNFYVKGLNTSGIFTLT	score	3.41005
Glyma19G167300.1.p	offset	173	seq	VWYMDLGSNYFIPPPDWSQYSCMP	score	3.42543
Potri010G103000.1.p	offset	134	seq	LTSVYLDYNPFESWEIPESLKDAS	score	3.43812
Pp3c2_17640V3.1	offset	103	seq	LEQLDLSYNPQLTGPIPPEIGQLT	score	3.46086
evm_27.model.AmTr_v1.0_scaffold00071.66	offset	192	seq	LEIIRIGGNSNVSGEIPEQISECK	score	3.46783
Bra004149.1P	offset	138	seq	LQSVDVDNNPFASWEIPESLRNAS	score	3.50295
Bradi1g26900.1.p	offset	152	seq	LQVLRLGDNPRLSGPIPDSLGELS	score	3.53252
Potri011G102700.1.p	offset	192	seq	LEILRLEKNKILFGNVPSTLGKLK	score	3.61955
Zm00001d006420_P002	offset	144	seq	LQVLRLGDNPGLSGAIPDALGRLA	score	3.62152
Zm00001d021535_P001	offset	150	seq	LQVLRLGDNPGLSGAIPDALGKLG	score	3.62152
Glyma05G150800.1.p	offset	133	seq	LQTLSLGSNPTLQPWSFPTDLTSS	score	3.65857
Medtr7g082110.1	offset	135	seq	LQTLSMSFNNDLAPWTFPTDLAES	score	3.73239
Glyma03G140700.1.p	offset	194	seq	LEVLDLSQNPYLVSEIPEDIGELG	score	3.8107
Glyma19G143300.1.p	offset	193	seq	LEVLDLSQNPYLVSEIPEDIGELG	score	3.8107
Medtr2g029010.1	offset	392	seq	LSYFSVSYNMQLGGNIPSQIWSMP	score	3.81936
Bra014977.1P	offset	135	seq	LQILSISDNPNIAAWSFPSELVDS	score	3.86492
LOC_Os04g15650.1	offset	75	seq	LNQVRLGKNSLEADHWAFLASMEN	score	3.88863
PDK_30s1154371g001	offset	170	seq	IKNLALDGNFFAPATIPSTFRNLT	score	3.97636
Zm00001d048453_P001	offset	347	seq	LSVLRLAGNPRISGSIPAELGGIE	score	3.99201
Pp3c20_20260V3.4	offset	97	seq	LSNLDLSFNDKLKGSIPSELGNLQ	score	3.99336
AT2G01820.1	offset	137	seq	LQEMYLENNPFDPWVIPDTVKEAT	score	4.04601
Glyma02G050300.1.p	offset	285	seq	LRIVHLGFNGFTDFAWPQPATTCF	score	4.07844
AL1G40250.t1	offset	134	seq	LQSVSLDNNPFVSWKIPPSLEDAT	score	4.09189
Solyc12g008500.2.1	offset	63	seq	LEVLVMSLNPFAPQAIPSRFTKLK	score	4.10166
Medtr8g083240.1	offset	130	seq	LQTLSLGENINLSPWTFPTELTQS	score	4.12271
Zm00001d030981_P001	offset	376	seq	LQTLFLYNNKKLEAGDDWAFLSSL	score	4.13416
Pp3c23_17090V3.1	offset	97	seq	LQNLDISFNDNLRGALPDELGSLT	score	4.14335
Potri003G184100.1.p	offset	249	seq	VVSLHLSYNNMVSHDRNTNLEPFF	score	4.1704
Zm00001d027463_P001	offset	351	seq	LSFLRLAGNPGISGSIPPELGGIE	score	4.17162
Bradi1g37190.1.p	offset	194	seq	LQQLRLGGNPGLSGPIPPSLGALA	score	4.19239
Bradi3g17567.1.p	offset	228	seq	LERLELGYNSGYDGGIPPEFGGLK	score	4.20156
Solyc11g006040.2.1	offset	136	seq	LLSVDIDKNPFVGWEIPESLRNAS	score	4.26949

## Sheet: Tab. S2B
Table S2B LRR motif candidates. The dataset were manually checked and LRR motifs with divergent sequences were listed.
FGENESH00000006780	offset	166	seq	LEDIWIGDIINGVSPLAFISNMAS	score	-14.5631
FGENESH00000019105	offset	217	seq	LEEMRIGDIVNGISPLALISNLTS	score	-13.5237
LOC_Os04g22470.1	offset	193	seq	LEEMRIGDIVNGISPLALISNLTS	score	-13.5237
LOC_Os05g17604.1	offset	268	seq	LTRLWIGDIINGVSPLAFISNMAS	score	-10.7224
evm_27.model.AmTr_v1.0_scaffold00033.48	offset	172	seq	LEVLNFNMIPKFFMRELPQEITRL	score	-20.0857
Solyc02g072447.1.1	offset	320	seq	IIILMGTSNLDILNHVAGLFNIST	score	-18.1345
Mapoly0105s0050.2.p	offset	224	seq	LVQLQVNNQQAPVFDGSIEAVGGM	score	-17.4631
PotriT032471.1.p	offset	262	seq	LSDLRITDMPGPEFQLPNATIKRD	score	-17.1956
AT1G29730.1	offset	267	seq	LIDVRISDTVAGLGHVPQITSTSL	score	-16.8254
Mapoly0120s0050.1.p	offset	227	seq	ATHFEIKTNPGITGPLPDLNKMPS	score	-16.2477
EFJ23901	offset	217	seq	LAEFRANNQQNPVLSGPITVVGTM	score	-15.9483
Potri011G075400.2.p	offset	262	seq	LSDLRIADMPGPEFQLPNSPIERQ	score	-15.6794
PotriT009380.1.p	offset	257	seq	LSDLRIADMPGPEFQLPDVTIRRD	score	-15.6794
PotriT032684.1.p	offset	255	seq	LSDLRIADMPGPEFQLPNVTIRRD	score	-15.6794
LOC_Os12g43660.1	offset	177	seq	LEVANFNENPGFDIWWPPESLMAL	score	-14.277
FGENESH00000051291	offset	177	seq	LEVANFNENPGFDIWWPPESLMAL	score	-14.277
Bra021474.1P	offset	739	seq	LVLSNLYNVYEDISSVRGESDQPP	score	-14.2342
PGSC0003DMP400040902	offset	358	seq	LIELDFEEVYNLIGQIPEAIFNIT	score	-14.082
Glyma18G267000.1.p	offset	356	seq	MVSMNIDEFNYFEGPVPVEIMNLP	score	-13.8434
AT1G75820.1	offset	217	seq	LREMYIGYYNSYTGGVPPEFGGLT	score	-13.5894
AL2G35810.t1	offset	217	seq	LKEMYIGYYNSYTGGIPPEFGGLT	score	-13.4675
Solyc12g098570.2.1	offset	206	seq	IKNLWLNNQVKGLSGTIDVISSMV	score	-12.8867
Solyc03g006030.3.1	offset	557	seq	IEELYMSDLTNLVGTIPHSISNCS	score	-12.4306
Solyc02g071820.3.1	offset	295	seq	MIELRITDLTGGASEFPQLGNMTR	score	-12.3646
Glyma05G150800.1.p	offset	207	seq	IATLWLNNQAAGLSGTLQVLSNMT	score	-12.0702
evm_27.model.AmTr_v1.0_scaffold00160.2	offset	645	seq	FSNSSFEGNLGLCGSPLPSCQRSP	score	-12.0367
Potri002G019900.1.p	offset	214	seq	LKSLCIGYYNHYEGGIPPEFGSLS	score	-11.9611
Glyma08G128800.1.p	offset	322	seq	LCTYNIRYNWIVSSGVRGLDFITS	score	-11.8625
Solyc03g006080.3.1	offset	482	seq	IEELYLGKLTNLVGTIPHSISNCS	score	-11.795
PGSC0003DMP400046474	offset	482	seq	IEELYLGALTNLVGTIPHSISNCS	score	-11.7469
LOC_Os02g05910.1	offset	525	seq	LKTDNVAPKVFELPIFTAQSLQYR	score	-11.5968
evm_27.model.AmTr_v1.0_scaffold00117.36	offset	199	seq	LKNLWLNNQRGPMLSGSIMVLGNM	score	-10.9052
Zm00001d014793_P001	offset	228	seq	LREMYVGYYNQYSGGVPREFGALQ	score	-10.8343
Bra028342.1P	offset	208	seq	IQNLWINNQLSGLSGSIEVLSGMT	score	-10.0672
AT1G29750.2	offset	266	seq	LVNLRISDIRGPVQPFPSLKNVTG	score	-9.76392
AL1G43580.t1	offset	268	seq	LVNLRISDIRGPVQPFPSLKNVTG	score	-9.76392
Mapoly0025s0066.1.p	offset	196	seq	ATHIRLQNNPNLTGAIPDLSALSN	score	-9.53711
Bra038124.1P	offset	253	seq	LTELRITDLNGPAFDFPDLRNLIN	score	-9.42285
Glyma05G162800.1.p	offset	256	seq	LNQLKISDINSPSQDFPMLRNMTG	score	-9.07059
Bra021579.1P	offset	253	seq	ITDLRITDLSGPESPFPPLENMKE	score	-9.05177
Potri005G188700.1.p	offset	191	seq	LETFRAGGNPGIYGQIPMQISNCK	score	-8.98237
Glyma01G197800.1.p	offset	212	seq	LRELYIGYYNTYTGGIPPEIGNLS	score	-8.84758
Glyma11G043800.1.p	offset	212	seq	LRELYIGYYNTYTGGIPPEIGNLS	score	-8.84758
Potri002G070900.1.p	offset	191	seq	LKTFRAGGNPGIYGEIPMQISNCK	score	-8.79215
Glyma11G254000.1.p	offset	138	seq	LQTLSMTDSINLAPWTIPAELTDS	score	-8.65534
PAC:32922917.CDS.1	offset	390	seq	LSTLVLTASQGCSYGLNSSGMPHF	score	-8.61522
PAC:32922918.CDS.1	offset	390	seq	LSTLVLTASQGCSYGLNSSGMPHF	score	-8.61522
Bra020928.1P	offset	75	seq	LEKLYLGYYNDFHGGIPADLGRLI	score	-8.59287
Glyma13G224500.1.p	offset	254	seq	LEQLRISDIESPSQDFPFLGNMAG	score	-8.54849
Pp3c3_12560V3.3	offset	273	seq	LESICLNNQGYGISSFGGTIPREI	score	-8.5249
Potri005G241500.1.p	offset	213	seq	LKSLCVGYFNRYEGSIPPEFGSLS	score	-8.50184
Potri006G073900.1.p	offset	210	seq	IQNLWLNNQEMGLSGNIEVLSSME	score	-8.35321
Bra038810.1P	offset	75	seq	LQKLYLGYYNDFHGGIPSDLGRLI	score	-8.30095
Bradi1g01442.2.p	offset	260	seq	LQVMALTGTGNLTGMFPNNQTFSL	score	-8.12796
Glyma12G231800.1.p	offset	265	seq	LTELRISDLKGPTMTFPNLKNLKL	score	-8.11336
Glyma12G233000.1.p	offset	264	seq	LTELRISDLKGPTMTFPNLKNLKL	score	-8.11336
evm_27.model.AmTr_v1.0_scaffold00162.29	offset	252	seq	MEDLRITDLSGKPSPFPPLEKMKK	score	-7.98894
LOC_Os11g26130.1	offset	137	seq	LQYLTMENLPLPPWPVPDAIANCS	score	-7.92694
Glyma13G039700.1.p	offset	192	seq	LEILRAGGNPAIHGEIPMQISNCK	score	-7.82817
Potri011G072300.1.p	offset	250	seq	LTDLRITDITSTDQSFPDLSNITG	score	-7.61908
AL8G43410.t1	offset	215	seq	LRELYIGYYNAFEDGLPPEIGNLS	score	-7.53927
AT5G65700.2	offset	215	seq	LRELYIGYYNAFEDGLPPEIGNLS	score	-7.53927
AT3G49670.1	offset	215	seq	LRELYIGYYNAFENGLPPEIGNLS	score	-7.43532
evm_27.model.AmTr_v1.0_scaffold00055.1	offset	248	seq	LREMYLGYYNSYSGGIPSEFGLFA	score	-7.37097
Medtr2g005810.1	offset	211	seq	LREIYLGYYNTYEGGIPMEFGRLT	score	-7.21198
Bradi2g34380.1.p	offset	193	seq	LEVIRGGGNKNLHGTLPAEIGDCS	score	-7.16243
Mapoly0025s0065.1.p	offset	229	seq	ATEIYLGHNPQLSGTLPAMSNLIH	score	-7.14051
Solyc02g071880.3.1	offset	244	seq	LTDLRISDIGGPAQPFPSLSDIMG	score	-7.10597
Solyc02g072470.3.1	offset	500	seq	IELLYLGGLTNLAGSMPHSLSNCS	score	-7.04319
Glyma13G266300.1.p	offset	267	seq	LTELRISDLKGPAMTFPNLKNLKL	score	-7.02025
Medtr8g058250.1	offset	259	seq	LTELRISDLNGPTMTFPNLKGLKN	score	-6.99016
Potri011G072732.1.p	offset	268	seq	LTDLRITDMSGPESNLPNIPPIVK	score	-6.97408
Glyma18G003000.2.p	offset	138	seq	LQTLSMADSVNLAPWTIPTELTDS	score	-6.92497
Medtr7g084220.1	offset	266	seq	LSVLVLTDLYEDHGGSNDGSLLED	score	-6.91837
AT4G20270.1	offset	223	seq	LVQLYLGYYNDYRGGIPADFGRLI	score	-6.83731
PGSC0003DMP400011126	offset	197	seq	LRWLQLGYYNQFDEGIPPELGKLV	score	-6.81602
Solyc01g080770.3.1	offset	197	seq	LRWLQLGYYNQFDEGIPPELGKLV	score	-6.81602
Potri004G063500.1.p	offset	254	seq	LAELRISDLNGPTQGFPMLSNMTG	score	-6.65259
PGSC0003DMP400042968	offset	160	seq	LEIFRAGGNVGIQGEIPMQISSCK	score	-6.63345
Solyc04g064940.3.1	offset	195	seq	LEIFRAGGNVGIQGEIPMQISSCK	score	-6.63345
AT3G23750.1	offset	206	seq	IQNLWINNQDLGMSGTIEVLSSMT	score	-6.62086
Bra024413.1P	offset	213	seq	LRELYIGYFNAFEDGLPPEIGNLS	score	-6.59174
PDK_30s860671g001	offset	222	seq	LQLLRVSDWKGGDGKFPPLQNMRS	score	-6.55679
AL1G61950.t1	offset	255	seq	LTQLRVTDLRGPTSPFPDLQNMTN	score	-6.47384
PGSC0003DMP400043150	offset	210	seq	LKEIYLGYFNVFVGGIPKEFGKLE	score	-6.4372
Solyc01g103530.3.1	offset	206	seq	LKEIYLGYFNVFVGGIPKEFGKLE	score	-6.4372
Medtr7g059285.1	offset	193	seq	LEVIRAGGNKDIVGKIPEELGECK	score	-6.31495
Potri011G072566.2.p	offset	254	seq	LVELRISDINGPTQSFPMLKNMTG	score	-6.22184
Mapoly0122s0003.1.p	offset	237	seq	TTHIEFHNNPNISGVLPNLTGFLS	score	-6.11324
Medtr4g070970.1	offset	181	seq	LKELQLGYENAYSGGIPPELGSIK	score	-6.05713
Bradi3g08917.2.p	offset	258	seq	LTELRVSDLSGPSMKFPPLQNAQY	score	-6.05288
AL7G33630.t1	offset	227	seq	LVQLYLGHFNDYRGGIPADFGRLI	score	-6.02408
Glyma08G107700.1.p	offset	271	seq	LETLWLNNQAAGLSGTLLVLSNMS	score	-5.97384
Glyma05G110400.1.p	offset	207	seq	LRELYIGYYNTYSGGIPPEIGNLS	score	-5.94712
Glyma17G156300.1.p	offset	207	seq	LRELYIGYYNTYSGGIPPEIGNLS	score	-5.94712
Mapoly0105s0050.2.p	offset	124	seq	LDVGYFQNNKFDVIPGDFFDGLTS	score	-5.91595
Medtr8g089200.1	offset	333	seq	LHMYNIGYNRIVTTGVNGLDFITS	score	-5.72553
Potri007G009200.1.p	offset	216	seq	LRELYIGYFNTYEGGLPPEIGNLS	score	-5.67368
PDK_30s675541g006	offset	222	seq	LKQLYLGYYNEFDGGIPAELGNLA	score	-5.57506
AT1G53440.1	offset	256	seq	LTELRITDLRGPTSPFPDLQNMTN	score	-5.54121
FGENESH00000046744	offset	231	seq	LRQLYLGYYNQFDGGIPASLGRLA	score	-5.49763
LOC_Os05g51740.1	offset	231	seq	LRQLYLGYYNQFDGGIPASLGRLA	score	-5.49763
Medtr8g089210.1	offset	308	seq	LHMYNIGYNRIVNAGVNGLDFITS	score	-5.43936
Bradi1g57900.1.p	offset	212	seq	LRELYIGYYNSYSGGIPKEFGNMT	score	-5.36216
Mapoly0004s0098.1.p	offset	117	seq	MRVLVIQDCPWNTDFPTVITKLPR	score	-5.31347
PGSC0003DMP400030950	offset	437	seq	LFQLNLSNKFGQKIPKEIGRITQL	score	-5.24514
Pp3c2_18570V3.1	offset	247	seq	LRRILLNKQGNGNSSFGGVIPKEV	score	-5.22234
Glyma04G239700.1.p	offset	190	seq	LETLRAGGNPGIHGEIPMQISDCK	score	-5.15116
Glyma06G124200.1.p	offset	191	seq	LETLRAGGNPGIHGEIPMQISDCK	score	-5.15116
Glyma14G124700.1.p	offset	191	seq	LETLRAGGNPGIHGEIPMQISNCK	score	-5.15116
PDK_30s782101g004	offset	218	seq	LEQLYLGYYNEFDGGIPAELGKLA	score	-5.12784
Potri001G073600.1.p	offset	223	seq	LEQLYLGYYNEFDGGIPPEFGKLI	score	-5.12784
Potri003G157300.1.p	offset	223	seq	LEQLYLGYYNEFDGGIPPEFGKLI	score	-5.12784
Solyc03g043770.3.1	offset	215	seq	LRELYIGYYNTFSGGLPAEIGYLS	score	-5.0791
PGSC0003DMP400029173	offset	215	seq	LRELYIGYYNTFSGGLPAEIGNLS	score	-5.0791
AL1G43570.t1	offset	266	seq	LIDLRISDTTAALGLVPLITSKSL	score	-5.04954
AT3G14840.2	offset	255	seq	LTDLRITDLSGPESPFPPLRNMTS	score	-4.9876
Solyc07g055810.3.1	offset	258	seq	LIDLRISDLKSGKSGFPPLDNLES	score	-4.94547
PGSC0003DMP400030204	offset	258	seq	LIDLRISDLKSGKSGFPPLDNLES	score	-4.94547
PDK_30s975551g001	offset	594	seq	VQILWLNNQNGPGFGGSIDVIASM	score	-4.87182
PDK_30s676481g001	offset	201	seq	LETFRAGGNAGLFGEIPVNISQCQ	score	-4.8461
Glyma08G302900.1.p	offset	227	seq	LTHLYLGYYNQFDGGIPPQFGKLT	score	-4.80072
Glyma18G116800.1.p	offset	225	seq	LTHLYLGYYNQFDGGIPPQFGKLT	score	-4.80072
Zm00001d049159_P001	offset	142	seq	LLKLSMDDLPLEPWSIPDAIAGCA	score	-4.78961
Potri001G052500.1.p	offset	213	seq	LKVLRAGGNKDIIGKVPDELGDCS	score	-4.71293
FGENESH00000028428	offset	215	seq	LRELYIGYFNSYSGGIPPELGNMT	score	-4.41462
LOC_Os07g04190.1	offset	215	seq	LRELYIGYFNSYSGGIPPELGNMT	score	-4.41462
Bradi1g30160.1.p	offset	248	seq	LEDLYLGYFNQYDGGVPPEFGELA	score	-4.34867
Zm00001d030796_P003	offset	172	seq	LQVLYLGGLPHLTGPIPAILGNLT	score	-4.33602
Potri001G467300.1.p	offset	198	seq	LQIFRAGGNKNLKGEVPQEIGNCT	score	-4.26058
Medtr3g449390.1	offset	220	seq	LENLYLGYFNQFDGGVPKEFGKLI	score	-4.07831
EFJ07299	offset	212	seq	LEELYLGYYNEFEGGIPREIGKLA	score	-4.03447
EFJ27500	offset	212	seq	LEELYLGYYNEFEGGIPREIGKLA	score	-4.03447
Potri003G175700.1.p	offset	239	seq	LQVLRAGGNKDIIGKVPDELADCS	score	-3.9738
Medtr5g014720.1	offset	214	seq	LTYFELAHTESMKPGPLPSELGNL	score	-3.96883
Medtr3g084510.1	offset	212	seq	IVNLWLNNQNDGSGFTGSIDLLAS	score	-3.93655
Glyma08G357400.1.p	offset	225	seq	LEVIRAGGNSGIVGKIPDELGDCR	score	-3.90921
PGSC0003DMP400017556	offset	216	seq	LEELRLGYYNSYEGGIPSEFGNIS	score	-3.84438
Solyc04g081590.3.1	offset	217	seq	LEELRLGYYNSYEGGIPSEFGNIS	score	-3.84438
EFJ27522	offset	139	seq	LRIIRGGGNAGISGPIPHEIGNCS	score	-3.82904
EFJ35693	offset	139	seq	LRIIRGGGNAGISGPIPHEIGNCS	score	-3.82904
FGENESH00000039498	offset	314	seq	LTNLRIGDIVNGSSSLGFISNMTS	score	-3.77911
Glyma02G120800.1.p	offset	208	seq	LESLRAGGNKDIVGKIPQEIGECS	score	-3.75032
Glyma01G062900.1.p	offset	205	seq	LESLRAGGNKDIVGKIPEEIGECG	score	-3.75032
Medtr5g045910.1	offset	198	seq	LEVLRAGGNKDIVGKIPEEIGECS	score	-3.65137
Glyma08G048700.1.p	offset	213	seq	IENLLVNGQNSLSKLNGTLVVLQN	score	-3.65034
PGSC0003DMP400031672	offset	187	seq	LEIIRGGGNKNLEGPLPQEIGNCS	score	-3.42136
Solyc03g112580.3.1	offset	186	seq	LEIIRGGGNKNLEGPLPQEIGNCS	score	-3.42136
Zm00001d007313_P001	offset	171	seq	LLKLSMDNLPLNPWSIPDAIAGCA	score	-3.22209
PDK_30s757821g001	offset	135	seq	LEDLRVSDLKGGDGKFPPLQNMKN	score	-3.17093
Bradi3g39150.1.p	offset	197	seq	LQVLRAGGNPALKGPLPAEIGQCS	score	-3.11481
Glyma08G333200.1.p	offset	201	seq	LQVFRAGGNKNLKGEIPWEIGSCT	score	-3.08834
Glyma18G073600.1.p	offset	199	seq	LQVFRAGGNKNLKGEIPWEIGSCT	score	-3.08834
Medtr3g060880.1	offset	205	seq	LQVFRAGGNKNLKGEIPLEIGNCT	score	-3.08834
PGSC0003DMP400027735	offset	194	seq	LENIRAGGNKDISGKIPDELGNCK	score	-2.97456
Solyc09g061940.2.1	offset	194	seq	LENIRAGGNKDISGKIPDELGNCK	score	-2.97456
Glyma02G302600.1.p	offset	198	seq	LQVLRAGGNTNLKGEVPWDIGNCT	score	-2.88271
Bra033958.1P	offset	263	seq	LRELSLGDIPNGSISLEFIKDMKS	score	-2.87092
PGSC0003DMP400038574	offset	188	seq	LEEFRAGGNQNLKGELPFEIGNCL	score	-2.8607
Solyc07g065860.3.1	offset	187	seq	LEEFRAGGNQNLKGELPYEIGNCM	score	-2.8607
PDK_30s730521g003	offset	169	seq	LTQLRVSDLKGGDGKFPPLQNMKN	score	-2.7784
Zm00001d037672_P001	offset	197	seq	LEVLRGGGNKNLHSALPTEIGNCS	score	-2.68682
LOC_Os04g03210.1	offset	267	seq	LVWYNIGFNQIVHTTSILDDLTNS	score	-2.5186
EFJ06059	offset	186	seq	LQAFRAGGNMALSGPLPPELSNCR	score	-2.43856
EFJ30173	offset	186	seq	LQAFRAGGNMALSGPLPPELSNCR	score	-2.43856
Zm00001d018752_P001	offset	219	seq	LRELYIGYYNSYSSGLPPELGNMT	score	-2.42633
Bradi5g21857.3.p	offset	278	seq	LTSLRIGDIVNGSSSLAFVGNMPS	score	-2.41109
Potri003G107600.1.p	offset	225	seq	LEHLELGYHPLLSGNVPEEFALLT	score	-2.36573
LOC_Os11g29790.1	offset	290	seq	PDFLSFDTNQLIATTAEDWKFMTF	score	-2.30549
FGENESH00000001198	offset	197	seq	LEVLRGGGNKNLQGALPAEIGDCS	score	-2.16181
FGENESH00000028325	offset	202	seq	LEVLRGGGNKNLQGALPPEIGNCS	score	-2.16181
LOC_Os01g07560.1	offset	202	seq	LEVLRGGGNKNLQGALPPEIGNCS	score	-2.16181
LOC_Os05g07740.1	offset	208	seq	LEVLRGGGNKNLQGALPAEIGDCS	score	-2.16181
Glyma09G216400.5.p	offset	301	seq	ILSILEIGGHFRGQVPSLGKLQNL	score	-2.15164
AL8G31620.t1	offset	193	seq	LEIFRAGGNKNLRGELPWEIGNCE	score	-2.13746
AT5G56040.2	offset	193	seq	LEIFRAGGNKNLRGELPWEIGNCE	score	-2.13746
Glyma12G188100.1.p	offset	224	seq	IQDLWLNNQEGGGLSGPIDVIASM	score	-2.06366
evm_27.model.AmTr_v1.0_scaffold00032.269	offset	193	seq	LEVFRAGGNANLEGQLPESIGNCS	score	-2.05434
Medtr5g026150.1	offset	271	seq	LQSLDLGDQNNLVGQVPNLGKLQD	score	-2.05008
Bra026631.1P	offset	135	seq	LQAAYLEYNPFSPWEIPETLKEAT	score	-1.96723
Glyma13G266000.1.p	offset	250	seq	LTDLRISDLNGPDSTFPRLENMTY	score	-1.91516
Glyma09G243600.1.p	offset	163	seq	LHALDLSQCLQLSGAIPNSIANLS	score	-1.90179
Bradi4g19600.1.p	offset	142	seq	LQYLSLENMPKLEPWSVSDAIVGS	score	-1.88233
Medtr5g096530.1	offset	200	seq	LQVFRAGGNKNFKGELPSEIGSCT	score	-1.83972
Pp3c13_13360V3.2	offset	237	seq	LQELYMGYFNNYSSGIPATFGNLT	score	-1.78532
Solyc09g091400.3.1	offset	78	seq	LEVLRAGGNKDITGKIPNELGDCG	score	-1.74448
Glyma18G003000.2.p	offset	211	seq	IQNLWLNNQNGFGFSGSIEVLASM	score	-1.6781
Bra002855.1P	offset	193	seq	LETFRAGGNKNLRGELPWEIGNCE	score	-1.57593
AT1G53420.1	offset	231	seq	LKDLRISDLNGPESPFPQLRNIKK	score	-1.3535
Glyma14G026300.2.p	offset	262	seq	LSDLRITDLKGSKSSAFPPLNNLK	score	-1.35269
Potri011G164800.1.p	offset	198	seq	LQIFRAGGNKNVKGELPQEIGNCT	score	-1.31712
PDK_30s1082091g001	offset	316	seq	LHDLIMYNIGFNFFVSSGSSGLDL	score	-1.304
AL8G22150.t1	offset	198	seq	LESIRAGGNSELSGKIPEEIGNCG	score	-1.24371
AT5G48940.1	offset	203	seq	LESIRAGGNSELSGKIPEEIGNCR	score	-1.24371
Bra027307.1P	offset	252	seq	LTDLRISDLSGPESPFPPLQNMTL	score	-1.07848
AL3G27150.t1	offset	254	seq	LTDLRISDLSGPESPFPPLLNMTS	score	-1.07848
Potri018G057100.1.p	offset	187	seq	LEEMALAYIDFVPSSIPVEFGQLK	score	-0.899675
AL7G26370.t1	offset	191	seq	LQVFRAGGNKNLRGELPWEIGNCE	score	-0.872611
PGSC0003DMP400051647	offset	182	seq	LEVLRAGGNKDVTGKIPNEFGDCG	score	-0.710532
AL1G17840.t1	offset	258	seq	LTDLRISDLGGKPSSFPQLKNLES	score	-0.195962
AT1G07650.2	offset	264	seq	LTDLRISDLGGKPSSFPPLKNLES	score	-0.195962
Bra018693.1P	offset	258	seq	LTDLRISDLGGKPSPFPPLNNLDS	score	-0.0940823
Glyma12G155900.1.p	offset	258	seq	LTELRITDLNGGPSMTFPDLKNLT	score	-0.0729924
Glyma06G226700.1.p	offset	259	seq	LTELRITDLNGGPSMTFPDLKNLK	score	-0.0729924
AL1G61940.t1	offset	258	seq	LTELRITDLRGQAASSFPDLRNIM	score	0.126165
Potri006G014232.1.p	offset	393	seq	LKFLLVSDVSNPGISFPKHEVISG	score	0.149053
Glyma02G288600.1.p	offset	262	seq	LSDLRIADLKGSKSSAFPPLNNLK	score	0.163557
Potri016G092700.6.p	offset	368	seq	LQTLWVSDVNNPGISFPEEVIPEP	score	0.181641
Medtr5g091950.1	offset	257	seq	LSDLRITDLRGSRSSTFPPLSNMK	score	0.198522
Zm00001d050228_P001	offset	65	seq	LERLVLSYLSGPIPFTLNSLTALR	score	0.277799
Glyma01G118900.1.p	offset	247	seq	LTDLRVTDLNGSDSRFPQLNNMTN	score	0.372793
Glyma01G118350.1.p	offset	247	seq	LTDLRVTDLNGSDSRFPQLNNMTN	score	0.372793
Glyma01G118800.2.p	offset	247	seq	LTDLRVTDLNGSDSWFPQLNNMTN	score	0.372793
Pp3c13_15270V3.1	offset	1220	seq	LTTLNMWGCFRLTSMPNELGNLTS	score	0.37773
evm_27.model.AmTr_v1.0_scaffold00032.51	offset	262	seq	LMDLRISELSNGSSSLDFIKNMKN	score	0.382474
Mapoly0004s0099.1.p	offset	117	seq	MRRLYLQDCNWDIPFPEVILSLQT	score	0.403119
AL8G24540.t1	offset	98	seq	LVNLQISDLGGKSSSFPPLQNMKS	score	0.538026
AL5G36470.t1	offset	278	seq	LVKLQISDLGGKSSSFPPLQNLKS	score	0.553054
Medtr5g026000.1	offset	290	seq	LKELDLSDQNNLLGQVPSLGNLHD	score	0.557928
Bradi5g21870.1.p	offset	119	seq	LTGLRIGDILNGSSSSLAFLNNMT	score	0.595271
LOC_Os10g22890.1	offset	336	seq	PNFLLLNGNQLMASRVQDWEFITL	score	0.651406
Zm00001d052835_P001	offset	197	seq	LQVLRAGGNQALKGPLPPEIGRCT	score	0.673097
Medtr3g090480.1	offset	192	seq	LESLRAGGNQGIFGEIPMQISDCK	score	0.686153
EFJ09628	offset	129	seq	LSRAYFGGNSFDTIPGDFFTGLTN	score	0.751555
evm_27.model.AmTr_v1.0_scaffold00120.45	offset	239	seq	LEVLRAGGNQDIEGEIPIGLAMCQ	score	0.850198
LOC_Os11g26130.1	offset	210	seq	MESLQLNNQRSDDKLSGPIDVIAS	score	0.936941
Medtr8g445800.1	offset	265	seq	LTDIKISGLLNGSSSLDVIRNMKS	score	0.959986
Zm00001d020862_P001	offset	245	seq	LQVLRAGGNQGMKGPLPQEIGGCT	score	0.967544
Medtr2g073560.1	offset	230	seq	LERMRISDLKGSDSPFPQVIGLKN	score	1.05877
Glyma08G128900.1.p	offset	322	seq	LKMYNIGYNRIVSSGVRGLDFITS	score	1.07131
Glyma12G188100.1.p	offset	125	seq	LKYAFLDYNAFDAIPADFFDGLSS	score	1.0838
Glyma05G170600.1.p	offset	322	seq	LRMYNIGYNRIVSSGVRGLDFITS	score	1.14874
Potri003G148000.3.p	offset	266	seq	LNSLRISDLSNMSSTLDFIKNLKN	score	1.1675
Medtr4g105370.1	offset	191	seq	LQVIRAGGNKNLEGPIPQEIGHCS	score	1.18139
Medtr8g059605.1	offset	254	seq	LTDLTITDLNGSDSPFPQLQNMSN	score	1.35198
Medtr8g059615.1	offset	230	seq	LTDLTITDLNGSDSPFPQLQNMSN	score	1.35198
Bra036154.1P	offset	193	seq	LESLRAGGNSELSGKIPEEIGNCR	score	1.41987
evm_27.model.AmTr_v1.0_scaffold00033.36	offset	213	seq	LQQLYLGYYNIYEGGIPPELGNLS	score	1.47663
Glyma18G249900.1.p	offset	146	seq	LRGLDLSQCSELSGEIPNSIANLS	score	1.49539
Glyma18G250500.1.p	offset	146	seq	LRGLDLSQCSQLSGEIPNSISNLS	score	1.49539
Medtr2g075250.1	offset	261	seq	LKELRISDLKGNTTMTFPDLKDLK	score	1.5995
Potri005G037400.1.p	offset	352	seq	LQMYNIGYNQIKSSGDEGLNFLTS	score	1.65021
PGSC0003DMP400037016	offset	118	seq	LSFAYLDFNQFDTIPLDFFDGLVN	score	1.6578
Potri012G088100.1.p	offset	194	seq	LEVIRAGGNKNLEGSLPKEIGNCS	score	1.8334
Potri015G080800.1.p	offset	194	seq	LEVIRAGGNKNLEGSLPQEIGNCS	score	1.8334
Mapoly0001s0279.1.p	offset	193	seq	CAYFSVQGNRGIGGLVPAGLKIVR	score	1.85713
Glyma11G179200.1.p	offset	117	seq	LEYAFLDYNEFDKIPSDFFNGLNN	score	2.00923
Zm00001d006117_P001	offset	667	seq	MKILSISNASINAIPDWFWVVFSG	score	2.02689
Solyc02g071860.3.1	offset	256	seq	LEELRISDLNGGASEFPSLTNLTS	score	2.09977
Bradi2g04330.1.p	offset	204	seq	LEVLRAGGNKNLQGALPAEIGNCS	score	2.22189
Zm00001d008715_P001	offset	202	seq	LEVLRAGGNKNLQGALPPEIGSCS	score	2.22189
AT4G26540.1	offset	190	seq	LQVLRAGGNKNLRGELPWEIGNCE	score	2.32116
Solyc10g081910.2.1	offset	122	seq	LRYAFLDFNMFDSIPLDFFNGLMS	score	2.47322
PGSC0003DMP400048901	offset	117	seq	LRYAFLDFNMFDSIPLDFFNGLVS	score	2.47322
Glyma12G233300.1.p	offset	253	seq	LTDLRISDLKGPDSLFPQLKNLTS	score	2.61307
Medtr2g073630.1	offset	219	seq	LTDLRISDLKGSDSHFPQLMNLKN	score	2.62601
Medtr2g073640.1	offset	258	seq	LTDLRISDLKGSDSHFPQLNNLKN	score	2.62601
Medtr2g073650.1	offset	260	seq	LTDLRISDLNGLEYAPLPQLDNMP	score	2.70798
AT1G56140.1	offset	267	seq	LTELRLGDISNGNSSLEFIKDMKS	score	2.76906
Bradi5g19017.1.p	offset	531	seq	MRVLDLSGQKNLSGSLPAELFGLP	score	2.79422
Solyc03g123740.3.1	offset	115	seq	LRYLYVKSLNLTAICFPAISFWFK	score	2.98511
PGSC0003DMP400010443	offset	123	seq	LKYAYLDNNEFDTIPGDFFNGLSS	score	3.10997
PGSC0003DMP400010444	offset	123	seq	LKYAYLDNNEFDTIPGDFFNGLSS	score	3.10997
Potri006G203500.1.p	offset	215	seq	LQNLWLNDQNGGGLSGTLDVVTTM	score	3.17166
AT1G56130.1	offset	268	seq	LTELRLGDISSGSSSLDFIKDMKS	score	3.2101
AT1G56130.1	offset	220	seq	LEQAWIADLEVTDQIPDFIGDWTK	score	3.24996
AT1G56145.2	offset	263	seq	LTELRLGEISNISSSLQFIREMKS	score	3.35654
Glyma09G099900.1.p	offset	260	seq	LIELRISGLFNGSSSLAFLRNLKS	score	3.41751
Bra007909.1P	offset	261	seq	LTELRLGDISNGSSTLEFIKNMKS	score	3.4224
Medtr2g016580.1	offset	81	seq	HVRAEFGANEFSGIMPNSFGDLRV	score	3.67513
Potri006G099100.1.p	offset	297	seq	LLELDIDTSNFTKVTIDFGGLPNL	score	3.74081
Medtr2g073520.1	offset	254	seq	LNDLRISDLKGSDSPFPQLIGLTN	score	3.75978
Medtr2g087230.1	offset	119	seq	LEFAFLDYNSFEAIPFDFFNGLTS	score	3.83019
Zm00001d038791_P001	offset	238	seq	LRTLKLERTPFSAGTLPESFKNLT	score	3.83763
Potri004G063200.3.p	offset	280	seq	LTDLRITDINFTNQSFPDLSNIVG	score	3.92595
Zm00001d041298_P003	offset	235	seq	LLAFDASENFNLGGNIPDVLGRLT	score	3.9414
Medtr2g074840.1	offset	261	seq	LSELRISDLNGLEYSPLPPLDNMP	score	3.998
Glyma13G266100.2.p	offset	255	seq	LTDLRISDLNGSEHSLFPQLNQMK	score	4.08115
Mapoly0001s0279.1.p	offset	263	seq	LRGLYMRNTSLTKGPIPSGLASAS	score	4.1873
Solyc06g074070.3.1	offset	125	seq	LKYAYLDNNQFDTIPADFFDGLSG	score	4.20585
