# Supplementary material for: Identification and characterization of the LRR repeats in plant LRR-RLKs
Source: BMC Mol Cell Biol. 2021 Jan 28;22:9. doi: 10.1186/s12860-021-00344-y (PMC7841916; doi:10.1186/s12860-021-00344-y)
Supplement: Supplementary file 4 — Additional file 4: Table S3. LRR-RLK members in each SG, refined neighbor-joining (NJ) tree of SG_x, and ten test sets of the phylogenetic tree [file 12860_2021_344_MOESM4_ESM.xlsx]

## Sheet: Seq_IDs in each SG
Table S3 LRR-RLK members in each SG.
SG_i	SG_ii	SG_iii	SG_iv	SG_v	SG_vi_1	SG_vi_2	SG_vii_1	SG_vii_2	SG_viii_1	SG_viii_2	SG_ix	SG_x_1*	SG_x_2*	SG_xi	SG_xii	SG_xiii	SG_ivx	SG_xv
Pp3c7_25750V3.3	evm_27.model.AmTr_v1.0_scaffold00085.109	evm_27.model.AmTr_v1.0_scaffold00029.170	evm_27.model.AmTr_v1.0_scaffold00069.16	evm_27.model.AmTr_v1.0_scaffold00022.230	evm_27.model.AmTr_v1.0_scaffold00078.104	AL6G17340.t1	evm_27.model.AmTr_v1.0_scaffold00089.61	evm_27.model.AmTr_v1.0_scaffold00182.11	evm_27.model.AmTr_v1.0_scaffold00021.190	evm_27.model.AmTr_v1.0_scaffold00032.51	evm_27.model.AmTr_v1.0_scaffold00117.36	PDK_30s663931g006	AL5G11490.t1	evm_27.model.AmTr_v1.0_scaffold00092.78	evm_27.model.AmTr_v1.0_scaffold00092.116	evm_27.model.AmTr_v1.0_scaffold00002.363	evm_27.model.AmTr_v1.0_scaffold00059.5	evm_27.model.AmTr_v1.0_scaffold00016.228
Pp3c1_9180V3.2	evm_27.model.AmTr_v1.0_scaffold00006.234	Bradi3g60600.1.p	AL4G44440.t1	AL6G16940.t1	AL5G11990.t1	AT5G07150.1	AL5G17560.t1	AL7G14870.t1	AT1G79620.1	Potri001G082900.1.p	AL5G10940.t1	PDK_30s936001g005	AT2G02220.1	Bradi1g58460.1.p	AL8G12090.t1	AL8G39680.t1	Bradi1g57910.1.p	Bradi2g03567.1.p
evm_27.model.AmTr_v1.0_scaffold00056.189	AL5G14030.t1	FGENESH00000040896	AT2G45340.1	AT5G06820.1	AT2G02780.1	Glyma02G229500.1.p	AT3G28040.1	AT4G36180.1	Glyma16G101800.1.p	AL1G64420.t1	AT2G01820.1	evm_27.model.AmTr_v1.0_scaffold00028.142	Potri010G097700.1.p	FGENESH00000040202	AT5G46330.1	AT5G62710.1	Zm00001d018754_P001	Glyma16G047300.1.p
Glyma08G198800.1.p	AT3G25560.3	LOC_Os02g58390.1	Bra004902.1P	Bra005913.1P	Bra024807.1P	Potri009G075400.1.p	Bra039063.1P	Bra011668.1P	Bradi2g36880.4.p	AT1G56140.1	Bra026631.1P	AL5G18070.t1	Potri008G144700.1.p	LOC_Os07g05740.2	Bra022032.1P	Bra035884.1P	FGENESH00000029987	Medtr7g084220.1
Glyma08G199400.1.p	Bra025145.1P	Zm00001d018541_P002	Bra040315.1P	Bra009231.1P	AL1G26280.t1	Potri001G280200.1.p	Bra025319.1P	Medtr5g021670.1	FGENESH00000046041	Bra030813.1P	Bra024858.1P	AT3G28450.1	Solyc01g008140.3.1	Zm00001d018807_P001	Bra017563.1P	Bra010115.1P	LOC_Os07g04220.1	Potri014G144600.1.p
Glyma13G352700.1.p	Potri010G134100.3.p	PDK_30s65509272g001	Solyc01g091230.3.1	Glyma02G177000.1.p	AT1G14390.1	Solyc06g051030.3.1	Solyc09g098290.3.1	Glyma16G130400.2.p	LOC_Os05g24010.1	AL1G64390.t2	Bra024852.1P	Bra025334.1P	PGSC0003DMP400028596	PDK_30s775811g001	Glyma08G083300.1.p	Solyc03g113450.3.1	Bradi1g07200.1.p	AL2G28360.t1
Medtr2g100450.1	Potri008G110300.1.p	AL1G21790.t1	PGSC0003DMP400045105	Glyma10G091400.2.p	Bra026223.1P	PGSC0003DMP400052319	Glyma02G097400.2.p	Glyma02G050300.1.p	Bradi2g21990.1.p	AL1G64400.t1	AL1G40250.t1	Glyma13G067101.1.p	FGENESH00000059418	AL1G29470.t1	Glyma05G128200.1.p	PGSC0003DMP400043942	Zm00001d034237_P001	AT1G69270.1
Medtr2g100550.1	Glyma02G127800.4.p	AT1G10850.1	Medtr7g038690.1	Medtr7g092910.1	Potri001G147700.1.p	AL7G35620.t1	Glyma18G284100.1.p	Glyma01G168100.1.p	Zm00001d038522_P002	Bra033670.1P	AT1G24650.1	Glyma19G017300.3.p	LOC_Os04g57630.1	AT1G17230.1	Medtr4g094610.1	Potri012G071100.3.p	FGENESH00000029780	Potri008G096400.1.p
AL5G25250.t1	Glyma01G071700.1.p	Bra019897.1P	Medtr7g030070.1	Potri006G190700.2.p	Glyma08G297400.1.p	AT4G18640.1	Potri002G233600.1.p	Glyma11G075200.1.p	FGENESH00000058551	Bra035966.1P	Bra012495.1P	Medtr6g009370.1	Bradi1g59360.1.p	Bra025988.1P	Solyc02g070890.3.1	Glyma04G174700.1.p	LOC_Os03g56250.1	Solyc04g005390.2.1
AT3G46400.1	Medtr0049s0070.1	AL2G15960.t1	Potri002G147000.1.p	PGSC0003DMP400003679	Glyma18G124500.1.p	Bra013336.1P	Potri014G147300.1.p	Potri007G014700.1.p	LOC_Os05g40770.1	Bra033958.1P	AL7G22700.t1	Potri017G074400.1.p	Bradi3g04227.1.p	Solyc07g056410.3.1	PGSC0003DMP400014552	Glyma06G190000.1.p	PDK_30s712401g001	PGSC0003DMP400031095
AL5G25240.t1	Solyc04g005910.3.1	AT1G60630.1	Potri014G068700.1.p	FGENESH00000045760	Medtr8g468500.1	AL8G12730.t1	Bradi2g61247.1.p	Solyc02g084370.1.1	Zm00001d043091_P003	Bra030815.1P	Bra017606.1P	Potri001G349900.1.p	EFJ14033	PGSC0003DMP400054176	Solyc02g070910.3.1	Glyma17G096500.1.p	PDK_30s816591g001	Bradi1g22200.2.p
AT3G46340.1	PGSC0003DMP400005184	Bra031492.1P	AL7G30870.t1	LOC_Os02g10110.1	Solyc05g007120.3.1	AT5G45840.2	Zm00001d042051_P001	PGSC0003DMP400006338	FGENESH00000022131	AL1G64410.t1	Glyma08G048700.1.p	Solyc02g067560.1.1	LOC_Os01g52050.1	evm_27.model.AmTr_v1.0_scaffold00039.8	Bradi5g21960.1.p	Glyma05G030100.1.p	Bradi1g10260.1.p	LOC_Os07g41140.1
Bra019608.1P	PGSC0003DMP400005183	Potri010G097200.1.p	AT4G22730.1	evm_27.model.AmTr_v1.0_scaffold00003.339	PGSC0003DMP400030825	Bra025049.1P	Zm00001d011834_P001	PGSC0003DMP400039127	evm_27.model.AmTr_v1.0_scaffold00099.159	AT1G56130.1	Medtr8g106100.1	PGSC0003DMP400012295	Bra034681.1P	AL4G28730.t1	FGENESH00000030901	Medtr4g107620.1	Zm00001d033839_P001	Zm00001d022066_P001
Bra018213.1P	PGSC0003DMP400005185	Glyma12G030000.3.p	Bra013636.1P	AL6G49530.t1	PGSC0003DMP400030824	Bra021993.1P	FGENESH00000019000	AL2G35620.t1	Bradi4g40160.2.p	Bra007909.1P	Glyma07G173100.1.p	AL1G38260.t1	Mapoly0072s0100.1.p	AT2G33170.1	LOC_Os04g52780.1	Bradi4g00550.1.p	Zm00001d013376_P003	Bradi1g08240.1.p
AL5G25230.t1	Solyc05g010400.3.1	Glyma11G105000.1.p	Potri003G115100.1.p	AT4G03390.1	Bradi1g37210.1.p	Zm00001d038432_P001	LOC_Os01g72700.1	AT1G75640.1	Zm00001d041773_P002	Bra007907.1P	Medtr1g033000.1	AT1G27190.1	Bradi1g22650.1.p	Bra021831.1P	Zm00001d002287_P001	PDK_30s671741g008	PDK_30s707891g004	Zm00001d013251_P001
AT3G46330.1	PGSC0003DMP400013310	Medtr4g074080.1	Potri001G117800.1.p	Bra000827.1P	LOC_Os06g38970.1	Potri004G058100.1.p	PDK_30s857131g001	Bra015829.1P	FGENESH00000031966	AT1G56145.2	Medtr1g033040.1	Bra024650.1P	Solyc03g115610.3.1	Glyma10G126700.1.p	evm_27.model.AmTr_v1.0_scaffold00022.150	AL4G31690.t1	PDK_30s1024211g002	FGENESH00000030884
Bra033825.1P	PGSC0003DMP400013311	evm_27.model.AmTr_v1.0_scaffold00051.52	Glyma17G135000.1.p	Bra034204.1P	Zm00001d046488_P001	Potri011G067400.4.p	evm_27.model.AmTr_v1.0_scaffold00077.75	Solyc04g081080.1.1	LOC_Os11g14050.1	Bra003333.1P	Medtr1g033010.1	AL2G29230.t1	PGSC0003DMP400042691	Medtr1g047670.1	Glyma05G126400.1.p	AT2G35620.2	AL7G11260.t1	LOC_Os03g54900.2
AL8G36160.t1	PDK_30s1041511g002	AL5G30360.t1	Glyma05G052700.1.p	AT2G20850.1	AL3G13580.t1	Glyma08G116600.1.p	AL6G10140.t1	Potri002G027400.1.p	AL8G23750.t1	Glyma09G099900.1.p	Potri010G103000.1.p	AT1G69990.1	PGSC0003DMP400055807	Medtr1g079520.1	Medtr8g465340.1	Bra023017.1P	AT4G39270.1	Zm00001d018665_P001
AL8G36170.t1	AL6G26870.t1	AT3G50230.1	Glyma01G211900.1.p	PGSC0003DMP400032008	Bra031975.1P	Glyma05G158800.3.p	AT5G01890.1	Potri005G235100.1.p	AL8G23730.t1	Medtr8g461110.1	AL2G23780.t1	Potri004G081700.1.p	FGENESH00000016641	Potri003G174900.1.p	Solyc12g008400.2.1	Bra017307.1P	Bra033611.1P	Glyma08G246100.1.p
AT5G59650.1	AT5G16000.1	AL8G44140.t1	Glyma11G030000.1.p	PGSC0003DMP400013854	Bra001089.1P	Solyc02g021590.3.1	Glyma01G133300.2.p	Glyma04G026700.1.p	AT5G49770.1	Medtr8g445800.1	AT1G66150.1	Bradi5g13960.1.p	LOC_Os07g01710.1	Potri001G053400.2.p	Potri003G150100.3.p	AL1G49630.t2	AL3G52340.t1	Glyma18G267000.1.p
AL8G36200.t1	Bra008659.1P	AT5G67200.1	Medtr5g011840.1	Glyma12G108400.1.p	AT3G03770.2	PGSC0003DMP400018083	Glyma03G034200.1.p	Glyma06G026600.1.p	Bra027053.1P	Potri007G067900.1.p	Bra004149.1P	Zm00001d025726_P001	Zm00001d018635_P001	Solyc09g091260.3.1	Potri003G150000.3.p	AT1G31420.1	AT2G16250.1	Glyma19G030400.1.p
AT5G59680.1	Bra006335.1P	Bra012141.1P	Solyc08g079460.3.1	Medtr4g046113.2	Glyma16G037500.3.p	Solyc03g006130.3.1	Medtr4g028090.1	Medtr3g113140.1	Bra027054.1P	Bradi5g21857.3.p	Potri017G134900.1.p	Zm00001d003245_P001	Bra003026.1P	PGSC0003DMP400020567	Potri011G068500.1.p	Glyma01G150700.4.p	Bra001971.1P	Medtr6g015190.1
Bra020299.1P	Solyc02g089550.3.1	Solyc02g093100.3.1	PGSC0003DMP400007045	AT1G11130.1	Glyma19G115800.7.p	Bradi2g46370.4.p	Glyma09G274600.1.p	Bradi5g19017.1.p	AL8G23720.t1	FGENESH00000000037	Potri004G084000.1.p	FGENESH00000006634	FGENESH00000054137	Solyc12g098100.2.1	Solyc02g072447.1.1	Glyma09G215700.7.p	Bra013083.1P	Medtr6g015265.1
AT5G59670.1	PGSC0003DMP400017794	PGSC0003DMP400017360	AL64U10020.t1	Bra019878.1P	Medtr7g086420.4	FGENESH00000056159	Glyma18G213600.1.p	Zm00001d026063_P001	AT5G49760.1	LOC_Os08g10310.1	Glyma02G242700.2.p	LOC_Os04g41030.1	Medtr4g109170.1	PGSC0003DMP400029483	Solyc02g072393.1.1	Medtr5g026510.2	Glyma04G012800.3.p	Potri017G094400.1.p
Bra020300.1P	PGSC0003DMP400017792	Glyma17G169300.1.p	AT5G51560.1	Bra031727.1P	Glyma17G187200.7.p	LOC_Os01g48390.1	Medtr7g073290.1	Zm00001d002599_P002	Bra000592.1P	LOC_Os08g10320.1	Glyma14G212100.1.p	evm_27.model.AmTr_v1.0_scaffold00064.57	evm_27.model.AmTr_v1.0_scaffold00029.177	AL8G41170.t1	PGSC0003DMP400049566	Potri003G105000.8.p	Glyma06G012700.1.p	Potri004G120500.1.p
Bra020303.1P	PGSC0003DMP400017793	Glyma05G085500.1.p	Bra028264.1P	Potri004G037000.1.p	Medtr6g027720.1	Zm00001d043890_P010	Potri006G108600.1.p	FGENESH00000043074	Bra037952.1P	FGENESH00000054826	Medtr5g077430.1	AT5G48380.1	Zm00001d001877_P001	AT5G63930.1	Solyc02g031790.2.1	Potri001G129000.1.p	Medtr3g116640.2	Solyc03g059490.1.1
AL1G17740.t1	Potri017G108000.1.p	Medtr4g094885.1	Potri015G130100.1.p	Potri011G045600.3.p	Potri019G039000.3.p	Zm00001d011580_P002	Potri016G137000.1.p	LOC_Os04g48760.1	Potri004G231700.1.p	LOC_Os05g16824.1	Solyc11g006040.2.1	Solyc06g082920.3.1	Bradi3g01577.1.p	Bra008505.1P	PGSC0003DMP400031193	Solyc08g074760.3.1	Potri009G116300.4.p	PGSC0003DMP400021872
AT1G07560.1	Potri004G108200.1.p	Potri007G046900.4.p	Potri012G128700.1.p	Solyc02g078780.3.1	Solyc10g081420.2.1	Zm00001d039406_P002	Solyc09g015520.3.1	Mapoly0081s0054.1.p	Potri004G232400.1.p	FGENESH00000019105	PGSC0003DMP400049978	PGSC0003DMP400048141	PDK_30s1070441g004	Potri013G051300.1.p	Solyc02g068830.2.1	Bradi1g67050.3.p	Potri004G155100.1.p	EFJ17694
Bra031584.1P	Glyma13G050200.1.p	AL8G17750.t1	Glyma16G205100.1.p	PGSC0003DMP400038886	PGSC0003DMP400049037	FGENESH00000023087	Solyc06g048620.3.1	Pp3c11_18980V3.4	Potri003G046450.1.p	LOC_Os04g22470.1	Solyc01g108840.3.1	Potri002G240000.2.p	Bradi3g49370.1.p	Potri019G025500.1.p	PGSC0003DMP400018288	FGENESH00000055492	Solyc01g109650.3.1	EFJ16226
AT5G16900.1	Glyma19G039100.1.p	AT5G43020.1	Glyma09G154600.1.p	Glyma13G244200.1.p	PGSC0003DMP400049034	LOC_Os01g10900.1	PGSC0003DMP400047976	Pp3c7_3320V3.2	Potri004G231300.2.p	LOC_Os05g17604.1	PGSC0003DMP400044974	Glyma18G246400.1.p	FGENESH00000003351	Bradi5g15070.1.p	Solyc06g006040.2.1	LOC_Os03g16010.1	PGSC0003DMP400001419
AL4G23520.t1	Medtr6g016495.1	Potri014G024400.1.p	Medtr6g060230.1	Medtr2g012670.1	Solyc01g068360.3.1	AL2G11800.t1	Solyc06g048950.3.1	Pp3c22_21420V3.2	Potri004G231200.4.p	FGENESH00000039498	Bradi3g53350.1.p	Medtr7g080810.2	LOC_Os02g41890.1	FGENESH00000048117	Solyc06g006010.2.1	Zm00001d028560_P020	PGSC0003DMP400056315
AT2G28970.1	Glyma08G255300.1.p	Solyc04g078590.3.1	Glyma20G212800.1.p	Glyma13G184200.5.p	PGSC0003DMP400031312	AT1G63430.2	PGSC0003DMP400029129	EFJ32592	Potri004G231600.1.p	LOC_Os05g16740.1	Zm00001d013415_P001	Medtr8g010180.1	PDK_30s941311g002	LOC_Os04g42700.1	Solyc06g006057.1.1	Zm00001d047842_P003	Glyma17G250800.2.p
AT2G28990.1	Glyma18G278200.4.p	PGSC0003DMP400013977	Glyma10G177300.1.p	Bradi1g31600.1.p	Bradi1g56540.1.p	Bra027640.1P	Glyma04G222800.1.p	EFJ16647	Potri004G231500.5.p	LOC_Os05g16430.1	LOC_Os03g50810.1	Bradi2g25320.1.p	AL8G28960.t1	Zm00001d003101_P015	Solyc06g006020.2.1	Mapoly0044s0069.1.p	Glyma14G074700.2.p
AL2G23060.t1	Medtr7g018200.1	Glyma04G041400.1.p	Solyc03g083510.3.1	Zm00001d036678_P002	FGENESH00000003383	Glyma08G013200.2.p	Glyma06G142500.2.p		Glyma10G069500.1.p	FGENESH00000004823	Bradi5g26550.1.p	Bradi4g20890.1.p	AT5G53890.1	Pp3c8_17530V3.4	Solyc06g005880.3.1	Pp3c1_15730V3.2	Medtr1g022265.1
AT2G14440.1	Bradi1g43690.1.p	Medtr3g102180.1	PGSC0003DMP400039881	Zm00001d046889_P001	LOC_Os07g07230.2	Glyma05G206300.1.p	Medtr3g093930.1		Glyma13G152542.2.p	FGENESH00000010824	Glyma02G197000.1.p	Zm00001d007277_P001	Potri011G116900.1.p	evm_27.model.AmTr_v1.0_scaffold00067.214	Solyc06g048740.2.1	Pp3c26_8120V3.2	PGSC0003DMP400027091
AT2G14510.1	Zm00001d037297_P002	Bradi5g24060.1.p	Bradi2g41696.3.p	LOC_Os06g45020.1	Bradi1g06100.1.p	Medtr8g098510.1	Potri013G091000.1.p		Glyma07G270800.2.p	FGENESH00000053380	Glyma10G081300.1.p	LOC_Os11g14420.1	Potri001G398500.1.p	evm_27.model.AmTr_v1.0_scaffold00067.215	PGSC0003DMP400047977	Pp3c4_32350V3.3	Potri002G260100.5.p
AT1G07550.1	Zm00001d045728_P003	Zm00001d002068_P001	Zm00001d044276_P001	Bradi3g05670.1.p	Zm00001d034405_P002	Potri001G106600.1.p	Potri019G058600.1.p		PGSC0003DMP400031818	LOC_Os08g10290.1	Glyma03G202000.1.p	PDK_30s883821g034	Glyma12G225800.1.p	Bradi3g28380.1.p	PGSC0003DMP400036213	Pp3c13_19360V3.1	Potri014G196600.1.p
AL4G23510.t1	FGENESH00000018304	FGENESH00000033662	Zm00001d011211_P001	Zm00001d053761_P004	FGENESH00000019538	Solyc08g080830.3.1	AT3G56370.1		PGSC0003DMP400031817	evm_27.model.AmTr_v1.0_scaffold00162.29	Solyc10g081910.2.1	Mapoly0028s0071.1.p	Glyma12G163062.1.p	FGENESH00000019466	PGSC0003DMP400036234		EFJ23818
AT2G28960.1	LOC_Os06g16330.1	LOC_Os04g55620.1	FGENESH00000057231	Zm00001d015435_P016	LOC_Os03g57780.1	Bradi5g26770.1.p	Bra007241.1P		EFJ05001	PDK_30s860671g001	PGSC0003DMP400048901	EFJ18603	Glyma06G238700.1.p	LOC_Os10g33040.1	PGSC0003DMP400049477		EFJ21457
AT2G29000.1	Bradi3g56250.1.p	evm_27.model.AmTr_v1.0_scaffold00075.58	LOC_Os01g39600.1	FGENESH00000011331	Zm00001d018883_P001	Zm00001d001786_P005	Bradi2g53540.1.p		EFJ36447	Medtr8g058250.1	PGSC0003DMP400037016	EFJ36452	Solyc07g063000.3.1	Zm00001d032745_P001	Solyc02g072470.3.1		Mapoly0079s0036.1.p
AL7G33420.t1	FGENESH00000029381	FGENESH00000045558	PDK_30s932881g001	LOC_Os02g07960.4	PDK_30s761471g001	FGENESH00000056536	Zm00001d043058_P001		Pp3c2_17640V3.1	Glyma12G155900.1.p	Potri006G203500.1.p	Solyc02g087460.1.1	PGSC0003DMP400022012	Zm00001d014063_P001	Solyc03g006100.3.1		Mapoly0108s0058.1.p
AT4G20450.1	Zm00001d017913_P001	PDK_30s893741g004	PDK_30s1192011g001	Bradi1g24567.2.p	Glyma08G229100.1.p	LOC_Os04g45170.1	FGENESH00000025396		Pp3c20_20260V3.4	Glyma06G226700.1.p	Potri016G070500.1.p	PGSC0003DMP400002331	Bradi1g33480.1.p	Bradi3g28367.1.p	Solyc03g006030.3.1		Pp3c6_19730V3.1
Bra028386.1P	PDK_30s65509510g001	evm_27.model.AmTr_v1.0_scaffold00024.346	Bradi3g13827.1.p	Zm00001d021810_P016	Medtr8g044230.1	Mapoly0097s0050.1.p	LOC_Os01g60670.1		Pp3c23_17090V3.1	Medtr2g075250.1	Glyma12G188100.1.p	Bra016244.1P	FGENESH00000023986	Glyma03G166300.1.p	Solyc03g006080.3.1		Pp3c5_6590V3.1
AL1G59870.t1	evm_27.model.AmTr_v1.0_scaffold00019.81	AL5G21120.t1	FGENESH00000043996	FGENESH00000041278	Solyc01g096940.3.1		Zm00001d038481_P001		Mapoly0058s0018.1.p	Glyma12G231800.1.p	Glyma11G179200.1.p	Potri017G138600.1.p	LOC_Os06g47720.1	Glyma19G167300.1.p	PGSC0003DMP400046474		Pp3c7_16420V3.1
Bra030414.1P	AL4G13990.t1	AT3G42880.1	LOC_Os08g02440.1	LOC_Os07g37810.1	PGSC0003DMP400047805		FGENESH00000059663		AL5G34520.t1	Glyma12G233000.1.p	Medtr2g087230.1	Zm00001d038195_P001	FGENESH00000023989	Glyma19G167400.1.p	PGSC0003DMP400035977		Pp3c11_10500V3.3
Bra018933.1P	AT2G23950.1	Bra034951.1P	Bradi1g51630.1.p	Zm00001d015202_P001	Potri008G014300.1.p		LOC_Os05g40050.1		AT5G01950.1	Glyma13G266300.1.p	Potri009G020400.1.p	LOC_Os05g34270.1	LOC_Os06g47700.1	Medtr7g096980.1	PGSC0003DMP400001924
AL1G59850.t1	Bra032133.1P	AL6G32250.t1	Zm00001d045445_P001	FGENESH00000058983	evm_27.model.AmTr_v1.0_scaffold00005.91		Bradi1g63200.1.p		Potri006G111100.1.p	Potri016G061500.1.p	Potri001G217700.1.p	EFJ37976	LOC_Os06g47750.1	Potri002G258400.1.p	Solyc08g075610.2.1
AT1G51805.1	AL7G21620.t1	AT5G20690.1	FGENESH00000050181	LOC_Os02g04430.1	Bradi4g20000.1.p		FGENESH00000003137		Potri016G140300.3.p	Potri011G106400.1.p	PDK_30s975551g001	EFJ31882	FGENESH00000039755	Potri002G258000.1.p	Solyc08g075600.2.1
AT1G51820.1	AT4G30520.1	Bra020122.1P	LOC_Os06g04370.1	AT4G22130.1	FGENESH00000050736		LOC_Os03g21730.1		Potri016G140200.4.p	Potri001G386500.2.p	Mapoly0105s0050.2.p	evm_27.model.AmTr_v1.0_scaffold00166.7	LOC_Os06g47740.1	Potri014G195100.4.p	PGSC0003DMP400038069
AT1G51850.1	Bra024069.1P	Bra002321.1P	Pp3c12_25310V3.2	Bra013591.1P	LOC_Os11g20360.2		Zm00001d029059_P001		Glyma18G216800.2.p	Potri001G385400.1.p	Pp3c10_2340V3.1	AL4G27170.t1	Bradi1g33510.1.p	Solyc09g072810.3.1	Solyc08g075590.2.1
AL3G41990.t1	Glyma17G070300.1.p	Potri006G139700.1.p	Pp3c4_2690V3.1	Glyma15G111600.1.p	Zm00001d048958_P003		PDK_30s719261g003		Medtr7g074010.1	Potri001G385600.2.p	EFJ23901	AT2G31880.1	LOC_Os06g47650.1	PGSC0003DMP400006759	Solyc04g014900.3.1
AT2G04300.1	Glyma02G207400.1.p	Glyma17G047900.1.p	EFJ13364	Medtr2g024330.1	AL6G24880.t1		PDK_30s865781g002		Medtr7g021570.1	AL1G61940.t1	EFJ10037	Bra022870.1P	Bradi3g04210.1.p	AL6G42660.t1	Solyc04g015980.3.1
AT3G21340.1	Medtr4g130210.1	Glyma13G111800.1.p	EFJ11924	Potri011G010500.1.p	Bra008773.1P		EFJ25875		AL7G46140.t1	AT1G53430.1	EFJ21911	Glyma04G190400.1.p	LOC_Os02g05950.1	Bra000657.1P	PGSC0003DMP400040818
Bra001827.1P	Solyc07g006110.3.1	Medtr4g124990.1	EFJ16376	Solyc02g081070.3.1	AT5G14210.1		AL1G23810.t1		AT5G37450.1	AT1G53440.1	EFJ18180	Glyma06G175100.1.p	LOC_Os02g05980.1	AL1G50590.t1	PGSC0003DMP400040906
Bra031276.1P	PGSC0003DMP400019713	Glyma15G179300.1.p		PGSC0003DMP400029217	Glyma05G075800.1.p		Bra019768.1P		Bradi2g22140.1.p	AL1G61950.t1	EFJ18035	Medtr3g075440.1	LOC_Os02g05940.1	AT1G35710.1	PGSC0003DMP400036469
AL1G55940.t1	Potri006G179400.1.p	Medtr2g042710.1		PGSC0003DMP400029218	Glyma19G074900.3.p		AT1G12460.1		LOC_Os05g40270.5	Bra038124.1P	EFJ09628	Solyc06g071810.1.1	FGENESH00000043419	Solyc04g074050.3.1	PGSC0003DMP400040902
AT1G49100.1	Potri018G101300.1.p	Glyma07G041200.1.p		Bradi1g35477.1.p	Medtr6g023390.1		AL2G12700.t1		Zm00001d038494_P015	AL1G17840.t1	Pp3c15_17314V3.2	PGSC0003DMP400047018	LOC_Os02g05970.1	PGSC0003DMP400048616	Solyc04g012100.2.1
AL1G59900.t1	Zm00001d032142_P004	Potri003G068800.1.p		Zm00001d036775_P001	Medtr7g031470.1		AT1G62950.1		Bradi2g53400.1.p	AT1G07650.2	Pp3c15_17310V3.1	Solyc03g111793.1.1	LOC_Os02g05910.1	PGSC0003DMP400048620	PGSC0003DMP400040897
AT1G51890.1	FGENESH00000036871	Solyc03g122230.2.1		Zm00001d046655_P001	Potri001G333300.1.p		Glyma01G213600.1.p		FGENESH00000040827	Bra018693.1P	AL3G38650.t1	PGSC0003DMP400026591	LOC_Os02g05920.1	PGSC0003DMP400011351	PGSC0003DMP400040896
Bra018935.1P	LOC_Os08g34380.1	Bradi1g46570.1.p		Bradi3g06590.1.p	Solyc02g068060.3.1		Glyma11G028300.1.p		LOC_Os01g60280.1	Glyma02G288600.1.p	AT3G23750.1	Potri015G086800.1.p	LOC_Os02g05930.1	PGSC0003DMP400037296	PGSC0003DMP400010766
AL1G59880.t1	evm_27.model.AmTr_v1.0_scaffold00038.145	FGENESH00000054125		Zm00001d015649_P003	PGSC0003DMP400012255		Medtr5g011410.1		Zm00001d043075_P014	Glyma14G026300.2.p	Bra028342.1P	Zm00001d046178_P001	Bra008027.1P	PGSC0003DMP400037295	PGSC0003DMP400028022
AT1G51860.1	AL6G20790.t1	LOC_Os06g09860.1		FGENESH00000027919	PGSC0003DMP400012254		Solyc08g079740.3.1		Glyma14G206300.1.p	Medtr5g091950.1	Bra014977.1P	Bradi3g09150.1.p	Potri003G074000.1.p	PGSC0003DMP400021218	PGSC0003DMP400028021
Bra030412.1P	AT5G10290.1	Zm00001d045013_P001		LOC_Os02g09740.1	Solyc02g093970.3.1		PGSC0003DMP400007020		Medtr3g062570.1	Solyc07g055810.3.1	Potri013G035900.1.p	Zm00001d053518_P001	Potri001G161000.1.p	Glyma16G064900.1.p	Solyc07g006770.2.1
AT1G51910.1	Bra028592.1P	Bradi4g13300.1.p		PDK_30s661041g001	PGSC0003DMP400035216		Bradi1g76660.1.p		Mapoly0131s0002.1.p	PGSC0003DMP400030204	Potri005G049200.1.p	LOC_Os02g14480.1	Zm00001d043634_P001	Glyma16G065200.1.p	PGSC0003DMP400032677
AL1G59820.t1	AL8G42790.t1	Zm00001d048822_P001		Mapoly0090s0074.1.p	AL8G40470.t1		Zm00001d027463_P001		Mapoly0077s0067.1.p	Bradi4g28367.1.p	Potri006G073900.1.p	Bra021758.1P	Zm00001d011721_P001	Glyma16G065400.1.p	Bradi2g47256.1.p
Bra030416.1P	AT5G65240.2	LOC_Os11g40550.1		Pp3c6_26930V3.1	AT5G63410.1		Zm00001d048453_P001		Pp3c1_39210V3.4	FGENESH00000024348	Potri018G141000.1.p	Bra021759.1P	Bradi3g21400.1.p	Glyma16G065600.1.p	Bradi2g47254.1.p
AT1G51800.1	Bra024369.1P	PDK_30s739731g007		Pp3c4_12460V3.3	Bra035846.1P		FGENESH00000047119		Pp3c4_22080V3.9	LOC_Os09g17630.1	Glyma11G254000.1.p	Potri012G090500.1.p	Glyma08G092200.1.p	GlymaU031127.1.p	FGENESH00000047066
AL1G15610.t1	Potri007G094500.1.p	PDK_30s803011g003		Pp3c3_19490V3.2	Potri015G093100.10.p		LOC_Os03g03570.2		Mapoly0082s0076.1.p	AL1G61930.t1	Glyma18G003000.2.p	AL8G12780.t1	Glyma05G136900.1.p	Glyma16G065000.1.p	Zm00001d011643_P001
AT1G05700.1	Potri005G074200.1.p	AL2G32150.t1		Pp3c23_14050V3.1	Potri012G095600.1.p		FGENESH00000010954		Mapoly0004s0098.1.p	AT1G53420.1	Medtr3g084510.1	Potri004G058500.1.p	EFJ04757	Glyma16G065500.2.p	FGENESH00000007254
Bra030622.1P	Glyma08G134600.8.p	AT1G72460.1		AL3G26680.t1	Glyma06G171700.4.p		LOC_Os10g38800.1		Mapoly0004s0100.1.p	AL3G27150.t1	Glyma05G150800.1.p	Potri011G067900.1.p	evm_27.model.AmTr_v1.0_scaffold00057.129	Glyma15G237200.1.p	Bradi1g01431.1.p
AL3G52730.t1	Medtr8g090140.2	Bra003880.1P		AT3G14350.1	Mapoly0146s0009.1.p		PDK_30s879641g002		Mapoly0004s0099.1.p	AT3G14840.2	Medtr8g083240.1	Glyma08G117000.1.p	Zm00001d022044_P001	Glyma16G064200.1.p	Bradi1g01442.2.p
AT2G19190.1	Glyma05G177500.6.p	evm_27.model.AmTr_v1.0_scaffold00025.267		Bra027347.1P	EFJ04358		Mapoly0013s0136.1.p		Pp3c2_12320V3.2	Bra021579.1P	Solyc12g098570.2.1	Glyma05G159200.1.p	FGENESH00000005643	Glyma16G064100.1.p	Bradi4g10987.1.p
AT4G29990.1	Glyma18G016400.2.p	AL1G58270.t1		Bra021551.1P	EFJ20719		Pp3c1_6700V3.4		Pp3c14_24840V3.1	Bra001567.1P	PGSC0003DMP400008268	Medtr8g086490.1	LOC_Os07g40630.1	Glyma19G081200.1.p	Bradi4g10998.2.p
Bra011156.1P	Medtr3g087060.3	AT1G50610.1		AT1G53730.2	EFJ32701				Pp3c14_20510V3.6	Bra001566.1P	PGSC0003DMP400035792	Medtr4g065087.1	Glyma04G165400.1.p	Medtr0365s0030.1	Bradi4g30827.1.p
AT2G19210.1	Solyc11g008960.2.1	Bra030482.1P		Bra030923.1P	EFJ17287				Pp3c11_13350V3.3	Bra027307.1P	Solyc09g057680.3.1	Glyma15G084200.1.p	Medtr3g437630.1	Medtr0400s0040.1	Bradi5g22620.1.p
Bra012171.1P	PGSC0003DMP400028239	Bra014257.1P		Bra039687.1P	Mapoly0274s0006.1.p				Pp3c12_22990V3.2	Bra027306.1P	PGSC0003DMP400015350	Solyc02g072520.3.1	Glyma17G103400.1.p	Medtr1g040525.1	Bradi1g72572.1.p
AT2G19230.1	Solyc03g078520.3.1	AL3G33890.t1		Potri003G073700.1.p	Mapoly0098s0059.1.p					Glyma13G266100.2.p	Bradi4g19600.1.p	PGSC0003DMP400049573	Glyma05G024000.1.p	Medtr1g040545.1	LOC_Os11g10310.1
Solyc03g093380.2.1	PGSC0003DMP400037749	Glyma15G000600.1.p		Potri001G161600.1.p						Medtr5g083910.1	Zm00001d007313_P001	Bradi1g40980.1.p	Bradi5g25790.1.p	Medtr1g039220.1	Zm00001d023554_P001
Solyc03g121230.3.1	PGSC0003DMP400037750	Potri014G002700.1.p		Glyma16G015400.1.p						Medtr2g075010.1	Zm00001d049159_P001	FGENESH00000052391	LOC_Os02g02490.1	Medtr1g040555.1	Zm00001d023548_P001
AL1G59800.t1	Bradi1g10950.3.p	Potri014G001600.1.p		Glyma07G046800.1.p						Medtr2g074840.1	FGENESH00000030445	LOC_Os06g35200.1	evm_27.model.AmTr_v1.0_scaffold00160.2	Medtr0365s0020.1	FGENESH00000016370
AT1G51790.1	Zm00001d033652_P001	AL7G44190.t1		Medtr8g023560.1						Medtr2g074990.1	LOC_Os11g26130.1	AT5G45800.1	LOC_Os02g05960.1	Medtr0400s0030.1	LOC_Os11g47210.1
Glyma08G198900.1.p	LOC_Os03g49620.2	AT5G35390.1		Glyma03G262700.2.p						Medtr2g073650.1	PDK_30s1131601g001	Bra025053.1P	evm_27.model.AmTr_v1.0_scaffold00024.56	Medtr1g038890.1	FGENESH00000016377
Glyma07G013700.1.p	Bradi3g10397.1.p	AL3G43970.t1		Glyma19G261700.1.p						Medtr2g075060.1	PDK_30s65509187g002	Mapoly0115s0067.1.p	AT2G01950.1	Medtr1g039310.1	LOC_Os11g47160.1
Glyma15G021700.1.p	Zm00001d048877_P002	AT2G07040.1		Medtr7g117520.1						Medtr2g073640.1		Pp3c14_17190V3.2	Zm00001d000055_P001	Medtr7g045510.1	FGENESH00000016386
Glyma15G021400.1.p	Zm00001d015971_P004	Bra040816.1P		Solyc12g055720.2.1						Glyma12G233100.1.p		Pp3c10_16000V3.2	LOC_Os10g02500.1	Medtr7g039330.1	LOC_Os11g46980.1
Glyma13G352900.1.p	FGENESH00000027981	Glyma08G027400.1.p		PGSC0003DMP400050259						Glyma13G266000.1.p		Bradi3g19650.1.p	PDK_30s672211g001	Medtr7g045710.1	FGENESH00000057387
Glyma15G021800.1.p	LOC_Os02g18320.1	Glyma05G220900.1.p		PGSC0003DMP400050258						Glyma12G233300.1.p		Zm00001d050148_P001	Potri010G101100.1.p	Medtr7g050990.1	LOC_Os06g16070.1
Glyma15G021900.1.p	Solyc05g056370.3.1	Medtr8g101260.1		PGSC0003DMP400008719						Medtr2g073520.1		FGENESH00000055519	Potri008G140500.1.p	Medtr7g051040.1	FGENESH00000016382
Glyma13G352800.1.p	Mapoly0560s0001.1.p	Glyma01G001800.1.p		Solyc03g123740.3.1						Medtr2g073560.1		LOC_Os08g17410.1	Solyc04g008430.1.1	Glyma09G243600.1.p	LOC_Os11g46970.1
Glyma15G266400.1.p	evm_27.model.AmTr_v1.0_scaffold00010.295	Glyma07G130700.1.p		PGSC0003DMP400016186						Medtr2g073600.1		AL4G14470.t1	PGSC0003DMP400051275	Glyma18G250900.1.p	LOC_Os11g47180.1
AL7G22940.t1	Bradi5g12227.1.p	Medtr6g093050.1		Bradi1g72430.2.p						Glyma01G118350.1.p		Bra032115.1P	Mapoly0141s0029.1.p	Glyma18G250500.1.p	FGENESH00000039986
AT4G29450.1	Zm00001d025580_P001	Solyc05g047570.2.1		FGENESH00000010024						Glyma01G118900.1.p		AT2G24230.1	Glyma13G275100.1.p	Glyma18G249900.1.p	LOC_Os10g13970.1
Bra011111.1P	FGENESH00000012943	PGSC0003DMP400024199		LOC_Os03g08550.1						Glyma01G118800.2.p		Glyma17G074101.1.p	AL5G11090.t1	Medtr7g081480.1	FGENESH00000043588
AT4G29180.2	LOC_Os04g38480.1	Solyc07g017230.3.1		Zm00001d030551_P001						Medtr8g059615.1		Glyma02G203600.1.p	Bra024840.1P	Medtr7g081780.1	LOC_Os07g03990.1
Bra024158.1P	Bradi3g46747.1.p	PGSC0003DMP400016897		FGENESH00000009720						Medtr8g059605.1		Medtr4g130920.1	AL1G63680.t1	Medtr7g081410.1	Bradi4g09817.1.p
Glyma01G004800.1.p	Zm00001d050868_P004	AL7G20840.t1		LOC_Os10g25090.1						Potri001G385200.1.p		Glyma06G221400.1.p	AT1G55610.2	Medtr7g081570.1	FGENESH00000040466
Glyma07G127100.1.p	Zm00001d016928_P010	AT4G31250.1		Bradi1g21040.2.p						AT1G29730.1		Potri006G185100.1.p	Bra030846.1P	Glyma14G048100.1.p	LOC_Os11g47240.1
Medtr6g090615.1	Zm00001d024430_P002	Glyma17G196200.1.p		Zm00001d022155_P001						Bra030170.1P		Potri018G107400.1.p	AL3G25230.t1	Potri013G036600.1.p	LOC_Os11g47030.1
Glyma15G021300.1.p	FGENESH00000043354	Glyma14G137700.1.p		FGENESH00000058209						AT1G29720.1		Solyc07g005540.1.1	AT3G13380.1	Potri013G029700.1.p	LOC_Os11g47300.1
Medtr8g015040.1	LOC_Os08g07760.1	Medtr1g009270.1		LOC_Os07g42626.1						Bra030167.1P		PGSC0003DMP400061784	Medtr3g095100.1	Potri013G037000.2.p	FGENESH00000044758
Medtr8g015150.1	PDK_30s6550926g011	Medtr8g087420.1		Bradi1g60397.2.p						Bra032332.1P		AL8G34250.t1	Potri007G078100.1.p	Potri013G037500.1.p	FGENESH00000004651
Medtr8g014730.1	PDK_30s726061g003	Potri006G279300.1.p		FGENESH00000009415						Potri011G075400.2.p		AT5G58150.1	evm_27.model.AmTr_v1.0_scaffold00078.169	Potri019G060400.1.p	FGENESH00000022452
Medtr8g014790.1	AL2G31410.t1	Potri018G002600.1.p		LOC_Os03g27990.1						PotriT009380.1.p		Bra006781.1P	Solyc04g051510.1.1	PotriT042100.1.p	LOC_Os11g47290.1
Medtr8g014760.1	AT1G71830.1	Bradi1g31730.1.p		PDK_30s861931g002						PotriT032684.1.p		EFJ10083	PGSC0003DMP400034235	Potri019G127200.1.p	LOC_Os04g14570.1
Medtr8g014690.1	Bra016112.1P	Bradi3g05540.1.p		AL3G24800.t1						PotriT032471.1.p		Pp3c8_2540V3.1	Glyma06G147600.1.p	Potri006G261900.1.p	LOC_Os02g30540.1
Medtr8g015010.1	Bra003911.1P	FGENESH00000045456		AT3G13065.1						Glyma13G224500.1.p		Pp3c4_26070V3.4	Potri005G086500.1.p	Potri015G123400.2.p	evm_27.model.AmTr_v1.0_scaffold00067.101
Medtr8g014700.2	AT1G34210.1	LOC_Os02g07810.1		Potri007G002600.1.p						Glyma05G162800.1.p		Pp3c3_15220V3.2	AL7G11420.t1	Potri015G123100.1.p	Glyma04G230500.1.p
Medtr8g028110.1	Potri007G082400.1.p	Zm00001d053769_P001		Potri014G001200.1.p						Potri004G063500.1.p			AT4G39400.1	Potri015G123800.1.p	Medtr3g092420.1
Medtr8g015190.1	Potri005G083300.1.p	Zm00001d015414_P001		AL2G39430.t1						Potri011G072566.2.p			Bra011862.1P	Potri015G124400.2.p	Bradi2g10623.1.p
Medtr8g014930.1	Glyma20G173000.1.p	Zm00001d046938_P001		AT1G78980.1						Solyc02g071880.3.1			Bra010684.1P	Potri012G124300.1.p	AL5G26370.t1
Medtr5g058090.1	Glyma02G076100.1.p	LOC_Os06g45240.1		Glyma08G225900.1.p						Potri011G072300.1.p			PDK_30s1037591g007	Solyc04g071680.2.1	AT3G47110.1
Potri019G111100.1.p	Medtr1g097160.1	PDK_30s966691g002		Solyc06g063360.4.1						Potri019G009700.1.p			Glyma04G218300.1.p	Glyma12G007300.1.p	AL5G26330.t1
Potri019G094800.1.p	Glyma10G218800.1.p	PDK_30s1100871g002		Bradi4g37900.1.p						Potri019G006150.1.p			Bra033615.1P	Medtr7g028432.1	AL5G26340.t1
Potri019G109400.2.p	Potri013G117200.1.p	Bradi3g40370.1.p		Zm00001d006335_P003						Potri019G005900.5.p			Glyma04G115700.1.p	Medtr4g037015.1	AL5G26350.t1
Potri019G094600.2.p	Potri019G087700.1.p	Zm00001d031509_P003		FGENESH00000019596						Potri019G009800.1.p			Medtr3g009400.1	Medtr4g037720.1	AT3G47090.1
Potri019G094300.3.p	PGSC0003DMP400047883	Zm00001d049750_P002		PDK_30s882821g005						Potri019G006000.1.p			Potri011G169600.1.p	Glyma12G007000.1.p	Bra015204.1P
Bradi2g19297.2.p	AL7G18140.t1	FGENESH00000031346		evm_27.model.AmTr_v1.0_scaffold00088.155						Potri019G005700.1.p			Potri001G472900.1.p	Potri003G108200.1.p	Bra027938.1P
Bradi2g19250.2.p	Bra034562.1P	PDK_30s819191g002		PotriT075300.1.p						Potri019G008900.2.p			Bradi4g27440.1.p	Bradi4g06215.1.p	AL5G26360.t1
Bradi2g38910.1.p	AT4G33430.2	Potri003G020600.1.p		Solyc12g096710.2.1						Potri019G007900.1.p			FGENESH00000039710	Bradi4g44911.1.p	AL5G26810.t1
Bradi2g38947.1.p	AL3G45640.t1	Solyc01g105080.2.1		PGSC0003DMP400051125						Potri019G005300.1.p			LOC_Os09g12240.1	FGENESH00000016193	AL5G26870.t1
FGENESH00000015662	AT2G13800.1	PGSC0003DMP400022298		PGSC0003DMP400051124						Potri019G004801.1.p			FGENESH00000056178	FGENESH00000016201	AT3G47570.1
LOC_Os01g03370.1	Bra032125.1P	Pp3c2_19460V3.1								Potri019G005200.3.p			LOC_Os08g25380.1	Bradi4g26795.1.p	Bra018128.1P
FGENESH00000014870	AT2G13790.1	evm_27.model.AmTr_v1.0_scaffold00079.101								Potri001G308600.1.p			Zm00001d019983_P001	PDK_30s799671g001	AT3G47580.1
LOC_Os05g44970.1	AL3G45570.t1	Bradi2g02290.1.p								Solyc02g071860.3.1			AT5G07280.1	Zm00001d000189_P001	AL3G46650.t1
FGENESH00000014872	Glyma08G180800.3.p	Zm00001d039967_P001								Bradi3g08917.2.p			EFJ28857	FGENESH00000031117	Bra022422.1P
LOC_Os05g44940.1	Glyma15G051600.1.p	FGENESH00000013867								Zm00001d016242_P002			EFJ17527	FGENESH00000015110	Bra007256.1P
FGENESH00000031813	Medtr2g008390.1	LOC_Os01g04230.1								Mapoly0005s0103.1.p			AL6G17520.t1	FGENESH00000036718	Bra029191.1P
LOC_Os05g44930.1	Medtr2g008400.1	AT1G68400.1								Mapoly0005s0109.1.p			Bra009277.1P	PDK_30s845391g001	Bra027572.1P
Bradi2g19290.1.p	Medtr2g008360.1	Solyc05g009100.3.1								Mapoly0056s0144.2.p			FGENESH00000022215	PDK_30s1147581g001	AL5G23250.t1
FGENESH00000030670	Medtr2g008370.1	PGSC0003DMP400025680								Mapoly0247s0001.1.p			LOC_Os01g68870.1	PDK_30s785981g006	Bra035695.1P
LOC_Os05g44990.1	Glyma05G119500.2.p	Glyma10G271900.1.p								Pp3c26_860V3.3			Glyma20G156700.1.p	Glyma03G027200.1.p	Bra035694.1P
Bradi4g04060.3.p	Potri003G023000.1.p	Medtr1g110280.1								Pp3c26_950V3.1			Glyma10G237900.1.p	Glyma03G023700.1.p	Bra037076.1P
Bradi4g04070.1.p	Solyc10g047140.2.1	Glyma09G115300.1.p								Pp3c13_990V3.4			Medtr1g100787.1	Glyma03G026800.2.p	Bra036778.1P
Bradi4g04126.1.p	Solyc01g104970.3.1	Glyma19G070600.1.p								Pp3c14_23270V3.5			Solyc03g026040.3.1	Glyma18G254700.1.p	Bra018165.1P
Bradi4g04110.2.p	FGENESH00000008206	Medtr5g055470.1								Pp3c24_1080V3.2			PGSC0003DMP400025168	Glyma18G254000.1.p	AL8G24400.t1
FGENESH00000010447	LOC_Os06g12120.1	evm_27.model.AmTr_v1.0_scaffold00040.278								Pp3c10_21660V3.4			evm_27.model.AmTr_v1.0_scaffold00087.11	Glyma18G254600.1.p	Bra005562.1P
LOC_Os12g37980.1	FGENESH00000041216	AL4G32740.t1								Pp3c2_34890V3.1			PDK_30s1079811g003	Medtr8g047220.1	AL6G32010.t1
Zm00001d015291_P003	Mapoly0068s0069.1.p	AT2G36570.1								Pp3c19_9160V3.1			Potri015G141200.1.p	Medtr8g047210.1	AT5G20480.1
FGENESH00000056358	Pp3c8_3330V3.1	Bra023075.1P								Pp3c22_12350V3.2			Potri012G139000.1.p	Medtr8g047230.1	AT5G39390.1
FGENESH00000044930	Pp3c3_36680V3.1	Glyma13G150000.1.p								Solyc03g005960.3.1			Bradi2g58780.3.p	Medtr0491s0030.1	Bra006560.1P
Bradi4g28510.3.p	Pp3c12_23570V3.8	Medtr1g061590.1								Bra032058.1P			EFJ23449	Medtr7g407130.1	Bra002305.1P
FGENESH00000012146	Mapoly0009s0106.2.p	Glyma03G189800.1.p								Medtr0394s0020.1			EFJ25431	Medtr7g007630.1	Glyma07G155800.1.p
LOC_Os09g18020.1	EFJ33075	Medtr7g103440.1								Medtr4g044393.1			Pp3c22_12040V3.3	Medtr7g007620.1	Medtr1g088930.1
LOC_Os09g18260.1	EFJ27434	Potri006G117200.1.p								Medtr7g082280.1			Pp3c1_16110V3.5	Medtr7g007550.1	Glyma13G268100.1.p
LOC_Os09g19229.1	AT5G45780.1	PGSC0003DMP400004821								Medtr7g082110.1			Mapoly0011s0213.1.p	Medtr7g407090.1	Medtr3g070220.1
LOC_Os09g17910.1	Bra025056.1P	PGSC0003DMP400004820								Mapoly0029s0021.1.p			PDK_30s665281g004	Medtr7g007560.1	Medtr5g025840.1
Zm00001d020185_P003	Glyma13G228000.1.p	EFJ13421								Pp3c6_19200V3.3			Pp3c10_12760V3.2	Medtr7g009970.1	Glyma03G096600.1.p
FGENESH00000058923	Medtr2g016500.1	evm_27.model.AmTr_v1.0_scaffold00088.20								Pp3c13_7450V3.2			FGENESH00000016075	Medtr7g010000.1	Medtr5g025930.1
LOC_Os09g18594.1	Solyc02g072310.3.1	Bradi4g29330.1.p								Pp3c26_12800V3.3			FGENESH00000025624	Medtr7g013680.1	Medtr5g026760.1
FGENESH00000058924	PGSC0003DMP400049463	Zm00001d020322_P001								EFJ33651			Bra022679.1P	Glyma18G257800.1.p	Medtr6g036870.1
Bradi2g52955.1.p	Potri004G059100.1.p	FGENESH00000050659											FGENESH00000039754	Medtr7g009940.1	Medtr5g044680.1
LOC_Os01g59570.1	Zm00001d016197_P001	LOC_Os09g20970.1											PDK_30s833481g002	Potri014G195200.1.p	Medtr5g025850.1
Mapoly0031s0071.1.p	LOC_Os02g14120.1	Glyma11G176301.1.p											Bra026610.1P	evm_27.model.AmTr_v1.0_scaffold00103.53	Medtr5g026010.1
Bradi2g48530.2.p	AL2G15750.t1	Potri015G073500.1.p											FGENESH00000043422	AL4G40140.t1	Medtr5g026000.1
Mapoly0122s0004.2.p	AT1G60800.1	Glyma06G184400.1.p											Zm00001d014555_P001	AT2G41820.1	Medtr5g019070.1
Mapoly0025s0064.1.p	Glyma02G036500.1.p	Medtr3g078250.1												Bra004652.1P	Medtr8g066700.1
Mapoly0120s0050.1.p	Glyma01G028700.1.p	Solyc03g114080.2.1												Bra016916.1P	Medtr8g068540.1
Mapoly0043s0115.1.p	Medtr5g033820.1	Glyma02G297100.1.p												Solyc10g079170.2.1	PGSC0003DMP400011521
Mapoly0044s0045.1.p	Potri010G043200.2.p	Potri011G088000.1.p												PGSC0003DMP400014331	PGSC0003DMP400033728
Mapoly0041s0119.1.p	Potri008G188800.4.p	Solyc07g065240.2.1												Solyc04g015600.3.1	Potri010G228200.1.p
Mapoly0041s0120.1.p	Solyc04g039730.3.1	PGSC0003DMP400038406												PGSC0003DMP400047434	Potri017G152500.1.p
Mapoly0115s0009.1.p	Solyc05g005140.3.1	PDK_30s1087351g001												Potri006G051700.1.p	Potri017G151400.2.p
Mapoly0025s0007.1.p	PGSC0003DMP400023854	Bradi1g23890.1.p												Potri016G055400.1.p	Potri017G145200.1.p
Mapoly0094s0018.1.p	PDK_30s831771g002	Zm00001d021883_P001												Glyma03G137300.2.p	Potri008G033700.1.p
Pp3c1_23020V3.2	Bradi2g04420.1.p	PDK_30s973471g001												Glyma19G140100.1.p	Potri013G133100.2.p
Pp3c1_23040V3.3	Zm00001d039678_P002	EFJ07137												Medtr7g091680.1	Potri005G080000.1.p
Pp3c10_1880V3.2	Zm00001d008724_P007	EFJ07857												Zm00001d019145_P001	Potri011G141000.1.p
Pp3c4_18720V3.2	FGENESH00000038914	EFJ07257												Zm00001d005252_P001	Potri012G044500.1.p
AL4G33390.t1	LOC_Os01g07630.1	Bradi2g48000.1.p												FGENESH00000016903	PGSC0003DMP400001890
AT2G37050.3	Zm00001d009801_P001	FGENESH00000035683												LOC_Os07g10630.1	PGSC0003DMP400001888
Bra005220.1P	LOC_Os05g07850.1	LOC_Os01g51400.1												evm_27.model.AmTr_v1.0_scaffold00180.30	Potri011G103000.2.p
Bra023094.1P	Bradi2g34314.1.p	Zm00001d011707_P001												AL1G48980.t1	Potri011G102800.1.p
Potri006G132100.1.p	Zm00001d006420_P002	Solyc11g069960.2.1												AT1G34420.1	Potri011G102900.1.p
Potri016G084900.1.p		evm_27.model.AmTr_v1.0_scaffold00077.145												Glyma16G156200.1.p	Potri011G102700.1.p
Glyma10G048800.1.p		AL6G15000.t1												Medtr1g096270.1	Potri006G099100.1.p
Medtr1g066950.1		Bra009091.1P												Glyma16G156100.1.p	Bradi4g08273.1.p
Glyma03G177600.4.p		AT5G05160.1												Solyc11g017270.2.1	LOC_Os11g36150.1
Glyma19G178400.2.p		Glyma04G223800.2.p												Potri013G114200.1.p	FGENESH00000026002
Medtr7g100630.1		Glyma06G141100.6.p												Potri019G084800.1.p	LOC_Os11g36090.1
Bradi4g45227.1.p		Medtr3g093710.1												Bradi4g40990.1.p	FGENESH00000034742
Zm00001d052306_P004		Glyma02G219800.1.p												FGENESH00000048141	FGENESH00000026005
LOC_Os12g01200.3		Glyma14G187900.2.p												Mapoly0042s0061.1.p	LOC_Os11g36140.1
LOC_Os11g01200.2		Medtr5g068210.1												EFJ34416	FGENESH00000016112
Bradi2g62670.2.p		Solyc03g095490.3.1												AL7G33680.t1	FGENESH00000019208
Zm00001d041941_P001		PGSC0003DMP400009334												AT4G20140.1	Bradi4g16068.1.p
FGENESH00000035324		PGSC0003DMP400009335												AL8G14840.t1	FGENESH00000010321
AL2G26420.t1		Glyma11G199700.5.p												AT5G44700.1	LOC_Os11g35500.1
AT1G67720.1		Solyc06g082610.3.1												Bra039525.1P	FGENESH00000034745
Potri010G052800.1.p		PGSC0003DMP400053034												Bra025113.1P	LOC_Os11g36160.1
Potri008G181200.1.p		PGSC0003DMP400053033												Potri003G156200.1.p	FGENESH00000021586
Glyma08G100800.1.p		Potri013G158800.1.p												Potri001G075000.1.p	LOC_Os11g36180.1
Glyma05G144400.1.p		Potri019G131500.1.p												Glyma08G090000.1.p	FGENESH00000013510
Glyma18G011000.1.p		AL3G19680.t1												Glyma05G134800.1.p	LOC_Os02g42370.1
Medtr3g086120.1		AT3G08680.2												Medtr4g094790.1	Bradi3g49640.1.p
Solyc05g014240.3.1		Glyma09G272900.5.p												Glyma15G155600.1.p	Glyma14G060300.1.p
Mapoly0001s0111.1.p		Glyma18G216200.1.p												Glyma09G048300.1.p	Glyma14G060400.1.p
evm_27.model.AmTr_v1.0_scaffold00046.162		Medtr7g073710.1												Medtr2g437730.1	Medtr5g082420.1
Glyma01G020100.1.p		Solyc09g030450.3.1												Solyc05g007230.3.1	Medtr1g029930.1
Glyma09G202300.4.p		PGSC0003DMP400031290												PGSC0003DMP400039950	Medtr5g082270.1
Medtr5g030920.1		Potri016G139200.1.p												Bradi1g26900.1.p	Medtr5g082460.1
Potri007G004700.1.p		Bradi2g53420.4.p												FGENESH00000005992	Bradi1g32160.1.p
Mapoly0036s0099.1.p		FGENESH00000040833												LOC_Os07g31500.1	Zm00001d036613_P001
Pp3c3_25390V3.1		LOC_Os01g60330.1												Zm00001d021535_P001	FGENESH00000036931
evm_27.model.AmTr_v1.0_scaffold00089.16		Zm00001d043071_P002												PDK_30s940751g001	LOC_Os06g45630.1
AL8G21840.t1		Zm00001d012514_P001												Mapoly0005s0124.1.p	Bradi5g25117.2.p
AT5G48740.1		Bradi2g22180.1.p												Mapoly0001s0279.1.p	Zm00001d024795_P001
Bra037463.1P		Zm00001d038487_P004												EFJ32463	FGENESH00000049878
Glyma16G092600.3.p		FGENESH00000009843												EFJ35015	LOC_Os01g33950.1
Medtr7g057170.1		LOC_Os05g40200.1												EFJ13431	Zm00001d048832_P001
PGSC0003DMP400030842		PDK_30s960261g001												EFJ11856	Zm00001d049293_P001
Potri002G242700.1.p		PDK_30s790671g004												evm_27.model.AmTr_v1.0_scaffold00102.64	FGENESH00000007442
		Bradi1g17620.5.p												AL1G19020.t1	LOC_Os10g22860.1
		Zm00001d022432_P004												AT1G08590.1	LOC_Os10g22890.1
		FGENESH00000033641												Bra030734.1P	Bradi1g29792.1.p
		LOC_Os07g48310.1												Medtr1g080440.1	Zm00001d039824_P001
		Bradi1g63350.1.p												Potri013G048800.1.p	Zm00001d008633_P001
		LOC_Os03g21510.2												Potri019G021700.1.p	Zm00001d013782_P001
		PDK_30s691551g003												PGSC0003DMP400007415	FGENESH00000041068
		PDK_30s739401g004												AL7G23890.t1	LOC_Os01g05870.1
		AL6G35450.t1												Bra011046.1P	Zm00001d039822_P001
		AT5G24100.1												Potri002G256500.1.p	Zm00001d008632_P001
		Bra026468.1P												Glyma10G040500.1.p	Zm00001d054012_P001
		AL8G28030.t1												Medtr1g069470.1	FGENESH00000006501
		AT5G53320.1												Glyma03G167500.1.p	LOC_Os01g05640.1
		Bra029075.1P												Glyma19G168600.1.p	FGENESH00000023490
		AL2G10790.t1												Medtr7g098610.1	LOC_Os01g05980.1
		AT1G64210.1												PGSC0003DMP400015077	Bradi4g24410.3.p
		Bra027751.1P												Bradi1g75430.1.p	Bradi4g24457.1.p
		Glyma04G239000.4.p												Zm00001d027645_P001	FGENESH00000007900
		Glyma06G124700.1.p												Zm00001d048390_P001	FGENESH00000009797
		Medtr3g090660.2												FGENESH00000046652	LOC_Os11g07180.1
		Glyma14G124400.1.p												LOC_Os03g05140.1	LOC_Os11g07060.4
		Medtr1g028890.2												PDK_30s739091g003	FGENESH00000000060
		Potri012G033200.6.p												Bradi3g01230.1.p	FGENESH00000021949
		Solyc00g110870.3.1												FGENESH00000049123	LOC_Os11g07200.1
		PGSC0003DMP400015966												LOC_Os02g02140.1	FGENESH00000021934
		PGSC0003DMP400015965												Zm00001d014971_P001	FGENESH00000031076
		AL7G29610.t1												EFJ25235	LOC_Os11g07120.2
		AT4G23740.1												Mapoly0096s0005.1.p	FGENESH00000037964
		Potri003G136100.5.p												evm_27.model.AmTr_v1.0_scaffold00111.2	LOC_Os11g07160.1
		Potri001G095200.1.p												AL8G38170.t1	FGENESH00000015343
		Glyma08G020800.10.p												AT5G61480.1	LOC_Os07g14820.1
		Glyma05G214300.1.p												Bra012952.1P	FGENESH00000021948
		Medtr8g099195.2												Glyma12G006300.1.p	LOC_Os11g07250.1
		Glyma11G019100.1.p												Medtr4g036505.1	FGENESH00000036995
		Medtr5g009660.1												Medtr4g036575.1	LOC_Os11g07270.1
		Solyc08g081940.3.1												Potri003G107600.1.p	FGENESH00000036996
		Bradi2g07330.1.p												Potri001G126100.1.p	LOC_Os11g07260.1
		FGENESH00000039010												Solyc03g093330.3.1	FGENESH00000021941
		LOC_Os01g12390.1												Solyc05g051640.3.1	LOC_Os11g07230.2
		Zm00001d008965_P001												PGSC0003DMP400012829	Bradi5g15027.3.p
		PDK_30s708171g001												PDK_30s808281g009	FGENESH00000053794
		evm_27.model.AmTr_v1.0_scaffold00122.49												Bradi3g17567.1.p	LOC_Os07g03000.1
		Bradi2g43110.1.p												FGENESH00000030614	Bradi3g48760.2.p
		FGENESH00000039803												LOC_Os08g05290.1	Bradi3g48790.1.p
		LOC_Os01g42294.1												evm_27.model.AmTr_v1.0_scaffold00033.36	LOC_Os02g40240.2
		Bradi5g03410.1.p												AL8G43410.t1	Zm00001d051093_P001
		Zm00001d039188_P001												AT3G49670.1	Zm00001d051085_P001
		FGENESH00000023777												AT5G65700.2	Zm00001d051099_P001
		LOC_Os05g51070.1												Bra024413.1P	FGENESH00000019434
		Zm00001d044434_P001												Glyma17G156300.1.p	LOC_Os02g40200.1
		Zm00001d011312_P001												Glyma05G110400.1.p	LOC_Os02g40180.1
		AL4G19850.t1												Glyma01G197800.1.p	Bradi4g11740.2.p
		AT2G26730.1												Glyma11G043800.1.p	FGENESH00000009149
		Bra034311.1P												Potri007G009200.1.p	LOC_Os02g13780.1
		Bra012045.1P												Solyc02g091840.3.1	Zm00001d030981_P001
		Potri018G074300.1.p												PGSC0003DMP400053338	Zm00001d009814_P001
		Solyc03g111670.3.1												PGSC0003DMP400053337	FGENESH00000013814
		PGSC0003DMP400026600												Solyc03g043770.3.1	FGENESH00000030541
		Glyma17G119800.1.p												PGSC0003DMP400029173	LOC_Os08g24310.1
		Glyma05G011600.1.p												Bradi1g69097.1.p	LOC_Os06g38340.1
		Medtr4g113100.1												FGENESH00000007229	FGENESH00000022047
		Glyma06G211600.1.p												LOC_Os03g12730.1	LOC_Os11g40970.1
		evm_27.model.AmTr_v1.0_scaffold00010.122												Bradi1g57900.1.p	LOC_Os11g41100.1
		AL1G55130.t1												FGENESH00000028428	FGENESH00000056508
		AT1G48480.1												LOC_Os07g04190.1	FGENESH00000039961
		Bra014140.1P												Zm00001d018752_P001	Bradi5g04000.1.p
		AL3G31000.t1												AL7G33630.t1	FGENESH00000008013
		AT3G17840.1												AT4G20270.1	FGENESH00000053712
		Bra021277.1P												Bra013451.1P	Zm00001d036947_P001
		Bra022250.1P												Glyma02G281100.1.p	FGENESH00000002403
		Bradi1g11430.1.p												Glyma14G033500.1.p	LOC_Os06g38930.1
		Zm00001d033745_P001												Glyma08G302900.1.p	FGENESH00000002404
		FGENESH00000051104												Glyma18G116800.1.p	FGENESH00000006940
		LOC_Os03g50450.1												Medtr3g449390.1	LOC_Os06g38730.1
		Bradi1g69550.1.p												Medtr5g090100.1	FGENESH00000006939
		Zm00001d048054_P002												Solyc01g080770.3.1	FGENESH00000024131
		Zm00001d048053_P001												PGSC0003DMP400011126	FGENESH00000029493
		LOC_Os03g12250.1												Potri003G157300.1.p	LOC_Os06g38670.1
		Bradi4g29790.1.p												Potri001G073600.1.p	FGENESH00000049315
		Zm00001d020403_P001												Zm00001d039218_P002	LOC_Os06g38590.1
		FGENESH00000016565												FGENESH00000046744	LOC_Os06g38650.1
		LOC_Os09g23570.1												LOC_Os05g51740.1	LOC_Os02g11980.1
		Bradi3g36290.1.p												PDK_30s675541g006	LOC_Os02g12010.1
		Zm00001d032244_P001												PDK_30s782101g004	LOC_Os02g11930.1
		FGENESH00000016030												Medtr2g005810.1	PDK_30s1088101g001
		LOC_Os08g33090.1												Potri004G223900.1.p	PDK_30s65509118g001
		Bradi5g12540.1.p												Solyc01g103530.3.1	Bradi4g03650.1.p
		FGENESH00000005209												PGSC0003DMP400043150	Bradi4g03660.1.p
		LOC_Os04g38910.1												AL2G35810.t1	FGENESH00000006308
		Zm00001d003399_P001												AT1G75820.1	FGENESH00000015687
		Glyma08G055700.1.p												Potri002G019900.1.p	LOC_Os08g14950.1
		Glyma05G247300.1.p												Potri005G241500.1.p	LOC_Os08g14990.1
		Medtr8g107470.1												Glyma12G040000.1.p	Zm00001d048741_P133
		Glyma07G103500.1.p												Glyma11G114100.1.p	FGENESH00000055875
		Medtr6g470960.1												Solyc04g081590.3.1	LOC_Os10g19160.1
		Potri015G035500.1.p												PGSC0003DMP400017556	Bradi3g08070.1.p
		Potri012G044600.1.p												Bradi1g30160.1.p	FGENESH00000043491
		Solyc06g068910.3.1												Zm00001d014793_P001	Bradi3g08075.2.p
		PGSC0003DMP400050167												EFJ13721	FGENESH00000043490
		Solyc03g118510.3.1												EFJ07299	LOC_Os02g12450.1
		AL7G52680.t1												EFJ27500	Zm00001d023470_P001
		AT5G16590.1												EFJ34052	FGENESH00000028185
		Bra008611.1P												EFJ37553	FGENESH00000015252
		Bra023574.1P												evm_27.model.AmTr_v1.0_scaffold00033.51	FGENESH00000049795
		AL3G12310.t1												AL8G43420.t1	FGENESH00000047091
		AT3G02880.1												AT5G65710.1	PDK_30s655351g001
		Bra021408.1P												Bra037825.1P	LOC_Os12g42520.1
		Bra040609.1P												Glyma01G197600.1.p	Glyma07G147800.1.p
		PGSC0003DMP400006119												Medtr5g014720.1	Glyma18G199200.2.p
		Glyma02G244400.1.p												Solyc02g091860.3.1	Potri016G114400.2.p
		Glyma14G214700.1.p												PGSC0003DMP400053339	Solyc10g085110.2.1
		Medtr5g078080.1												PDK_30s831221g004	Glyma08G128800.1.p
		Potri017G130600.1.p												evm_27.model.AmTr_v1.0_scaffold00021.186	Glyma08G128900.1.p
		Potri004G086100.1.p												AL1G42070.t1	Glyma05G170600.1.p
		Solyc11g011020.2.1												AT1G28440.1	Medtr8g089210.1
		PGSC0003DMP400027450												Bra010867.1P	PDK_30s1082091g001
		PGSC0003DMP400027449												Bra032909.1P	evm_27.model.AmTr_v1.0_scaffold00065.10
		Mapoly0001s0462.1.p												Bra030098.1P	Bradi4g30560.2.p
		Pp3c19_19190V3.8												Glyma07G201600.1.p	Zm00001d020533_P001
		Pp3c21_11220V3.4												Medtr4g088320.1	Zm00001d005776_P002
		Pp3c18_14390V3.5												Glyma13G235000.1.p	FGENESH00000049488
		Pp3c21_11200V3.1												Medtr2g014560.1	LOC_Os09g25540.1
		Pp3c19_19180V3.1												Potri004G049100.1.p	PDK_30s779251g006
		Pp3c22_10000V3.1												Potri011G058100.1.p	Potri003G184100.1.p
		EFJ05924												Solyc02g077630.3.1	Potri001G042500.1.p
		Mapoly0001s0314.1.p												PGSC0003DMP400054963	Glyma13G371200.1.p
		evm_27.model.AmTr_v1.0_scaffold00010.292												Solyc03g006300.2.1	evm_27.model.AmTr_v1.0_scaffold00065.9
		AL6G20460.t1												PGSC0003DMP400022697	AL4G14250.t1
		AT5G10020.1												AL7G24060.t1	Bra039232.1P
		Bra009064.1P												AT4G28490.1	Glyma17G071700.1.p
		Bra006043.1P												Glyma12G206800.1.p	Glyma02G206300.1.p
		Potri007G082800.1.p												Glyma13G294100.1.p	Potri006G181200.1.p
		Potri005G083000.1.p												Glyma06G288600.1.p	Potri018G103400.2.p
		Glyma04G220400.1.p												Medtr2g090710.1	Solyc07g005920.2.1
		Glyma06G145500.1.p												Solyc07g053600.3.1	Bradi1g47130.1.p
		Medtr3g094710.1												PGSC0003DMP400016577	FGENESH00000059052
		Bradi1g20750.1.p												Potri017G016600.1.p	LOC_Os06g08690.1
		Zm00001d022201_P002												Potri007G135400.1.p	Zm00001d045088_P001
		Zm00001d006917_P001												PDK_30s930101g001	Bradi1g47097.1.p
		FGENESH00000002021												Bradi2g08350.1.p	Zm00001d045086_P001
		LOC_Os07g43350.1												Zm00001d009029_P001	FGENESH00000059053
		PDK_30s1200581g002												FGENESH00000041256	LOC_Os06g08710.1
		AL4G20620.t1												LOC_Os01g13800.1	Zm00001d037080_P001
		AT2G27060.1												PDK_30s869221g002	FGENESH00000059051
		Bra012036.1P												Bradi4g28107.1.p	PDK_30s993581g003
		Glyma02G274500.12.p												FGENESH00000052273	Potri013G020900.1.p
		Glyma14G041600.1.p												LOC_Os09g15700.1	Potri005G031700.1.p
		Medtr5g087780.1												Zm00001d032344_P001	Potri005G031300.1.p
		Potri004G197500.1.p												FGENESH00000036537	Potri005G030800.1.p
		Solyc09g007110.3.1												LOC_Os08g28870.1	Mapoly0004s0263.1.p
		PGSC0003DMP400003605												evm_27.model.AmTr_v1.0_scaffold00033.47	Mapoly0008s0216.3.p
		Zm00001d047570_P001												AL1G20612.t1	Mapoly0081s0043.1.p
		LOC_Os03g20450.1												AT1G09970.2	EFJ14210
		PDK_30s6550932g001												Bra018468.1P	EFJ30723
		AL7G33210.t1												Bra031693.1P	Pp3c12_11940V3.1
		Glyma08G123800.1.p												Bra019971.1P	AL7G33360.t1
		Glyma15G130900.5.p												Glyma04G088800.1.p	AT4G20790.1
		Glyma09G024900.4.p												Glyma06G090800.1.p	Bra038800.1P
		Medtr2g030380.2												Medtr3g110860.1	Bra013471.1P
		Solyc02g070000.3.1												PGSC0003DMP400008852	Mapoly0184s0024.1.p
		Solyc02g023950.3.1												AL3G33170.t1	Mapoly0012s0045.1.p
		PGSC0003DMP400036462												AT3G19700.1	EFJ08180
		Potri011G163700.2.p												Bra038228.1P	evm_27.model.AmTr_v1.0_scaffold00026.22
		Potri001G465800.1.p												Glyma13G253300.1.p	AL8G25620.t1
		Bradi1g58260.1.p												Potri009G081800.1.p	AT5G51350.1
		Zm00001d007862_P002												PGSC0003DMP400009071	Solyc07g005010.3.1
		FGENESH00000011401												Bradi4g00900.1.p	PGSC0003DMP400020982
		LOC_Os07g05190.1												LOC_Os12g43640.1	Potri006G189000.1.p
		PDK_30s798651g004												Zm00001d041236_P001	Potri018G113000.1.p
		PDK_30s790811g001												PDK_30s718331g001	Glyma15G203600.1.p
		Mapoly0106s0043.1.p												evm_27.model.AmTr_v1.0_scaffold00033.48	Glyma09G097500.1.p
		Pp3c22_13430V3.2												AL8G23510.t1	Medtr2g029010.1
		Pp3c19_14630V3.2												AT5G49660.1	Medtr2g449790.1
		EFJ17380												Potri002G111700.1.p	Pp3c16_6190V3.1
		EFJ35387												Glyma04G088700.1.p
		AL5G37420.t1												Glyma06G090700.1.p
		Bra003227.1P												Medtr3g110840.1
		Bra014708.1P												Solyc04g077010.3.1
		Glyma14G055900.1.p												PGSC0003DMP400008844
		Potri010G183400.1.p												Bradi4g00877.1.p
		AL5G32200.t1												FGENESH00000051291
		AT3G51740.1												LOC_Os12g43660.1
		Bra038911.1P												Zm00001d041232_P001
		Potri006G104300.1.p												AL2G31850.t1
		Potri016G126300.1.p												AT1G72180.1
		Bradi1g65110.1.p												Bra016081.1P
		Zm00001d028796_P001												Bra003889.1P
		Bradi4g44797.1.p												Glyma12G002500.2.p
		Zm00001d052323_P001												Potri019G078400.1.p
		FGENESH00000001471												Solyc06g065260.3.1
		LOC_Os11g01620.1												PGSC0003DMP400045239
		FGENESH00000024614												Solyc11g020280.2.1
		LOC_Os12g01700.1												PGSC0003DMP400040261
		EFJ22551												PGSC0003DMP400040262
		Mapoly0003s0013.1.p												Bradi2g56750.1.p
		Pp3c10_18600V3.2												FGENESH00000001217
		Pp3c3_28520V3.2												LOC_Os01g65650.1
		AL3G40280.t1												PDK_30s677491g001
		AT3G24660.1												PDK_30s6550948g006
		Bra013247.1P												PDK_30s1012141g001
		Zm00001d031866_P001												Bradi4g21836.1.p
		LOC_Os08g45060.1												FGENESH00000054357
		PDK_30s770171g004												LOC_Os11g12530.1
		PGSC0003DMP400027728												Zm00001d048962_P001
		Potri002G251700.1.p												evm_27.model.AmTr_v1.0_scaffold00056.124
		Glyma18G175700.1.p												evm_27.model.AmTr_v1.0_scaffold00056.122
		Medtr7g059225.1												AL6G37870.t1
		Mapoly0057s0047.1.p												AT5G25930.1
		EFJ25986												Bra009871.1P
		EFJ14390												Bra009869.1P
		evm_27.model.AmTr_v1.0_scaffold00022.305												Bra020518.1P
		AL5G39500.t1												Solyc08g066270.2.1
		AT3G57830.1												Glyma04G086700.1.p
		AL4G40650.t1												Glyma06G088400.1.p
		Potri016G050800.1.p												Medtr3g110450.1
		Solyc03g064010.3.1												Glyma14G144300.1.p
		PGSC0003DMP400022894												Potri006G235500.1.p
		Glyma02G175500.1.p												Potri006G235800.1.p
		Medtr1g052425.1												Potri018G057100.1.p
		Bradi3g39910.1.p												PGSC0003DMP400013510
		Zm00001d031437_P001												PGSC0003DMP400013509
		FGENESH00000006134												Glyma16G078900.1.p
		LOC_Os08g39590.1												Glyma01G007500.1.p
		evm_27.model.AmTr_v1.0_scaffold00005.159												Medtr6g088785.1
		Bradi4g20174.1.p												Glyma16G078800.1.p
		Zm00001d004635_P002												Medtr6g088755.1
		FGENESH00000052345												Glyma16G210500.1.p
		LOC_Os11g19480.1												Glyma09G161100.1.p
		Bradi4g39617.1.p												Medtr6g068970.1
		FGENESH00000008030												Glyma01G007400.1.p
		LOC_Os12g13300.1												Medtr6g088790.1
		Zm00001d024047_P001												Potri018G088200.1.p
		Glyma01G125200.1.p												Potri018G088100.1.p
		Glyma03G049300.1.p												Bradi2g49447.1.p
		Medtr4g014350.1												Zm00001d043512_P001
		Medtr7g070200.1												Zm00001d012769_P001
		Glyma07G156000.1.p												FGENESH00000030044
		Glyma18G206400.1.p												LOC_Os01g53920.1
		Potri008G176900.1.p												Zm00001d023611_P001
		Solyc05g015150.3.1												Bradi2g19380.1.p
		evm_27.model.AmTr_v1.0_scaffold00007.235												FGENESH00000000639
		AL1G40010.t1												LOC_Os05g44770.1
		AT1G25320.1												Bradi1g37960.1.p
		Bra024897.1P												FGENESH00000029561
		Potri010G120100.1.p												LOC_Os06g36270.5
		Potri008G124300.1.p												Zm00001d036972_P001
		Glyma10G270600.1.p												Zm00001d046236_P004
		Medtr1g109580.1												Bradi3g08660.1.p
		Solyc05g008860.3.1												FGENESH00000007883
		PGSC0003DMP400053228												FGENESH00000048884
		AT1G66830.1												LOC_Os02g13510.1
		Potri017G119000.1.p												Zm00001d016285_P001
		Bradi2g13790.1.p												Bradi3g08647.1.p
		LOC_Os01g33090.1												FGENESH00000007888
		PDK_30s739891g001												LOC_Os02g13430.1
		evm_27.model.AmTr_v1.0_scaffold00006.91												Zm00001d053424_P001
		AL4G13190.t1												FGENESH00000043269
		Bra032175.1P												LOC_Os02g12910.1
		AL7G13590.t1												FGENESH00000029558
		AT4G37250.1												LOC_Os06g36320.1
		Bra011747.1P												PDK_30s1154371g001
		AL8G44050.t1												PDK_30s745071g015
		AT5G67280.1												PDK_30s1154711g001
		Bra012148.1P												EFJ05652
		Glyma17G167600.1.p												EFJ29155
		Glyma05G097400.1.p												Mapoly0075s0046.1.p
		Medtr4g094958.1												EFJ38742
		Solyc02g092940.3.1												EFJ31406
		PGSC0003DMP400043303												EFJ34041
		Potri007G048800.1.p												EFJ37546
		Potri005G142300.1.p												EFJ05889
		AL7G17090.t1												EFJ26843
		AT4G34220.1												Pp3c6_22000V3.3
		Bra011508.1P												evm_27.model.AmTr_v1.0_scaffold00032.269
		AL3G47050.t1												AL7G26370.t1
		AT2G15300.1												AT4G26540.1
		Bra039836.1P												AL8G31620.t1
		Glyma20G129200.1.p												AT5G56040.2
		Glyma10G261600.1.p												Bra002855.1P
		Medtr1g107460.1												Glyma02G302600.1.p
		Solyc01g107650.3.1												Medtr5g096530.1
		PGSC0003DMP400044646												Glyma08G333200.1.p
		Potri001G300700.1.p												Glyma18G073600.1.p
		Bradi1g30277.1.p												Solyc07g065860.3.1
		Zm00001d046626_P001												PGSC0003DMP400038574
		LOC_Os06g43170.1												Potri011G164800.1.p
		Bradi4g08265.1.p												Potri001G467300.1.p
		FGENESH00000006925												Bradi3g39150.1.p
		LOC_Os09g02250.1												Zm00001d052835_P001
		PDK_30s6550999g002												Bradi2g34380.1.p
		EFJ10711												Zm00001d037672_P001
		EFJ35761												FGENESH00000001198
		Zm00001d012048_P001												Bradi2g04330.1.p
														Zm00001d008715_P001
														FGENESH00000028325
														LOC_Os01g07560.1
														Glyma17G087000.1.p
														Glyma05G039900.4.p
														Medtr4g105370.1
														Solyc03g112580.3.1
														PGSC0003DMP400031672
														Potri015G080800.1.p
														Potri012G088100.1.p
														evm_27.model.AmTr_v1.0_scaffold00071.66
														Glyma04G239700.1.p
														Glyma06G124200.1.p
														Medtr3g090480.1
														Glyma13G039700.1.p
														Glyma14G124700.1.p
														Potri002G070900.1.p
														Potri005G188700.1.p
														Solyc04g064940.3.1
														PDK_30s676481g001
														AL3G38940.t1
														AT3G24240.1
														Bra014998.1P
														Medtr5g045910.1
														PGSC0003DMP400051647
														Medtr7g059285.1
														Solyc09g061940.2.1
														PGSC0003DMP400027735
														AL8G22150.t1
														AT5G48940.1
														Bra036154.1P
														FGENESH00000029202
														AT1G34110.1
														Glyma20G170900.1.p
														Glyma10G220700.1.p
														Medtr1g097580.1
														Solyc12g056730.1.1
														PGSC0003DMP400040148
														Potri002G063300.1.p
														Bradi1g37190.1.p
														Zm00001d046485_P001
														FGENESH00000005054
														LOC_Os06g38990.1
														EFJ30173
														EFJ06059
														EFJ35815
														EFJ36389
														evm_27.model.AmTr_v1.0_scaffold00022.335
														AL6G17090.t1
														AT5G06940.1
														Bra009240.1P
														PGSC0003DMP400022891
														Glyma03G140700.1.p
														Glyma19G143300.1.p
														Potri006G056600.1.p
														Potri016G051600.1.p
														Bradi5g13170.1.p
														FGENESH00000009212
														LOC_Os04g39650.1
														EFJ34073
														EFJ37576
														evm_27.model.AmTr_v1.0_scaffold00056.65
														AL4G17470.t1
														AT2G25790.1
														Bra000555.1P
														Glyma04G085200.3.p
														Glyma06G086800.4.p
														Medtr3g109820.1
														Potri006G237400.2.p
														Potri018G045500.1.p
														Solyc08g066490.3.1
														PGSC0003DMP400050750
														EFJ38110
														evm_27.model.AmTr_v1.0_scaffold00069.214
														AL6G17400.t1
														AT5G07180.1
														Bra009287.1P
														AL8G39050.t1
														AT5G62230.1
														Bra010067.1P
														Potri015G132200.1.p
														Potri012G130400.2.p
														Glyma10G242300.4.p
														Solyc03g007050.3.1
														PGSC0003DMP400054040
														Zm00001d045481_P006
														FGENESH00000005290
														LOC_Os06g03970.1
														AT2G26330.1
														PGSC0003DMP400032803
														PGSC0003DMP400032802
														Bradi1g46450.1.p
														Zm00001d037114_P002
														FGENESH00000056844
														LOC_Os06g10230.1
														Zm00001d018261_P002
														FGENESH00000053842
														PDK_30s883931g001
														Mapoly0070s0019.1.p
														Pp3c21_9500V3.2
														evm_27.model.AmTr_v1.0_scaffold00019.207
														Bradi3g34470.1.p
														Bradi3g37210.2.p
														FGENESH00000036334
														Bradi3g37216.3.p
														FGENESH00000036330
														LOC_Os08g34650.1
														PDK_30s1043421g003
														Glyma20G194400.1.p
														Glyma10G195700.1.p
														Glyma15G001500.1.p
														Medtr2g105680.1
														Potri008G009300.1.p
														Potri008G007600.1.p
														PGSC0003DMP400016150
														AL1G30100.t1
														AT1G17750.1
														Bra025951.1P
														AL2G32830.t1
														AT1G73080.1
														Medtr5g087350.1
														Medtr5g087360.2
														Bradi3g20867.1.p
														LOC_Os10g06760.1
														Zm00001d030323_P001
														FGENESH00000052393
														LOC_Os10g06740.1
														Zm00001d031427_P001
														Potri012G022800.1.p
														Solyc03g082470.3.1
														PGSC0003DMP400005801
														Solyc03g082450.3.1
														PGSC0003DMP400005799
														Pp3c4_29300V3.1
														Pp3c2_18570V3.1

## Sheet: refined SG_x
Table S3 refined neighbor-joining (NJ) tree of SG_x

## Sheet: test0
sg_id_i	GLYMA15G021400.1.P	BRADI4G45227.1.P	GLYMA13G352700.1.P	MEDTR8G028110.1	BRA018933.1P	FGENESH00000031813	SOLYC03G093380.2.1	AT1G51890.1	BRA020300.1P	POTRI019G111100.1.P	EVM_27.MODEL.AMTR_V1.0_SCAFFOLD00056.189	LOC_OS12G01200.3	MEDTR8G014700.2	AL2G23060.T1	PP3C7_25750V3.3	AL5G25250.T1	BRA020303.1P	AT2G28970.1	AL8G36170.T1	AL5G25240.T1	GLYMA15G021700.1.P
sg_id_ii	POTRI007G082400.1.P	FGENESH00000036871	ZM00001D048877_P002	ZM00001D016197_P001	PGSC0003DMP400037749	PDK_30S65509510G001	LOC_OS02G18320.1	PGSC0003DMP400013311	AL8G42790.T1	MEDTR4G130210.1	POTRI010G134100.3.P	ZM00001D017913_P001	POTRI008G188800.4.P	FGENESH00000027981	AL7G18140.T1	MEDTR5G033820.1	AT2G13800.1
sg_id_iii	EVM_27.MODEL.AMTR_V1.0_SCAFFOLD00007.235	BRADI3G05540.1.P	AT5G53320.1	PDK_30S966691G002	BRA020122.1P	ZM00001D021883_P001	GLYMA05G011600.1.P	PDK_30S65509272G001	ZM00001D046626_P001	BRA008611.1P	BRADI4G08265.1.P	EFJ35761	AT1G10850.1	BRADI1G17620.5.P	LOC_OS02G58390.1	BRADI5G03410.1.P	ZM00001D044434_P001	SOLYC11G069960.2.1	AL4G13190.T1	POTRI010G183400.1.P	PP3C22_13430V3.2	MEDTR1G110280.1	SOLYC03G114080.2.1	GLYMA10G261600.1.P	GLYMA07G130700.1.P	BRA003227.1P	FGENESH00000040896	PGSC0003DMP400015966	SOLYC05G047570.2.1	PGSC0003DMP400027728	AL7G44190.T1	ZM00001D011312_P001	SOLYC02G092940.3.1	LOC_OS08G45060.1	POTRI016G126300.1.P	EVM_27.MODEL.AMTR_V1.0_SCAFFOLD00088.20	MEDTR1G061590.1	EVM_27.MODEL.AMTR_V1.0_SCAFFOLD00122.49	PGSC0003DMP400013977	BRA024897.1P	AT5G05160.1	MEDTR2G030380.2	ZM00001D052323_P001	EFJ13421	POTRI001G465800.1.P	MAPOLY0003S0013.1.P	POTRI001G300700.1.P	MEDTR7G103440.1	SOLYC05G008860.3.1
sg_id_iv	POTRI015G130100.1.P	BRADI1G51630.1.P	PGSC0003DMP400039881	MEDTR6G060230.1	POTRI003G115100.1.P
sg_id_ix	SOLYC10G081910.2.1	SOLYC09G057680.3.1	SOLYC01G108840.3.1	LOC_OS11G26130.1	PP3C15_17310V3.1	POTRI016G070500.1.P	AT3G23750.1	BRADI3G53350.1.P
sg_id_v	SOLYC02G081070.3.1	FGENESH00000058983	ZM00001D036775_P001	PGSC0003DMP400016186	PGSC0003DMP400050258	BRA021551.1P	BRA027347.1P	ZM00001D036678_P002	PGSC0003DMP400008719	GLYMA19G261700.1.P	LOC_OS03G08550.1
sg_id_vi_1	MAPOLY0146S0009.1.P	MEDTR6G027720.1	SOLYC02G068060.3.1	POTRI008G014300.1.P	EVM_27.MODEL.AMTR_V1.0_SCAFFOLD00078.104	AT3G03770.2	ZM00001D048958_P003
sg_id_vi_2	GLYMA02G229500.1.P	BRA027640.1P	FGENESH00000056159	SOLYC08G080830.3.1
sg_id_vii_1	LOC_OS03G03570.2	GLYMA02G097400.2.P	POTRI019G058600.1.P	FGENESH00000059663	PP3C1_6700V3.4	SOLYC09G098290.3.1	PDK_30S879641G002
sg_id_vii_2	LOC_OS04G48760.1	POTRI005G235100.1.P	GLYMA11G075200.1.P
sg_id_viii_1	BRA037952.1P	LOC_OS05G40770.1	MEDTR3G062570.1	POTRI004G231200.4.P	GLYMA18G216800.2.P	MAPOLY0131S0002.1.P	BRADI2G53400.1.P
sg_id_viii_2	BRADI5G21857.3.P	AL1G17840.T1	POTRI001G386500.2.P	LOC_OS05G16740.1	BRA038124.1P	PDK_30S860671G001	BRA035966.1P	BRA018693.1P	MEDTR5G091950.1	AT1G07650.2	GLYMA09G099900.1.P	BRA033958.1P	PP3C14_23270V3.5	FGENESH00000000037	AL1G61940.T1
sg_id_x	AL5G18070.T1	GLYMA06G175100.1.P	FGENESH00000005643	EFJ25431	PDK_30S1070441G004	BRADI4G20890.1.P	AT2G02220.1	GLYMA06G221400.1.P	POTRI018G107400.1.P	LOC_OS04G41030.1	PP3C10_12760V3.2	PP3C1_16110V3.5	BRADI1G33480.1.P	LOC_OS02G05980.1	FGENESH00000016075	GLYMA05G136900.1.P	LOC_OS08G17410.1	SOLYC07G063000.3.1	AT2G31880.1	EFJ36452	MAPOLY0011S0213.1.P	FGENESH00000016641	BRA003026.1P	POTRI007G078100.1.P	GLYMA05G024000.1.P	BRADI5G25790.1.P
sg_id_xi	GLYMA13G253300.1.P	POTRI003G157300.1.P	EFJ34041	POTRI005G241500.1.P	MEDTR6G088790.1	GLYMA19G143300.1.P	AL2G35810.T1	BRADI2G56750.1.P	EVM_27.MODEL.AMTR_V1.0_SCAFFOLD00071.66	ZM00001D014971_P001	GLYMA10G220700.1.P	BRA039525.1P	ZM00001D018752_P001	MEDTR3G110860.1	BRA018468.1P	AT2G25790.1	MEDTR5G045910.1	BRA031693.1P	POTRI006G261900.1.P	BRADI4G28107.1.P	FGENESH00000001198	BRA020518.1P	LOC_OS04G39650.1	MEDTR2G105680.1	AL1G20612.T1	MEDTR7G009970.1	PGSC0003DMP400031672	MEDTR4G094790.1	ZM00001D018807_P001	SOLYC04G015600.3.1	SOLYC08G066270.2.1	MEDTR7G028432.1	GLYMA15G237200.1.P	LOC_OS11G12530.1	EFJ05889	AT5G06940.1	MEDTR5G087350.1	PDK_30S808281G009	AT5G62230.1	EFJ11856	AT1G17750.1	AL4G40140.T1	AT5G65700.2	PDK_30S869221G002	SOLYC04G077010.3.1	AL7G23890.T1	PGSC0003DMP400032802	GLYMA12G002500.2.P	SOLYC04G071680.2.1
sg_id_xii	FGENESH00000059051	AL5G26360.T1	PGSC0003DMP400035977	ZM00001D045086_P001	PGSC0003DMP400028021	FGENESH00000043491	LOC_OS02G12450.1	SOLYC03G006030.3.1	SOLYC06G006010.2.1	MAPOLY0012S0045.1.P	FGENESH00000030901	LOC_OS04G52780.1	AT5G39390.1	LOC_OS11G47300.1	POTRI018G113000.1.P	BRADI4G10998.2.P	FGENESH00000015252	POTRI013G133100.2.P	PGSC0003DMP400001890	BRA029191.1P	FGENESH00000029493	SOLYC04G012100.2.1	FGENESH00000053794	GLYMA17G071700.1.P	LOC_OS02G11930.1	FGENESH00000022452	AL8G24400.T1	LOC_OS06G38650.1	BRA013471.1P	FGENESH00000026002	PGSC0003DMP400049566	POTRI017G145200.1.P	BRADI4G03660.1.P	ZM00001D036613_P001	BRA038800.1P	EFJ14210	GLYMA07G155800.1.P	AT5G20480.1
sg_id_xiii	GLYMA05G030100.1.P	GLYMA06G190000.1.P	ZM00001D047842_P003
sg_id_xiv	AT2G16250.1	PGSC0003DMP400056315	MAPOLY0079S0036.1.P	FGENESH00000029987
sg_id_xv	BRADI1G22200.2.P	MEDTR6G015190.1	BRADI2G03567.1.P
[truncated: 14 more columns]

## Sheet: test1
sg_id_i	BRADI2G19297.2.P	BRA018935.1P	FGENESH00000056358	AL7G33420.T1	BRADI4G04110.2.P	LOC_OS09G17910.1	FGENESH00000014870	FGENESH00000010447	FGENESH00000014872	AT2G37050.3	LOC_OS05G44940.1	BRA011111.1P	MAPOLY0025S0064.1.P	AT4G29180.2	AL1G15610.T1	AT1G51820.1	MAPOLY0041S0119.1.P	BRA012171.1P	BRADI4G04060.3.P	BRADI4G04070.1.P	BRADI2G38947.1.P
sg_id_ii	PGSC0003DMP400028239	PGSC0003DMP400037749	AL3G45640.T1	SOLYC04G005910.3.1	SOLYC02G072310.3.1	POTRI010G043200.2.P	GLYMA19G039100.1.P	EVM_27.MODEL.AMTR_V1.0_SCAFFOLD00085.109	AT5G45780.1	ZM00001D048877_P002	FGENESH00000036871	EFJ27434	GLYMA01G071700.1.P	ZM00001D050868_P004	FGENESH00000008206	MEDTR6G016495.1	ZM00001D037297_P002
sg_id_iii	LOC_OS04G38910.1	PP3C19_14630V3.2	AL5G21120.T1	ZM00001D021883_P001	GLYMA08G123800.1.P	EFJ25986	MEDTR6G470960.1	AT5G67280.1	PDK_30S1200581G002	AT1G60630.1	BRADI2G02290.1.P	GLYMA06G124700.1.P	PGSC0003DMP400053033	AL1G21790.T1	EFJ13421	SOLYC03G122230.2.1	BRA032175.1P	PDK_30S6550932G001	SOLYC08G081940.3.1	SOLYC00G110870.3.1	GLYMA18G175700.1.P	AL8G44050.T1	AT1G66830.1	BRADI1G46570.1.P	SOLYC02G093100.3.1	PGSC0003DMP400017360	POTRI001G095200.1.P	LOC_OS06G43170.1	SOLYC05G047570.2.1	BRA013247.1P	AL2G32150.T1	AT4G31250.1	SOLYC11G069960.2.1	EFJ05924	GLYMA06G141100.6.P	PDK_30S893741G004	GLYMA05G220900.1.P	BRA009091.1P	GLYMA18G216200.1.P	MEDTR5G055470.1	BRA030482.1P	AT5G10020.1	ZM00001D024047_P001	PP3C3_28520V3.2	BRADI1G23890.1.P	PGSC0003DMP400053228	AL7G52680.T1	POTRI007G046900.4.P	PGSC0003DMP400024199
sg_id_iv	GLYMA17G135000.1.P	SOLYC03G083510.3.1	BRADI1G51630.1.P	PP3C4_2690V3.1	GLYMA16G205100.1.P
sg_id_ix	AL1G40250.T1	SOLYC09G057680.3.1	MEDTR1G033010.1	MEDTR8G106100.1	PDK_30S975551G001	ZM00001D007313_P001	AL3G38650.T1	BRADI4G19600.1.P
sg_id_v	PGSC0003DMP400032008	BRA000827.1P	FGENESH00000058209	AT3G13065.1	FGENESH00000027919	FGENESH00000010024	POTRI007G002600.1.P	BRADI4G37900.1.P	LOC_OS02G10110.1	POTRI014G001200.1.P	BRADI1G35477.1.P
sg_id_vi_1	FGENESH00000003383	SOLYC02G093970.3.1	BRADI4G20000.1.P	EFJ32701	AT5G63410.1	BRADI1G56540.1.P	PGSC0003DMP400049037
sg_id_vi_2	AL8G12730.T1	GLYMA05G206300.1.P	POTRI004G058100.1.P	GLYMA02G229500.1.P
sg_id_vii_1	BRADI2G53540.1.P	BRA019768.1P	GLYMA06G142500.2.P	AT5G01890.1	AT3G28040.1	MAPOLY0013S0136.1.P	BRA025319.1P
sg_id_vii_2	EVM_27.MODEL.AMTR_V1.0_SCAFFOLD00182.11	FGENESH00000043074	LOC_OS04G48760.1
sg_id_viii_1	FGENESH00000046041	EVM_27.MODEL.AMTR_V1.0_SCAFFOLD00021.190	EVM_27.MODEL.AMTR_V1.0_SCAFFOLD00099.159	POTRI004G232400.1.P	MAPOLY0004S0099.1.P	LOC_OS01G60280.1	FGENESH00000022131
sg_id_viii_2	AT1G29720.1	GLYMA01G118800.2.P	MEDTR7G082280.1	POTRIT032471.1.P	GLYMA05G162800.1.P	BRADI5G21857.3.P	POTRI001G386500.2.P	GLYMA12G233300.1.P	PP3C19_9160V3.1	BRA007907.1P	AL1G17840.T1	FGENESH00000054826	PDK_30S860671G001	POTRI011G106400.1.P	GLYMA01G118350.1.P
sg_id_x	AT3G13380.1	BRA021758.1P	BRA030846.1P	PGSC0003DMP400048141	ZM00001D007277_P001	POTRI011G169600.1.P	AL2G29230.T1	AT2G24230.1	LOC_OS02G05950.1	PDK_30S663931G006	PGSC0003DMP400047018	SOLYC03G026040.3.1	BRADI3G19650.1.P	SOLYC03G115610.3.1	POTRI011G067900.1.P	FGENESH00000056178	PP3C10_12760V3.2	AL4G14470.T1	FGENESH00000039755	AL1G38260.T1	GLYMA04G165400.1.P	AL4G27170.T1	BRADI2G25320.1.P	MAPOLY0028S0071.1.P	PDK_30S833481G002	POTRI012G090500.1.P
sg_id_xi	GLYMA03G023700.1.P	GLYMA20G194400.1.P	AT5G65710.1	GLYMA16G156200.1.P	PGSC0003DMP400022697	GLYMA06G288600.1.P	AL1G50590.T1	AL7G33630.T1	FGENESH00000029202	BRA009869.1P	POTRI002G256500.1.P	FGENESH00000048117	BRADI5G13170.1.P	EVM_27.MODEL.AMTR_V1.0_SCAFFOLD00022.335	MAPOLY0005S0124.1.P	GLYMA19G140100.1.P	ZM00001D014971_P001	BRA024413.1P	SOLYC04G077010.3.1	POTRI012G088100.1.P	BRADI5G15070.1.P	AT5G07180.1	GLYMA01G197800.1.P	EFJ25235	PDK_30S677491G001	EFJ30173	SOLYC11G017270.2.1	POTRI015G123400.2.P	AT5G56040.2	POTRI006G056600.1.P	GLYMA16G065000.1.P	SOLYC07G065860.3.1	POTRI012G022800.1.P	MEDTR1G096270.1	BRADI2G19380.1.P	POTRI018G057100.1.P	GLYMA08G302900.1.P	GLYMA09G161100.1.P	POTRI007G009200.1.P	PDK_30S1043421G003	MEDTR7G028432.1	BRADI2G08350.1.P	AL8G39050.T1	POTRI013G037500.1.P	SOLYC05G051640.3.1	GLYMA06G086800.4.P	MEDTR2G014560.1	MAPOLY0070S0019.1.P	MEDTR3G110840.1
sg_id_xii	LOC_OS02G12010.1	BRADI1G32160.1.P	PGSC0003DMP400033728	SOLYC02G070910.3.1	MEDTR5G026000.1	FGENESH00000021934	POTRI017G145200.1.P	PGSC0003DMP400049566	LOC_OS11G47300.1	MEDTR1G029930.1	FGENESH00000049315	EVM_27.MODEL.AMTR_V1.0_SCAFFOLD00092.116	PGSC0003DMP400011521	EFJ14210	AL6G32010.T1	ZM00001D045088_P001	POTRI012G044500.1.P	MEDTR5G044680.1	FGENESH00000055875	AT3G47090.1	GLYMA02G206300.1.P	ZM00001D023470_P001	BRA002305.1P	FGENESH00000049488	BRADI4G10987.1.P	MEDTR5G082420.1	FGENESH00000047091	FGENESH00000059052	GLYMA17G071700.1.P	GLYMA07G147800.1.P	SOLYC02G031790.2.1	LOC_OS11G40970.1	POTRI011G068500.1.P	LOC_OS11G07200.1	LOC_OS06G38930.1	LOC_OS11G07230.2	FGENESH00000002404	FGENESH00000021949
sg_id_xiii	FGENESH00000055492	AT5G62710.1	MAPOLY0044S0069.1.P
sg_id_xiv	AL7G11260.T1	PP3C6_19730V3.1	PGSC0003DMP400027091	POTRI009G116300.4.P
sg_id_xv	GLYMA18G267000.1.P	POTRI017G094400.1.P	FGENESH00000030884
[truncated: 14 more columns]

## Sheet: test2
sg_id_i	LOC_OS05G44970.1	SOLYC03G093380.2.1	FGENESH00000035324	BRA024158.1P	AL8G21840.T1	AT5G48740.1	AT2G14440.1	GLYMA10G048800.1.P	MEDTR3G086120.1	AT5G59680.1	AL3G41990.T1	BRADI2G19290.1.P	AT2G04300.1	GLYMA13G352800.1.P	MEDTR1G066950.1	LOC_OS05G44930.1	LOC_OS12G01200.3	AL8G36170.T1	BRA030416.1P	BRA033825.1P	BRADI4G04070.1.P
sg_id_ii	GLYMA17G070300.1.P	POTRI003G023000.1.P	SOLYC03G078520.3.1	BRADI1G10950.3.P	LOC_OS02G14120.1	AL5G14030.T1	POTRI010G043200.2.P	LOC_OS01G07630.1	GLYMA18G278200.4.P	BRADI5G12227.1.P	SOLYC05G005140.3.1	PGSC0003DMP400013310	POTRI004G059100.1.P	MEDTR0049S0070.1	MEDTR4G130210.1	FGENESH00000012943	BRA006335.1P
sg_id_iii	LOC_OS02G07810.1	BRA021277.1P	SOLYC02G070000.3.1	ZM00001D031509_P003	ZM00001D012048_P001	ZM00001D006917_P001	LOC_OS11G19480.1	MEDTR1G107460.1	LOC_OS08G45060.1	SOLYC09G030450.3.1	LOC_OS01G04230.1	PDK_30S798651G004	SOLYC03G064010.3.1	AT1G64210.1	POTRI007G082800.1.P	GLYMA09G024900.4.P	AL6G15000.T1	EFJ17380	AL6G32250.T1	BRA003227.1P	MEDTR7G103440.1	LOC_OS01G51400.1	PDK_30S1087351G001	FGENESH00000006134	POTRI006G279300.1.P	ZM00001D008965_P001	GLYMA14G055900.1.P	POTRI014G002700.1.P	BRADI1G17620.5.P	POTRI004G197500.1.P	PGSC0003DMP400031290	AL7G20840.T1	MEDTR8G099195.2	GLYMA15G179300.1.P	GLYMA02G175500.1.P	ZM00001D021883_P001	BRADI1G58260.1.P	POTRI011G163700.2.P	POTRI004G086100.1.P	FGENESH00000023777	GLYMA10G270600.1.P	LOC_OS06G43170.1	LOC_OS07G48310.1	MEDTR5G009660.1	GLYMA18G216200.1.P	GLYMA06G145500.1.P	ZM00001D052323_P001	BRADI3G40370.1.P	EFJ05924
sg_id_iv	EFJ11924	AT5G51560.1	FGENESH00000043996	LOC_OS08G02440.1	PDK_30S1192011G001
sg_id_ix	GLYMA02G197000.1.P	AT1G66150.1	GLYMA07G173100.1.P	ZM00001D049159_P001	ZM00001D013415_P001	AL7G22700.T1	PP3C15_17310V3.1	AT2G01820.1
sg_id_v	ZM00001D036775_P001	BRA000827.1P	BRADI3G05670.1.P	MEDTR8G023560.1	AL3G26680.T1	EVM_27.MODEL.AMTR_V1.0_SCAFFOLD00003.339	BRA021551.1P	AL6G16940.T1	PGSC0003DMP400038886	FGENESH00000010024	ZM00001D006335_P003
sg_id_vi_1	MAPOLY0098S0059.1.P	EVM_27.MODEL.AMTR_V1.0_SCAFFOLD00078.104	PGSC0003DMP400030825	AL3G13580.T1	PGSC0003DMP400047805	POTRI012G095600.1.P	PGSC0003DMP400031312
sg_id_vi_2	MAPOLY0097S0050.1.P	BRA013336.1P	PGSC0003DMP400018083	LOC_OS04G45170.1
sg_id_vii_1	LOC_OS03G21730.1	POTRI002G233600.1.P	LOC_OS01G60670.1	POTRI013G091000.1.P	GLYMA03G034200.1.P	GLYMA02G097400.2.P	FGENESH00000025396
sg_id_vii_2	AT4G36180.1	GLYMA16G130400.2.P	EFJ32592
sg_id_viii_1	BRADI2G22140.1.P	EFJ05001	LOC_OS01G60280.1	GLYMA07G270800.2.P	AL5G34520.T1	MAPOLY0004S0099.1.P	MEDTR7G074010.1
sg_id_viii_2	MEDTR2G073560.1	FGENESH00000004823	FGENESH00000000037	AT1G56130.1	FGENESH00000054826	LOC_OS05G17604.1	PP3C26_860V3.3	POTRI011G072300.1.P	POTRI011G075400.2.P	AL1G61930.T1	BRA003333.1P	PP3C26_12800V3.3	LOC_OS08G10310.1	MEDTR8G059605.1	MAPOLY0029S0021.1.P
sg_id_x	ZM00001D043634_P001	PDK_30S1070441G004	SOLYC04G051510.1.1	BRADI3G09150.1.P	LOC_OS06G35200.1	GLYMA05G136900.1.P	PGSC0003DMP400025168	GLYMA04G190400.1.P	PDK_30S672211G001	LOC_OS04G57630.1	AL8G34250.T1	LOC_OS07G40630.1	FGENESH00000054137	GLYMA17G074101.1.P	BRADI3G49370.1.P	POTRI010G101100.1.P	PGSC0003DMP400048141	PDK_30S1079811G003	ZM00001D018635_P001	BRA034681.1P	POTRI015G086800.1.P	FGENESH00000016641	LOC_OS02G41890.1	POTRI001G398500.1.P	POTRI015G141200.1.P	PGSC0003DMP400055807
sg_id_xi	PGSC0003DMP400037295	SOLYC05G051640.3.1	BRA030734.1P	PGSC0003DMP400040148	SOLYC12G098100.2.1	BRADI2G19380.1.P	GLYMA18G116800.1.P	AT5G63930.1	MEDTR3G110860.1	PDK_30S1043421G003	GLYMA09G048300.1.P	GLYMA12G007300.1.P	POTRI012G088100.1.P	POTRI001G126100.1.P	GLYMA08G302900.1.P	PGSC0003DMP400013509	ZM00001D018807_P001	BRA011046.1P	BRA036154.1P	POTRI013G114200.1.P	MEDTR7G007620.1	ZM00001D009029_P001	PDK_30S677491G001	MAPOLY0042S0061.1.P	ZM00001D027645_P001	GLYMA19G168600.1.P	SOLYC03G082470.3.1	EVM_27.MODEL.AMTR_V1.0_SCAFFOLD00102.64	PP3C8_17530V3.4	LOC_OS01G13800.1	ZM00001D012769_P001	SOLYC04G071680.2.1	SOLYC01G080770.3.1	ZM00001D016285_P001	GLYMA10G242300.4.P	MEDTR4G088320.1	GLYMA13G294100.1.P	EVM_27.MODEL.AMTR_V1.0_SCAFFOLD00021.186	POTRI017G016600.1.P	PGSC0003DMP400031672	PDK_30S869221G002	SOLYC04G081590.3.1	BRADI5G13170.1.P	MEDTR7G028432.1	MEDTR1G069470.1	EFJ25235	BRADI1G37190.1.P	POTRI002G063300.1.P	PGSC0003DMP400048616
sg_id_xii	LOC_OS08G14990.1	LOC_OS02G42370.1	ZM00001D030981_P001	GLYMA05G170600.1.P	FGENESH00000049878	GLYMA13G371200.1.P	ZM00001D045086_P001	LOC_OS11G36090.1	FGENESH00000021586	LOC_OS06G38590.1	AL8G12090.T1	PGSC0003DMP400033728	LOC_OS01G33950.1	POTRI006G099100.1.P	FGENESH00000015252	ZM00001D051093_P001	LOC_OS02G40200.1	SOLYC06G048740.2.1	PDK_30S1082091G001	BRA027572.1P	SOLYC02G070910.3.1	EVM_27.MODEL.AMTR_V1.0_SCAFFOLD00022.150	ZM00001D023470_P001	MEDTR5G025840.1	GLYMA02G206300.1.P	MEDTR5G044680.1	GLYMA07G155800.1.P	ZM00001D008633_P001	AT3G47110.1	BRADI3G49640.1.P	LOC_OS11G36180.1	FGENESH00000015343	EVM_27.MODEL.AMTR_V1.0_SCAFFOLD00065.10	POTRI005G030800.1.P	FGENESH00000026005	BRADI4G16068.1.P	SOLYC02G072393.1.1	PGSC0003DMP400028021
sg_id_xiii	GLYMA04G174700.1.P	PP3C26_8120V3.2	BRA023017.1P
sg_id_xiv	GLYMA04G012800.3.P	SOLYC01G109650.3.1	PP3C6_19730V3.1	MEDTR1G022265.1
sg_id_xv	BRADI2G03567.1.P	GLYMA19G030400.1.P	ZM00001D018665_P001
[truncated: 14 more columns]

## Sheet: test3
sg_id_i	LOC_OS05G44970.1	BRADI2G38947.1.P	AT2G19210.1	BRA019608.1P	GLYMA13G352800.1.P	MAPOLY0115S0009.1.P	GLYMA08G198900.1.P	AT2G28990.1	AT4G29990.1	AL2G23060.T1	AT1G51820.1	BRA037463.1P	ZM00001D041941_P001	BRADI4G45227.1.P	POTRI010G052800.1.P	FGENESH00000056358	GLYMA13G352700.1.P	AT2G14440.1	GLYMA07G127100.1.P	BRADI2G38910.1.P	AL8G21840.T1
sg_id_ii	POTRI017G108000.1.P	EFJ33075	POTRI004G108200.1.P	GLYMA18G016400.2.P	LOC_OS02G14120.1	GLYMA13G228000.1.P	POTRI007G094500.1.P	AT1G34210.1	POTRI008G110300.1.P	GLYMA08G180800.3.P	GLYMA15G051600.1.P	BRA006335.1P	BRADI3G46747.1.P	PGSC0003DMP400005185	FGENESH00000043354	MEDTR5G033820.1	POTRI005G083300.1.P
sg_id_iii	EVM_27.MODEL.AMTR_V1.0_SCAFFOLD00005.159	AL1G58270.T1	GLYMA04G239000.4.P	LOC_OS02G07810.1	AL8G44140.T1	FGENESH00000033641	BRADI1G65110.1.P	FGENESH00000051104	MEDTR4G094885.1	MEDTR3G090660.2	GLYMA09G115300.1.P	POTRI017G130600.1.P	ZM00001D020322_P001	FGENESH00000024614	LOC_OS06G45240.1	EVM_27.MODEL.AMTR_V1.0_SCAFFOLD00006.91	PDK_30S893741G004	MEDTR7G073710.1	PGSC0003DMP400017360	BRA006043.1P	EVM_27.MODEL.AMTR_V1.0_SCAFFOLD00079.101	FGENESH00000050659	MEDTR4G014350.1	PGSC0003DMP400009335	LOC_OS01G04230.1	BRADI1G30277.1.P	ZM00001D011707_P001	AT1G64210.1	LOC_OS05G40200.1	POTRI010G120100.1.P	PDK_30S1100871G002	MEDTR2G042710.1	SOLYC06G082610.3.1	GLYMA05G220900.1.P	FGENESH00000039010	EVM_27.MODEL.AMTR_V1.0_SCAFFOLD00075.58	GLYMA11G105000.1.P	PGSC0003DMP400027449	ZM00001D033745_P001	LOC_OS11G40550.1	AT5G05160.1	ZM00001D043071_P002	GLYMA17G047900.1.P	BRA012141.1P	GLYMA15G130900.5.P	BRADI4G44797.1.P	ZM00001D031437_P001	BRA038911.1P	AT4G23740.1
sg_id_iv	EFJ11924	AL4G44440.T1	AL7G30870.T1	ZM00001D045445_P001	PDK_30S1192011G001
sg_id_ix	POTRI010G103000.1.P	AL1G40250.T1	SOLYC01G108840.3.1	BRA012495.1P	GLYMA07G173100.1.P	AL3G38650.T1	GLYMA02G197000.1.P	EFJ09628
sg_id_v	ZM00001D022155_P001	BRADI1G72430.2.P	EVM_27.MODEL.AMTR_V1.0_SCAFFOLD00003.339	PGSC0003DMP400029217	BRADI3G05670.1.P	SOLYC03G123740.3.1	ZM00001D015202_P001	POTRI011G045600.3.P	FGENESH00000041278	GLYMA08G225900.1.P	BRADI4G37900.1.P
sg_id_vi_1	POTRI012G095600.1.P	PGSC0003DMP400035216	ZM00001D018883_P001	MEDTR7G031470.1	MAPOLY0146S0009.1.P	EFJ04358	AT2G02780.1
sg_id_vi_2	ZM00001D038432_P001	ZM00001D011580_P002	POTRI011G067400.4.P	LOC_OS04G45170.1
sg_id_vii_1	BRADI1G63200.1.P	FGENESH00000059663	ZM00001D011834_P001	MEDTR5G011410.1	POTRI006G108600.1.P	POTRI016G137000.1.P	FGENESH00000047119
sg_id_vii_2	SOLYC04G081080.1.1	PP3C11_18980V3.4	PGSC0003DMP400039127
sg_id_viii_1	MEDTR3G062570.1	AT5G37450.1	FGENESH00000031966	POTRI016G140300.3.P	FGENESH00000058551	BRA027054.1P	POTRI004G231700.1.P
sg_id_viii_2	BRA007907.1P	POTRIT032684.1.P	POTRI019G005300.1.P	BRA030170.1P	GLYMA12G231800.1.P	POTRIT009380.1.P	FGENESH00000054826	AT1G29730.1	SOLYC07G055810.3.1	POTRI001G386500.2.P	PP3C10_21660V3.4	GLYMA01G118350.1.P	GLYMA02G288600.1.P	POTRI019G005200.3.P	MAPOLY0247S0001.1.P
sg_id_x	LOC_OS11G14420.1	BRADI3G09150.1.P	GLYMA15G084200.1.P	PP3C14_17190V3.2	BRA016244.1P	ZM00001D046178_P001	FGENESH00000039754	PDK_30S663931G006	GLYMA06G147600.1.P	AL6G17520.T1	EFJ10083	POTRI010G097700.1.P	PGSC0003DMP400025168	POTRI008G144700.1.P	PP3C10_16000V3.2	ZM00001D019983_P001	LOC_OS06G47750.1	BRA021759.1P	ZM00001D018635_P001	LOC_OS04G41030.1	GLYMA12G225800.1.P	PDK_30S1037591G007	ZM00001D000055_P001	ZM00001D025726_P001	PDK_30S936001G005	PGSC0003DMP400042691
sg_id_xi	GLYMA14G124700.1.P	GLYMA16G156200.1.P	LOC_OS04G42700.1	BRADI2G08350.1.P	EFJ34052	LOC_OS07G10630.1	PGSC0003DMP400054040	POTRI016G055400.1.P	GLYMA11G043800.1.P	SOLYC03G112580.3.1	GLYMA14G033500.1.P	GLYMA10G242300.4.P	PGSC0003DMP400005801	ZM00001D016285_P001	POTRI002G019900.1.P	PGSC0003DMP400053338	LOC_OS07G31500.1	ZM00001D018261_P002	LOC_OS12G43640.1	GLYMA19G167300.1.P	MEDTR7G081780.1	AL1G20612.T1	BRA014998.1P	POTRI003G174900.1.P	POTRI001G467300.1.P	GLYMA03G027200.1.P	GLYMA04G239700.1.P	MEDTR2G014560.1	PGSC0003DMP400013510	MEDTR3G109820.1	BRADI2G04330.1.P	POTRI009G081800.1.P	GLYMA16G156100.1.P	POTRI013G037000.2.P	AT5G62230.1	PGSC0003DMP400054176	MEDTR4G036575.1	BRADI2G19380.1.P	LOC_OS03G12730.1	PGSC0003DMP400032802	MEDTR7G096980.1	AL1G50590.T1	EFJ32463	FGENESH00000001217	MEDTR0365S0020.1	SOLYC02G077630.3.1	GLYMA10G126700.1.P	SOLYC11G020280.2.1	SOLYC02G091860.3.1
sg_id_xii	FGENESH00000049878	AL5G26330.T1	LOC_OS07G03990.1	ZM00001D036613_P001	SOLYC04G015980.3.1	SOLYC08G075590.2.1	AL5G26360.T1	MEDTR5G019070.1	FGENESH00000059051	MEDTR5G082420.1	FGENESH00000026002	FGENESH00000037964	BRADI1G01431.1.P	MEDTR8G066700.1	SOLYC04G014900.3.1	FGENESH00000016112	FGENESH00000049488	BRADI1G29792.1.P	LOC_OS11G07200.1	BRA022422.1P	BRADI3G08075.2.P	POTRI013G020900.1.P	LOC_OS11G36150.1	BRADI1G47097.1.P	FGENESH00000047066	FGENESH00000023490	POTRI010G228200.1.P	LOC_OS01G05980.1	FGENESH00000036995	FGENESH00000021934	GLYMA02G206300.1.P	BRADI5G04000.1.P	BRADI3G49640.1.P	GLYMA08G128800.1.P	BRA013471.1P	POTRI017G152500.1.P	GLYMA04G230500.1.P	LOC_OS06G38590.1
sg_id_xiii	SOLYC08G074760.3.1	BRADI4G00550.1.P	PP3C13_19360V3.1
sg_id_xiv	POTRI014G196600.1.P	ZM00001D034237_P001	GLYMA06G012700.1.P	FGENESH00000029987
sg_id_xv	ZM00001D018665_P001	PGSC0003DMP400031095	GLYMA19G030400.1.P
[truncated: 14 more columns]

## Sheet: test4
sg_id_i	MAPOLY0041S0120.1.P	MEDTR8G014730.1	AL5G25230.T1	BRADI2G19297.2.P	GLYMA07G013700.1.P	POTRI019G111100.1.P	ZM00001D015291_P003	AT1G51820.1	MEDTR8G015010.1	ZM00001D041941_P001	MEDTR2G100450.1	MAPOLY0041S0119.1.P	AL2G26420.T1	AT1G51805.1	POTRI019G094800.1.P	BRADI4G04126.1.P	AT2G19230.1	BRADI2G19290.1.P	AT4G29180.2	ZM00001D052306_P004	POTRI016G084900.1.P
sg_id_ii	ZM00001D037297_P002	ZM00001D006420_P002	PP3C8_3330V3.1	EFJ27434	AT5G10290.1	GLYMA08G134600.8.P	POTRI013G117200.1.P	PDK_30S1041511G002	BRADI1G43690.1.P	PGSC0003DMP400047883	SOLYC05G005140.3.1	AL6G20790.T1	SOLYC05G010400.3.1	MEDTR2G008370.1	PP3C3_36680V3.1	PGSC0003DMP400037750	BRA034562.1P
sg_id_iii	BRA027751.1P	PDK_30S1200581G002	AL1G55130.T1	BRA012036.1P	MAPOLY0057S0047.1.P	AT5G10020.1	PGSC0003DMP400043303	FGENESH00000033662	GLYMA14G055900.1.P	PDK_30S1087351G001	GLYMA17G167600.1.P	ZM00001D012048_P001	BRADI4G13300.1.P	PP3C19_19190V3.8	GLYMA07G156000.1.P	GLYMA08G020800.10.P	ZM00001D008965_P001	FGENESH00000033641	AL2G32150.T1	SOLYC03G095490.3.1	POTRI003G020600.1.P	ZM00001D043071_P002	POTRI016G126300.1.P	ZM00001D031866_P001	MEDTR3G093710.1	PDK_30S1100871G002	POTRI012G044600.1.P	GLYMA07G041200.1.P	POTRI006G117200.1.P	MEDTR8G099195.2	MEDTR7G059225.1	FGENESH00000002021	BRA038911.1P	AL7G44190.T1	EVM_27.MODEL.AMTR_V1.0_SCAFFOLD00006.91	PDK_30S6550999G002	ZM00001D031437_P001	ZM00001D038487_P004	MEDTR1G052425.1	FGENESH00000035683	GLYMA07G130700.1.P	MEDTR2G030380.2	BRADI1G30277.1.P	AT4G34220.1	GLYMA01G125200.1.P	LOC_OS04G55620.1	AL5G37420.T1	AT2G26730.1	AT5G67200.1
sg_id_iv	BRADI2G41696.3.P	AL4G44440.T1	SOLYC08G079460.3.1	LOC_OS06G04370.1	BRA013636.1P
sg_id_ix	POTRI013G035900.1.P	PDK_30S975551G001	MEDTR1G033010.1	BRADI3G53350.1.P	ZM00001D049159_P001	AT1G66150.1	POTRI018G141000.1.P	POTRI016G070500.1.P
sg_id_v	GLYMA07G046800.1.P	AT1G11130.1	FGENESH00000019596	AL6G16940.T1	EVM_27.MODEL.AMTR_V1.0_SCAFFOLD00022.230	BRA031727.1P	GLYMA12G108400.1.P	LOC_OS02G04430.1	PGSC0003DMP400003679	GLYMA19G261700.1.P	GLYMA03G262700.2.P
sg_id_vi_1	EVM_27.MODEL.AMTR_V1.0_SCAFFOLD00005.91	MEDTR6G027720.1	LOC_OS03G57780.1	PGSC0003DMP400031312	BRA024807.1P	POTRI001G333300.1.P	MAPOLY0098S0059.1.P
sg_id_vi_2	LOC_OS01G10900.1	GLYMA05G158800.3.P	BRADI5G26770.1.P	ZM00001D038432_P001
sg_id_vii_1	EVM_27.MODEL.AMTR_V1.0_SCAFFOLD00089.61	PDK_30S719261G003	ZM00001D048453_P001	PGSC0003DMP400047976	PGSC0003DMP400029129	PGSC0003DMP400007020	BRADI1G76660.1.P
sg_id_vii_2	SOLYC04G081080.1.1	EFJ16647	BRADI5G19017.1.P
sg_id_viii_1	ZM00001D043075_P014	PP3C4_22080V3.9	GLYMA18G216800.2.P	MEDTR7G021570.1	POTRI004G232400.1.P	FGENESH00000022131	LOC_OS11G14050.1
sg_id_viii_2	MEDTR8G058250.1	EFJ33651	AT1G29730.1	BRA033670.1P	POTRIT032684.1.P	SOLYC03G005960.3.1	POTRI019G008900.2.P	MAPOLY0056S0144.2.P	POTRI019G005700.1.P	PP3C26_860V3.3	MEDTR5G091950.1	GLYMA06G226700.1.P	BRA027307.1P	AT1G56140.1	BRA030167.1P
sg_id_x	MEDTR3G009400.1	POTRI015G141200.1.P	GLYMA17G103400.1.P	ZM00001D018635_P001	BRA021759.1P	BRA024650.1P	LOC_OS06G47650.1	LOC_OS10G02500.1	EFJ18603	PDK_30S883821G034	AL8G12780.T1	LOC_OS06G35200.1	PGSC0003DMP400049573	POTRI015G086800.1.P	LOC_OS06G47750.1	LOC_OS04G41030.1	GLYMA08G092200.1.P	EVM_27.MODEL.AMTR_V1.0_SCAFFOLD00028.142	FGENESH00000059418	PP3C3_15220V3.2	ZM00001D025726_P001	AL1G38260.T1	SOLYC01G008140.3.1	PGSC0003DMP400042691	BRA033615.1P	LOC_OS06G47720.1
sg_id_xi	PGSC0003DMP400014331	MEDTR7G028432.1	POTRI002G256500.1.P	LOC_OS01G07560.1	AL1G20612.T1	POTRI019G021700.1.P	MEDTR0365S0030.1	BRA010867.1P	GLYMA19G168600.1.P	POTRI006G237400.2.P	SOLYC04G015600.3.1	BRADI4G40990.1.P	BRADI1G30160.1.P	ZM00001D005252_P001	BRADI2G34380.1.P	GLYMA20G170900.1.P	SOLYC08G066270.2.1	GLYMA04G088800.1.P	BRADI5G13170.1.P	GLYMA18G254700.1.P	POTRI012G088100.1.P	AL1G19020.T1	POTRI007G009200.1.P	PGSC0003DMP400011126	FGENESH00000001198	MEDTR3G449390.1	ZM00001D041232_P001	MEDTR4G105370.1	GLYMA17G087000.1.P	LOC_OS04G39650.1	BRADI4G06215.1.P	GLYMA11G043800.1.P	BRADI1G58460.1.P	POTRI001G126100.1.P	BRADI4G44911.1.P	EFJ38742	FGENESH00000049123	PDK_30S940751G001	POTRI018G088200.1.P	LOC_OS11G12530.1	POTRI017G016600.1.P	MEDTR7G081780.1	MEDTR6G088785.1	AL6G17400.T1	EFJ37553	ZM00001D023611_P001	POTRI012G022800.1.P	GLYMA16G065400.1.P	LOC_OS08G34650.1
sg_id_xii	MAPOLY0012S0045.1.P	LOC_OS01G05980.1	LOC_OS06G38930.1	FGENESH00000043588	LOC_OS11G36090.1	GLYMA17G071700.1.P	POTRI011G141000.1.P	BRADI4G08273.1.P	BRADI4G16068.1.P	LOC_OS10G19160.1	FGENESH00000008013	BRADI4G03650.1.P	POTRI011G102900.1.P	SOLYC06G006020.2.1	LOC_OS02G40200.1	POTRI006G181200.1.P	POTRI001G042500.1.P	LOC_OS06G08690.1	PGSC0003DMP400028022	PGSC0003DMP400047977	EFJ30723	LOC_OS11G47300.1	PGSC0003DMP400032677	PGSC0003DMP400038069	PGSC0003DMP400049566	FGENESH00000043491	FGENESH00000007442	LOC_OS11G07160.1	POTRI006G189000.1.P	PGSC0003DMP400036213	SOLYC02G070910.3.1	BRA036778.1P	POTRI011G068500.1.P	ZM00001D009814_P001	PGSC0003DMP400018288	PGSC0003DMP400046474	SOLYC07G005920.2.1	FGENESH00000047066
sg_id_xiii	SOLYC03G113450.3.1	POTRI003G105000.8.P	GLYMA01G150700.4.P
sg_id_xiv	SOLYC01G109650.3.1	BRADI1G57910.1.P	BRA013083.1P	BRA001971.1P
sg_id_xv	ZM00001D018665_P001	LOC_OS07G41140.1	PGSC0003DMP400031095
[truncated: 14 more columns]

## Sheet: test5
sg_id_i	MEDTR8G014700.2	AT2G28960.1	BRADI4G04110.2.P	POTRI019G109400.2.P	POTRI019G094800.1.P	BRA037463.1P	MEDTR8G015040.1	AT1G51910.1	FGENESH00000014872	BRA005220.1P	BRADI4G04060.3.P	ZM00001D015291_P003	PP3C7_25750V3.3	AL4G33390.T1	AT1G51805.1	FGENESH00000015662	LOC_OS05G44940.1	ZM00001D020185_P003	GLYMA01G004800.1.P	MAPOLY0115S0009.1.P	MEDTR1G066950.1
sg_id_ii	BRADI3G46747.1.P	BRA025056.1P	GLYMA05G177500.6.P	PGSC0003DMP400005183	BRADI1G10950.3.P	ZM00001D045728_P003	POTRI017G108000.1.P	SOLYC02G089550.3.1	AL4G13990.T1	PP3C3_36680V3.1	AL6G20790.T1	FGENESH00000012943	PGSC0003DMP400037750	AL6G26870.T1	MEDTR2G008360.1	SOLYC11G008960.2.1	SOLYC04G005910.3.1
sg_id_iii	LOC_OS06G09860.1	GLYMA08G123800.1.P	BRA009064.1P	EVM_27.MODEL.AMTR_V1.0_SCAFFOLD00040.278	BRADI4G29330.1.P	BRADI3G40370.1.P	GLYMA03G189800.1.P	BRA013247.1P	GLYMA14G055900.1.P	LOC_OS01G04230.1	AT1G66830.1	PDK_30S973471G001	POTRI006G104300.1.P	AT2G07040.1	POTRI007G082800.1.P	EVM_27.MODEL.AMTR_V1.0_SCAFFOLD00077.145	PDK_30S739891G001	MEDTR3G078250.1	GLYMA06G211600.1.P	ZM00001D011707_P001	LOC_OS12G13300.1	FGENESH00000016565	FGENESH00000008030	FGENESH00000031346	EFJ10711	EFJ22551	AT3G02880.1	MEDTR4G074080.1	SOLYC02G070000.3.1	MEDTR2G042710.1	MEDTR4G094885.1	POTRI016G050800.1.P	BRADI5G03410.1.P	GLYMA02G219800.1.P	ZM00001D011312_P001	EVM_27.MODEL.AMTR_V1.0_SCAFFOLD00022.305	GLYMA17G119800.1.P	PGSC0003DMP400044646	PGSC0003DMP400043303	PGSC0003DMP400025680	BRADI1G69550.1.P	POTRI016G139200.1.P	EVM_27.MODEL.AMTR_V1.0_SCAFFOLD00005.159	GLYMA05G097400.1.P	LOC_OS04G55620.1	LOC_OS03G21510.2	BRA030482.1P	GLYMA06G124700.1.P	BRADI1G58260.1.P
sg_id_iv	EFJ16376	FGENESH00000057231	MEDTR7G030070.1	SOLYC08G079460.3.1	GLYMA11G030000.1.P
sg_id_ix	SOLYC10G081910.2.1	GLYMA02G197000.1.P	GLYMA11G179200.1.P	EVM_27.MODEL.AMTR_V1.0_SCAFFOLD00117.36	EFJ21911	EFJ23901	BRA028342.1P	POTRI009G020400.1.P
sg_id_v	AT1G11130.1	FGENESH00000010024	PDK_30S661041G001	EVM_27.MODEL.AMTR_V1.0_SCAFFOLD00003.339	BRA019878.1P	FGENESH00000019596	BRA013591.1P	PP3C23_14050V3.1	PDK_30S861931G002	POTRI004G037000.1.P	AT5G06820.1
sg_id_vi_1	BRA031975.1P	ZM00001D018883_P001	AL8G40470.T1	EFJ17287	PGSC0003DMP400035216	SOLYC01G068360.3.1	AT3G03770.2
sg_id_vi_2	BRA025049.1P	GLYMA02G229500.1.P	ZM00001D001786_P005	ZM00001D039406_P002
sg_id_vii_1	POTRI013G091000.1.P	ZM00001D038481_P001	AL2G12700.T1	SOLYC06G048620.3.1	PGSC0003DMP400047976	LOC_OS03G03570.2	ZM00001D048453_P001
sg_id_vii_2	POTRI002G027400.1.P	GLYMA02G050300.1.P	GLYMA01G168100.1.P
sg_id_viii_1	PGSC0003DMP400031817	POTRI004G231300.2.P	MEDTR7G074010.1	MAPOLY0131S0002.1.P	MAPOLY0077S0067.1.P	MEDTR3G062570.1	ZM00001D041773_P002
sg_id_viii_2	MEDTR8G445800.1	GLYMA13G224500.1.P	BRA027306.1P	AT3G14840.2	PDK_30S860671G001	SOLYC07G055810.3.1	LOC_OS05G16740.1	GLYMA13G266000.1.P	PP3C14_23270V3.5	PP3C6_19200V3.3	POTRI019G006000.1.P	AL1G17840.T1	POTRI019G005300.1.P	GLYMA01G118900.1.P	POTRI007G067900.1.P
sg_id_x	PP3C22_12040V3.3	AT3G13380.1	LOC_OS06G47700.1	GLYMA05G136900.1.P	BRADI1G22650.1.P	POTRI011G116900.1.P	POTRI011G169600.1.P	BRADI2G25320.1.P	LOC_OS01G52050.1	PGSC0003DMP400049573	ZM00001D003245_P001	PGSC0003DMP400048141	PGSC0003DMP400025168	AT2G24230.1	GLYMA10G237900.1.P	BRA032115.1P	AT1G27190.1	BRADI1G33480.1.P	LOC_OS09G12240.1	BRA006781.1P	POTRI015G141200.1.P	ZM00001D025726_P001	LOC_OS06G47650.1	PP3C10_16000V3.2	GLYMA08G117000.1.P	GLYMA13G067101.1.P
sg_id_xi	MEDTR1G040525.1	AL2G35810.T1	POTRI015G132200.1.P	PGSC0003DMP400054176	SOLYC05G007230.3.1	AT1G34110.1	GLYMA08G090000.1.P	SOLYC07G053600.3.1	BRA013451.1P	EVM_27.MODEL.AMTR_V1.0_SCAFFOLD00032.269	AL6G42660.T1	PGSC0003DMP400048616	BRADI2G19380.1.P	LOC_OS11G12530.1	MEDTR3G449390.1	FGENESH00000015110	PGSC0003DMP400031672	EFJ05652	EFJ30173	BRA039525.1P	GLYMA18G073600.1.P	PGSC0003DMP400005799	POTRI019G127200.1.P	GLYMA15G237200.1.P	PP3C4_29300V3.1	POTRI013G036600.1.P	FGENESH00000040202	EFJ34052	AL8G22150.T1	FGENESH00000048117	BRADI3G17567.1.P	PDK_30S675541G006	AT1G17750.1	FGENESH00000007883	FGENESH00000028325	GLYMA11G043800.1.P	GLYMA12G006300.1.P	MEDTR4G036575.1	FGENESH00000029558	FGENESH00000054357	MEDTR1G069470.1	GLYMA15G001500.1.P	PGSC0003DMP400045239	PDK_30S745071G015	ZM00001D037114_P002	GLYMA09G243600.1.P	ZM00001D016285_P001	EFJ34416	EVM_27.MODEL.AMTR_V1.0_SCAFFOLD00039.8
sg_id_xii	LOC_OS06G38670.1	PGSC0003DMP400046474	BRADI2G47254.1.P	LOC_OS02G13780.1	GLYMA15G203600.1.P	FGENESH00000007900	AT4G20790.1	FGENESH00000023490	ZM00001D036613_P001	MAPOLY0081S0043.1.P	FGENESH00000016377	POTRI006G189000.1.P	FGENESH00000015343	PGSC0003DMP400040902	LOC_OS06G38930.1	ZM00001D048832_P001	MEDTR3G070220.1	GLYMA17G071700.1.P	GLYMA07G147800.1.P	BRADI1G47130.1.P	MEDTR2G029010.1	POTRI005G031300.1.P	FGENESH00000034742	MEDTR5G082270.1	FGENESH00000008013	FGENESH00000007254	FGENESH00000009797	ZM00001D054012_P001	BRADI5G04000.1.P	AL5G23250.T1	LOC_OS11G36090.1	PGSC0003DMP400033728	BRADI4G30560.2.P	PGSC0003DMP400040906	PGSC0003DMP400028021	FGENESH00000000060	LOC_OS06G38730.1	ZM00001D023548_P001
sg_id_xiii	MEDTR4G107620.1	PGSC0003DMP400043942	ZM00001D028560_P020
sg_id_xiv	FGENESH00000029987	POTRI009G116300.4.P	PP3C7_16420V3.1	LOC_OS07G04220.1
sg_id_xv	GLYMA16G047300.1.P	LOC_OS03G54900.2	BRADI1G08240.1.P
[truncated: 14 more columns]

## Sheet: test6
sg_id_i	BRA023094.1P	POTRI019G094300.3.P	GLYMA03G177600.4.P	AT2G19230.1	AL2G23060.T1	AT2G14510.1	GLYMA08G198900.1.P	AL1G59800.T1	GLYMA01G004800.1.P	AL5G25230.T1	FGENESH00000014870	AT5G16900.1	AL8G36160.T1	AL7G33420.T1	AT1G51805.1	POTRI019G094600.2.P	BRADI4G45227.1.P	MEDTR7G057170.1	BRADI2G19250.2.P	BRADI2G38947.1.P	AT1G51890.1
sg_id_ii	POTRI003G023000.1.P	SOLYC04G005910.3.1	MEDTR2G008390.1	ZM00001D006420_P002	AL7G21620.T1	POTRI008G110300.1.P	GLYMA05G177500.6.P	POTRI006G179400.1.P	EFJ33075	MAPOLY0068S0069.1.P	LOC_OS06G16330.1	PGSC0003DMP400005184	POTRI004G108200.1.P	AT4G30520.1	SOLYC02G089550.3.1	AL5G14030.T1	FGENESH00000036871
sg_id_iii	EVM_27.MODEL.AMTR_V1.0_SCAFFOLD00010.292	FGENESH00000023777	SOLYC06G068910.3.1	GLYMA07G041200.1.P	SOLYC11G011020.2.1	AL3G43970.T1	LOC_OS02G07810.1	PP3C19_19190V3.8	EVM_27.MODEL.AMTR_V1.0_SCAFFOLD00029.170	AT5G35390.1	ZM00001D011312_P001	LOC_OS01G33090.1	AL2G32150.T1	EVM_27.MODEL.AMTR_V1.0_SCAFFOLD00010.122	BRA003227.1P	PGSC0003DMP400044646	BRA009064.1P	BRADI2G02290.1.P	MEDTR1G061590.1	ZM00001D044434_P001	BRADI3G39910.1.P	POTRI012G033200.6.P	BRADI2G22180.1.P	ZM00001D008965_P001	FGENESH00000031346	FGENESH00000040833	BRA012045.1P	AT1G10850.1	AT3G08680.2	EVM_27.MODEL.AMTR_V1.0_SCAFFOLD00024.346	ZM00001D039188_P001	ZM00001D022201_P002	FGENESH00000039803	ZM00001D031509_P003	PDK_30S739731G007	MEDTR4G074080.1	GLYMA17G169300.1.P	GLYMA05G085500.1.P	POTRI008G124300.1.P	BRA038911.1P	PP3C10_18600V3.2	ZM00001D012048_P001	FGENESH00000013867	BRADI1G20750.1.P	PGSC0003DMP400024199	BRADI4G29790.1.P	POTRI007G048800.1.P	AT5G05160.1	AL8G44050.T1
sg_id_iv	BRA013636.1P	MEDTR7G030070.1	MEDTR7G038690.1	BRADI3G13827.1.P	POTRI001G117800.1.P
sg_id_ix	POTRI004G084000.1.P	AT1G24650.1	GLYMA12G188100.1.P	GLYMA11G254000.1.P	PGSC0003DMP400015350	SOLYC09G057680.3.1	MEDTR1G033040.1	POTRI009G020400.1.P
sg_id_v	ZM00001D046889_P001	AL6G49530.T1	PGSC0003DMP400016186	MEDTR7G092910.1	GLYMA15G111600.1.P	PP3C23_14050V3.1	AT4G03390.1	BRA030923.1P	POTRI007G002600.1.P	FGENESH00000041278	PDK_30S661041G001
sg_id_vi_1	FGENESH00000019538	ZM00001D018883_P001	AL3G13580.T1	GLYMA05G075800.1.P	POTRI001G333300.1.P	AL5G11990.T1	MAPOLY0098S0059.1.P
sg_id_vi_2	POTRI004G058100.1.P	BRA027640.1P	LOC_OS01G48390.1	AL6G17340.T1
sg_id_vii_1	LOC_OS03G03570.2	LOC_OS03G21730.1	LOC_OS05G40050.1	AT3G28040.1	FGENESH00000003137	PDK_30S865781G002	LOC_OS01G72700.1
sg_id_vii_2	GLYMA01G168100.1.P	BRA015829.1P	SOLYC04G081080.1.1
sg_id_viii_1	PGSC0003DMP400031817	PP3C11_13350V3.3	FGENESH00000040827	BRA027053.1P	MAPOLY0004S0100.1.P	AL8G23720.T1	PP3C23_17090V3.1
sg_id_viii_2	GLYMA12G233300.1.P	AL1G64410.T1	PP3C10_21660V3.4	BRA007909.1P	BRA030167.1P	MEDTR2G073560.1	BRA030813.1P	POTRI019G007900.1.P	PP3C22_12350V3.2	AL1G61930.T1	GLYMA01G118350.1.P	FGENESH00000039498	POTRIT032471.1.P	AL1G64400.T1	POTRI019G009800.1.P
sg_id_x	AL3G25230.T1	POTRI004G081700.1.P	POTRI001G161000.1.P	AT2G02220.1	GLYMA17G074101.1.P	ZM00001D046178_P001	POTRI001G349900.1.P	GLYMA04G190400.1.P	POTRI002G240000.2.P	AT2G31880.1	BRA022679.1P	GLYMA13G067101.1.P	PP3C4_26070V3.4	FGENESH00000016075	BRADI3G01577.1.P	LOC_OS02G05950.1	MEDTR4G130920.1	LOC_OS06G47700.1	POTRI018G107400.1.P	PGSC0003DMP400012295	POTRI011G067900.1.P	LOC_OS02G41890.1	PP3C10_16000V3.2	BRA025053.1P	PGSC0003DMP400026591	LOC_OS02G05910.1
sg_id_xi	PGSC0003DMP400054963	LOC_OS01G13800.1	EVM_27.MODEL.AMTR_V1.0_SCAFFOLD00022.335	BRA030098.1P	GLYMA16G064200.1.P	GLYMA12G007300.1.P	PGSC0003DMP400007415	EVM_27.MODEL.AMTR_V1.0_SCAFFOLD00111.2	MAPOLY0001S0279.1.P	MEDTR7G045710.1	FGENESH00000028325	POTRI007G135400.1.P	ZM00001D027645_P001	POTRI019G084800.1.P	GLYMA13G253300.1.P	AT1G08590.1	EVM_27.MODEL.AMTR_V1.0_SCAFFOLD00039.8	MEDTR4G094790.1	MEDTR7G007560.1	AL2G32830.T1	GLYMA14G124700.1.P	GLYMA20G170900.1.P	AL7G24060.T1	SOLYC09G061940.2.1	ZM00001D037672_P001	GLYMA09G161100.1.P	FGENESH00000005054	ZM00001D041232_P001	AT1G09970.2	MAPOLY0005S0124.1.P	BRADI1G57900.1.P	GLYMA02G281100.1.P	FGENESH00000007888	LOC_OS07G10630.1	AT3G19700.1	BRADI1G58460.1.P	GLYMA10G126700.1.P	PDK_30S675541G006	POTRI015G132200.1.P	AL8G41170.T1	AL8G22150.T1	EFJ31406	EFJ35815	AT5G56040.2	AT4G20270.1	BRADI5G15070.1.P	GLYMAU031127.1.P	PP3C8_17530V3.4	GLYMA08G302900.1.P
sg_id_xii	ZM00001D051093_P001	FGENESH00000013814	GLYMA05G126400.1.P	LOC_OS09G25540.1	BRA007256.1P	FGENESH00000059052	FGENESH00000034745	BRADI3G49640.1.P	FGENESH00000006308	LOC_OS11G47160.1	LOC_OS02G12450.1	LOC_OS10G13970.1	AL3G46650.T1	LOC_OS11G07060.4	MEDTR5G025930.1	POTRI005G080000.1.P	LOC_OS07G03990.1	LOC_OS06G45630.1	BRADI1G01442.2.P	FGENESH00000021949	MAPOLY0008S0216.3.P	AT5G20480.1	LOC_OS06G38340.1	ZM00001D036947_P001	LOC_OS11G41100.1	EFJ08180	LOC_OS06G08710.1	LOC_OS11G07200.1	FGENESH00000016382	BRADI3G08070.1.P	LOC_OS02G11980.1	LOC_OS11G07120.2	LOC_OS11G07230.2	ZM00001D002287_P001	AL5G26360.T1	PDK_30S65509118G001	POTRI003G150100.3.P	GLYMA05G170600.1.P
sg_id_xiii	BRA017307.1P	PP3C4_32350V3.3	LOC_OS03G16010.1
sg_id_xiv	ZM00001D013376_P003	ZM00001D033839_P001	AT2G16250.1	PP3C5_6590V3.1
sg_id_xv	EVM_27.MODEL.AMTR_V1.0_SCAFFOLD00016.228	GLYMA08G246100.1.P	POTRI014G144600.1.P
[truncated: 14 more columns]

## Sheet: test7
sg_id_i	BRA023094.1P	AL1G59820.T1	AT2G28990.1	BRADI4G04126.1.P	AT2G19190.1	PP3C10_1880V3.2	GLYMA15G021900.1.P	LOC_OS09G17910.1	FGENESH00000058924	GLYMA07G013700.1.P	MEDTR8G014690.1	BRADI4G04060.3.P	MAPOLY0025S0007.1.P	AL5G25250.T1	GLYMA13G352800.1.P	FGENESH00000044930	AL1G59850.T1	FGENESH00000014870	GLYMA09G202300.4.P	MEDTR8G015190.1	AT1G51890.1
sg_id_ii	MEDTR7G018200.1	PDK_30S1041511G002	ZM00001D037297_P002	LOC_OS02G14120.1	AT5G16000.1	EVM_27.MODEL.AMTR_V1.0_SCAFFOLD00038.145	BRA034562.1P	SOLYC03G078520.3.1	PDK_30S726061G003	ZM00001D016197_P001	POTRI007G082400.1.P	AL7G21620.T1	PGSC0003DMP400037750	SOLYC02G072310.3.1	POTRI008G110300.1.P	BRADI3G46747.1.P	PGSC0003DMP400049463
sg_id_iii	GLYMA14G055900.1.P	SOLYC00G110870.3.1	ZM00001D006917_P001	LOC_OS11G01620.1	BRADI2G43110.1.P	BRADI2G13790.1.P	AT3G17840.1	AL5G32200.T1	AT3G51740.1	PGSC0003DMP400050167	ZM00001D004635_P002	PDK_30S6550999G002	EVM_27.MODEL.AMTR_V1.0_SCAFFOLD00051.52	ZM00001D012048_P001	POTRI010G120100.1.P	SOLYC05G008860.3.1	AT5G67280.1	POTRI018G074300.1.P	LOC_OS12G01700.1	GLYMA05G011600.1.P	AL8G44050.T1	SOLYC02G092940.3.1	MAPOLY0106S0043.1.P	POTRI006G117200.1.P	MEDTR2G042710.1	SOLYC09G007110.3.1	POTRI016G050800.1.P	FGENESH00000005209	EFJ10711	POTRI004G197500.1.P	POTRI011G088000.1.P	EFJ14390	BRADI2G53420.4.P	LOC_OS08G33090.1	BRA023075.1P	BRA032175.1P	BRA019897.1P	GLYMA07G156000.1.P	LOC_OS03G12250.1	POTRI016G126300.1.P	POTRI001G465800.1.P	ZM00001D032244_P001	BRADI1G17620.5.P	BRA002321.1P	BRA013247.1P	AT3G08680.2	AL3G43970.T1	PGSC0003DMP400044646	BRA039836.1P
sg_id_iv	LOC_OS06G04370.1	AL4G44440.T1	BRA028264.1P	GLYMA05G052700.1.P	EVM_27.MODEL.AMTR_V1.0_SCAFFOLD00069.16
sg_id_ix	AL7G22700.T1	PP3C10_2340V3.1	MAPOLY0105S0050.2.P	GLYMA18G003000.2.P	BRA024852.1P	MEDTR1G033000.1	SOLYC11G006040.2.1	GLYMA11G254000.1.P
sg_id_v	BRADI1G35477.1.P	PGSC0003DMP400050258	LOC_OS06G45020.1	PGSC0003DMP400029218	SOLYC06G063360.4.1	ZM00001D015435_P016	AT4G03390.1	BRA005913.1P	ZM00001D015202_P001	FGENESH00000009720	AT1G78980.1
sg_id_vi_1	POTRI012G095600.1.P	PGSC0003DMP400047805	POTRI008G014300.1.P	GLYMA19G074900.3.P	SOLYC02G093970.3.1	BRA031975.1P	FGENESH00000003383
sg_id_vi_2	AT4G18640.1	POTRI009G075400.1.P	POTRI001G280200.1.P	LOC_OS01G10900.1
sg_id_vii_1	MEDTR5G011410.1	POTRI019G058600.1.P	GLYMA09G274600.1.P	FGENESH00000047119	GLYMA03G034200.1.P	EFJ25875	PGSC0003DMP400029129
sg_id_vii_2	LOC_OS04G48760.1	AL2G35620.T1	EFJ32592
sg_id_viii_1	PP3C4_22080V3.9	PGSC0003DMP400031818	AT1G79620.1	ZM00001D041773_P002	MEDTR3G062570.1	LOC_OS05G24010.1	AL7G46140.T1
sg_id_viii_2	POTRIT032684.1.P	POTRI019G005700.1.P	PP3C22_12350V3.2	LOC_OS05G16740.1	EFJ33651	GLYMA13G224500.1.P	BRA021579.1P	MEDTR5G091950.1	AL1G17840.T1	SOLYC03G005960.3.1	POTRI004G063500.1.P	GLYMA05G162800.1.P	FGENESH00000039498	POTRI001G386500.2.P	PP3C2_34890V3.1
sg_id_x	POTRI004G058500.1.P	POTRI015G141200.1.P	LOC_OS02G05940.1	MEDTR3G009400.1	LOC_OS02G41890.1	PP3C14_17190V3.2	ZM00001D001877_P001	POTRI001G398500.1.P	AT1G27190.1	BRADI4G27440.1.P	PP3C22_12040V3.3	PDK_30S1070441G004	FGENESH00000003351	POTRI010G101100.1.P	EFJ04757	FGENESH00000059418	BRA026610.1P	PGSC0003DMP400026591	ZM00001D038195_P001	MEDTR4G109170.1	EFJ23449	GLYMA05G136900.1.P	AL5G11490.T1	POTRI004G081700.1.P	POTRI001G349900.1.P	AL2G29230.T1
sg_id_xi	MEDTR8G047230.1	MAPOLY0042S0061.1.P	POTRI013G048800.1.P	PGSC0003DMP400021218	BRADI1G26900.1.P	PP3C2_18570V3.1	PDK_30S1012141G001	AL7G26370.T1	MEDTR7G081570.1	ZM00001D019145_P001	PDK_30S831221G004	LOC_OS06G03970.1	GLYMA06G288600.1.P	EFJ05652	AT3G49670.1	PGSC0003DMP400029483	PGSC0003DMP400054963	AT1G72180.1	AL8G14840.T1	EVM_27.MODEL.AMTR_V1.0_SCAFFOLD00021.186	GLYMA17G156300.1.P	BRA004652.1P	EVM_27.MODEL.AMTR_V1.0_SCAFFOLD00039.8	EFJ31406	SOLYC03G082470.3.1	MEDTR7G009970.1	SOLYC03G006300.2.1	MEDTR7G045710.1	GLYMA04G085200.3.P	EFJ35015	BRA009869.1P	AL4G28730.T1	SOLYC11G017270.2.1	SOLYC04G071680.2.1	FGENESH00000048141	GLYMA06G090700.1.P	GLYMA06G090800.1.P	PGSC0003DMP400040261	PGSC0003DMP400038574	PGSC0003DMP400006759	AT4G26540.1	AT1G75820.1	EVM_27.MODEL.AMTR_V1.0_SCAFFOLD00071.66	EFJ37576	LOC_OS06G10230.1	MEDTR7G009940.1	BRA021831.1P	FGENESH00000016903	POTRI006G235800.1.P
sg_id_xii	AL8G12090.T1	MEDTR5G025850.1	FGENESH00000016370	PGSC0003DMP400049566	PGSC0003DMP400032677	POTRI005G031300.1.P	BRADI4G16068.1.P	FGENESH00000053794	ZM00001D002287_P001	LOC_OS06G38930.1	FGENESH00000015343	LOC_OS11G36090.1	GLYMA14G060400.1.P	FGENESH00000021941	LOC_OS08G24310.1	POTRI011G102700.1.P	LOC_OS11G07250.1	BRADI1G01431.1.P	FGENESH00000059051	ZM00001D051099_P001	LOC_OS10G13970.1	BRA027938.1P	FGENESH00000023490	FGENESH00000016377	SOLYC06G006010.2.1	LOC_OS11G36140.1	ZM00001D011643_P001	BRA035695.1P	FGENESH00000015687	SOLYC02G070890.3.1	LOC_OS02G13780.1	LOC_OS02G11980.1	SOLYC10G085110.2.1	MEDTR5G082420.1	GLYMA02G206300.1.P	BRA006560.1P	AT3G47090.1	LOC_OS06G16070.1
sg_id_xiii	BRA035884.1P	PP3C4_32350V3.3	PP3C1_15730V3.2
sg_id_xiv	EFJ21457	PGSC0003DMP400056315	PGSC0003DMP400027091	POTRI014G196600.1.P
sg_id_xv	GLYMA18G267000.1.P	GLYMA16G047300.1.P	POTRI017G094400.1.P
[truncated: 14 more columns]

[truncated: 2 more sheets: test8, test9]
