# Supplementary material for: Identification and characterization of the LRR repeats in plant LRR-RLKs
Source: BMC Mol Cell Biol. 2021 Jan 28;22:9. doi: 10.1186/s12860-021-00344-y (PMC7841916; doi:10.1186/s12860-021-00344-y)
Supplement: Supplementary file 5 — Additional file 5: Table S4. N-glycosylation sites annotated in the Arabidopsis proteome GFF file from Swiss-Prot [file 12860_2021_344_MOESM5_ESM.xlsx]

## Sheet: Table S4
Table S4 N-glycosylation sites annotated in the Arabidopsis proteome GFF file from Swiss-Prot.
gene ID	uniprot ID	No. of N-glycosylation sites from UniProtKB/Swiss Prot	No. of N-glycosylation sites from the prediction in current work
AT1G05700	C0LGD6	10	11
AT1G07550	C0LGD8	7	9
AT1G07560	C0LGD9	11	12
AT1G07650	C0LGE0	13	13
AT1G08590	Q9FRS6	13	13
AT1G09970	F4I2N7	12	12
AT1G11130	Q8RWZ1	3	3
AT1G12460	C0LGE4	11	11
AT1G14390	Q9M9S4	7	8
AT1G17230	Q9SHI2	19	19
AT1G17750	Q9FZ59	18	18
AT1G24650	Q9FYK0	11	11
AT1G27190	O04567	1	2
AT1G28440	Q9SGP2	10	10
AT1G29720	Q9ASQ6	14	14
AT1G31420	C0LGF4	3	4
AT1G34110	C0LGF5	12	12
AT1G34210	Q9XIC7	4	4
AT1G35710	Q9LP24	19	19
AT1G50610	Q9LPT1	1	1
AT1G51800	Q9C8I6	14	16
AT1G51820	C0LGG3	13	13
AT1G51860	C0LGG4	16	16
AT1G51890	C0LGG6	18	18
AT1G53420	C0LGG7	7	7
AT1G53430	C0LGG8	14	14
AT1G53440	C0LGG9	15	15
AT1G55610	Q9ZWC8	17	17
AT1G56130	C0LGH2	13	12
AT1G56140	C0LGH3	12	12
AT1G60630	Q84MA9	6	6
AT1G60800	Q93ZS4	5	5
AT1G63430	C0LGH8	2	2
AT1G64210	Q9SH71	6	6
AT1G66150	P43298	9	9
AT1G66830	Q9C9N5	5	5
AT1G67720	C0LGI2	8	8
AT1G68400	Q9M9C5	9	9
AT1G69990	C0LGI5	2	2
AT1G71830	Q94AG2	5	6
AT1G72180	Q9C7T7	11	11
AT1G73080	Q9SSL9	25	25
AT1G75820	Q9SYQ8	15	15
AT1G78980	Q6R2K1	1	1
AT2G01820	Q9SIT1	8	9
AT2G01950	Q9ZPS9	12	13
AT2G02220	Q9ZVR7	19	19
AT2G02780	C0LGJ9	5	5
AT2G04300	Q9SI06	10	11
AT2G13790	Q9SKG5	4	5
AT2G13800	Q8LPS5	6	6
AT2G14510	Q9ZQR3	9	10
AT2G16250	C0LGK4	12	12
AT2G19210	O65924	9	10
AT2G19230	O64556	6	6
AT2G20850	Q06BH3	5	6
AT2G23950	Q0WVM4	3	3
AT2G24230	C0LGK9	11	11
AT2G25790	O82318	16	16
AT2G26330	Q42371	11	12
AT2G26730	O48788	7	7
AT2G28960	C0LGL4	9	11
AT2G28990	O81069	13	13
AT2G31880	Q9SKB2	3	3
AT2G33170	O49318	15	15
AT2G35620	C0LGL9	5	5
AT2G36570	Q9SJQ1	5	5
AT2G41820	O22938	14	14
AT3G03770	Q8LFN2	6	6
AT3G13065	Q6R2K2	2	2
AT3G13380	Q9LJF3	15	15
AT3G14350	Q9LUL4	1	1
AT3G14840	C0LGN2	15	15
AT3G19700	Q9LJM4	12	12
AT3G21340	Q9LIG2	10	11
AT3G23750	Q9LK43	4	4
AT3G24240	Q9LHP4	11	11
AT3G24660	P33543	8	9
AT3G25560	Q8RY65	9	9
AT3G28040	Q9LRT1	10	10
AT3G28450	Q9LSI9	1	1
AT3G42880	Q9M1L7	4	3
AT3G46330	C0LGP2	8	9
AT3G46340	Q9SNA3	12	13
AT3G47110	Q9SD62	20	20
AT3G47570	C0LGP4	15	15
AT3G49670	Q9M2Z1	16	16
AT3G51740	Q9SCT4	11	11
AT3G56370	Q9LY03	8	8
AT4G03390	Q6R2K3	5	4
AT4G18640	C0LGQ4	1	1
AT4G20140	C0LGQ5	20	20
AT4G20270	O65440	19	18
AT4G20450	C0LGQ7	10	10
AT4G22130	Q6R2J8	5	5
AT4G26540	C0LGR3	9	8
AT4G28490	P47735	9	9
AT4G29180	C0LGR6	11	12
AT4G30520	Q8VYT3	4	5
AT4G31250	C0LGR9	4	4
AT4G33430	Q94F62	6	6
AT4G36180	C0LGS2	21	21
AT4G37250	C0LGS3	8	8
AT4G39400	O22476	14	14
AT5G01890	Q9LZV7	17	17
AT5G06820	Q9FG24	6	6
AT5G06940	Q9FL51	9	9
AT5G07180	Q6XAT2	14	14
AT5G07280	Q9LYN8	12	12
AT5G10290	C0LGT1	4	4
AT5G16000	Q9LFS4	7	7
AT5G16900	C0LGT5	10	10
AT5G20480	C0LGT6	18	18
AT5G20690	Q3E991	3	3
AT5G24100	Q9FL63	6	6
AT5G35390	C0LGU0	1	1
AT5G37450	C0LGU1	11	8
AT5G44700	Q9FIZ3	19	19
AT5G45780	C0LGU5	3	3
AT5G45800	Q9FK63	15	15
AT5G46330	Q9FL28	22	22
AT5G48380	Q9ASS4	5	5
AT5G48740	C0LGV0	12	12
AT5G48940	C0LGV1	16	16
AT5G49660	Q9FGL5	12	13
AT5G49770	Q9LT96	9	9
AT5G53890	Q9FN37	18	18
AT5G58150	Q9LVN2	11	11
AT5G59650	C0LGW2	12	13
AT5G59670	Q9FN94	12	12
AT5G59680	Q9FN93	12	12
AT5G61480	Q9FII5	15	16
AT5G62230	C0LGW6	13	13
AT5G63930	Q9LVP0	22	22
AT5G65240	C0LGX1	6	6
AT5G65700	O49545	15	15
AT5G65710	C0LGX3	13	14
AT5G67200	Q93Y06	2	7
Sum		1390	1417
