# Supplementary material for: Identification and characterization of the LRR repeats in plant LRR-RLKs
Source: BMC Mol Cell Biol. 2021 Jan 28;22:9. doi: 10.1186/s12860-021-00344-y (PMC7841916; doi:10.1186/s12860-021-00344-y)
Supplement: Supplementary file 6 — Additional file 6: Table S5. Information on the protein sequence datasets [file 12860_2021_344_MOESM6_ESM.xlsx]

## Sheet: Table S5
Table S5 Information of the protein sequence datasets.
Species	Five digit code	Database for download	Name of the proteome fasta file	FTP site or website
Amborella trichopoda	AMBTR	PhytozomeV12	Atrichopoda_291_v1.0.protein.fa	https://phytozome.jgi.doe.gov/pz/portal.html
Arabidopsis lyrata	ARALY	PhytozomeV13	Alyrata_384_v2.1.protein.fa	https://phytozome.jgi.doe.gov/pz/portal.html
Arabidopsis thaliana	ARATH	PhytozomeV13	Athaliana_167_TAIR10.protein.fa	https://phytozome.jgi.doe.gov/pz/portal.html
Brachypodium distachyon	BRADI	PhytozomeV13	Bdistachyon_283_v2.1.protein.fa	https://phytozome.jgi.doe.gov/pz/portal.html
Brassica rapa	BRARA	EnsemblgRelease43	Brassica_rapa.Brapa_1.0.pep.all.fa	ftp://ftp.ensemblgenomes.org/pub/
Glycine max	GLYMA	PhytozomeV13	Gmax_508_Wm82.a4.v1.protein.fa	https://phytozome.jgi.doe.gov/pz/portal.html
Marchantia polymorpha	MARPL	PhytozomeV12	Mpolymorpha_320_v3.1.protein.fa	https://phytozome.jgi.doe.gov/pz/portal.html
Medicago truncatula	MEDTR	PhytozomeV13	Mtruncatula_285_Mt4.0v1.protein.fa	https://phytozome.jgi.doe.gov/pz/portal.html
Oryza sativa ssp. Indica	ORYSI	ensemblgRelease43	Oryza_indica.ASM465v1.pep.abinitio.fa	ftp://ftp.ensemblgenomes.org/pub/
Oryza sativa ssp. Japonica	ORYSJ	PhytozomeV13	Osativa_323_v7.0.protein.fa	https://phytozome.jgi.doe.gov/pz/portal.html
Phoenix dactylifera	PHODC	qatar-weill.cornell.edu	PDK30-pep.fsa	http://qatar-weill.cornell.edu/research/research-highlights/date-palm-research-program/date-palm-draft-sequence
Physcomitrella patens	PHYPA	EnsemblgRelease43	Physcomitrella_patens.Phypa_V3.pep.all.fa	ftp://ftp.ensemblgenomes.org/pub/
Populus trichocarpa	POPTR	PhytozomeV13	Ptrichocarpa_444_v3.1.protein.fa	https://phytozome.jgi.doe.gov/pz/portal.html
Selaginella moellendorffii	SELML	EnsemblgRelease43	Selaginella_moellendorffii.v1.0.pep.all.fa	ftp://ftp.ensemblgenomes.org/pub/
Solanum lycopersicum	SOLLC	PhytozomeV13	Slycopersicum_514_ITAG3.2.protein.fa	https://phytozome.jgi.doe.gov/pz/portal.html
Solanum tuberosum	SOLTU	PhytozomeV13	Stuberosum_448_v4.03.protein.fa	https://phytozome.jgi.doe.gov/pz/portal.html
Zea mays	MAIZE	PhytozomeV13	Zmays_493_RefGen_V4.protein.fa	https://phytozome.jgi.doe.gov/pz/portal.html
