# Supplementary material for: Identification and characterization of the LRR repeats in plant LRR-RLKs
Source: BMC Mol Cell Biol. 2021 Jan 28;22:9. doi: 10.1186/s12860-021-00344-y (PMC7841916; doi:10.1186/s12860-021-00344-y)
Supplement: Supplementary file 7 — Additional file 7: Table S6. Training dataset 1 for Phyto-LRR predict program [file 12860_2021_344_MOESM7_ESM.xlsx]

## Sheet: Sheet1
Table S6 Training dataset 1 for Phyto-LRR predict program. The LRR motifs from 193 non-redundant Arabidopsis LRR-RLK protein sequences were extracted according to the annotation in UniProt at https://www.uniprot.org/ and the NCBI at https://www.ncbi.nlm.nih.gov with manually verification. The 16-residue segment, “LxxLxLxxNxLs/tGxIP”, were then taken as the first-round training dataset.
>At1g06840.10
ITTIDLSNNSLTGTIP
>At1g06840.11
SIIVDLRNNFISGDRP
>At1g06840.2
LTILSFMWNKITGSIP
>At1g06840.3
LELLLLNGNLLNGNLP
>At1g06840.4
LDRIQIDENRISGPLP
>At1g06840.5
TKHFHMNNNSISGQIP
>At1g06840.6
IVHILLDNNNLSGYLP
>At1g06840.7
LLILQLDNNHFDGTIP
>At1g06840.9
LGYLDLSQNQLNGSIP
>At1g07650.2
LKVLDLSRNSLTGSIP
>At1g07650.3
LEDLSFMGNRLSGPFP
>At1g07650.4
LRNLSLEGNQFSGPIP
>At1g07650.5
LEKLHLPSNAFTGPLT
>At1g07650.6
LTDMRISDNNFTGPIP
>At1g07650.7
ILKLQMHGCGLDGPIP
>At1g07650.9
LKTLDLSFNLLSGEIP
>At1g08590.10
LVFLDLSDNQITGEIP
>At1g08590.11
LQLLNLMRNQLTGIIP
>At1g08590.12
LEVLELWQNSLMGSLP
>At1g08590.13
LKWLDVSSNKLSGDIP
>At1g08590.14
LTKLILFNNSFSGQIP
>At1g08590.15
LVRVRIQKNHISGSIP
>At1g08590.16
LQHLELAKNNLTGKIP
>At1g08590.19
LSVLDLSFNHFSGGIP
>At1g08590.2
LQALDLSNNAFESSLP
>At1g08590.20
LVSLNLKSNQLVGEIP
>At1g08590.21
LAVLDLSNNSLTGNIP
>At1g08590.22
LEMLNVSFNKLDGPIP
>At1g08590.3
LKVIDVSVNSFFGTFP
>At1g08590.4
LTHVNASSNNFSGFLP
>At1g08590.5
LEVLDFRGGYFEGSVP
>At1g08590.6
LKFLGLSGNNFGGKVP
>At1g08590.7
LETIILGYNGFMGEIP
>At1g08590.9
LTTVYLYQNRLTGKLP
>At1g09970.1
LEKLSLGFNSLSGIIP
>At1g09970.10
LVNLSLYTNKLTGSLP
>At1g09970.11
FDFIDASENLLTGPIP
>At1g09970.13
LQRFRVSENNLNGTVP
>At1g09970.14
LEIIDIEMNNFEGPIT
>At1g09970.15
LGALYLGFNKLSDELP
>At1g09970.16
LTKVELNNNRFTGKIP
>At1g09970.17
LSSLKMQSNGFSGEIP
>At1g09970.18
LSDVNMAQNSISGEIP
>At1g09970.19
LNALNLSDNKLSGRIP
>At1g09970.2
LKYLDLGNNLFSGAFP
>At1g09970.20
LSLLDLSNNRLSGRIP
>At1g09970.3
LQFLYLNNSAFSGVFP
>At1g09970.4
LVVLSLGDNPFDADFP
>At1g09970.5
LSWLYLSNCSIAGKIP
>At1g09970.6
LRNLEISDSGLTGEIP
>At1g09970.7
LWQLELYNNSLTGKLP
>At1g09970.8
LTYLDASTNLLQGDLS
>At1g09970.9
LVSLQMFENEFSGEIP
>At1g12460.1
VDKIVLWNTSLAGTAP
>At1g12460.10
LEFLDASSNELTGRIP
>At1g12460.11
LKLLDLESNKLNGSIP
>At1g12460.12
LSVIRLGNNSIDGVIP
>At1g12460.14
LLELDVSGNDLEGKIS
>At1g12460.15
IKILDLHRNRLNGSIP
>At1g12460.16
VQFLDLSQNSLSGPIP
>At1g12460.2
IRVLNLFGNRFTGNLP
>At1g12460.3
LWTINVSSNALSGPIP
>At1g12460.4
LRFLDLSKNGFTGEIP
>At1g12460.5
TKFVSLAHNNIFGSIP
>At1g12460.6
LVGFDFSYNNLKGVLP
>At1g12460.7
LEYISVRNNLLSGDVS
>At1g17230.10
MKRLYLYTNQLTGEIP
>At1g17230.11
AAEIDFSENQLTGFIP
>At1g17230.12
LKLLHLFENILLGPIP
>At1g17230.13
LEKLDLSINRLNGTIP
>At1g17230.14
LVDLQLFDNQLEGKIP
>At1g17230.15
FSVLDMSANSLSGPIP
>At1g17230.16
LILLSLGSNKLSGNIP
>At1g17230.17
LTKLMLGDNQLTGSLP
>At1g17230.18
LTALELHQNWLSGNIS
>At1g17230.19
LERLRLANNNFTGEIP
>At1g17230.2
LRKLNVSTNFISGPIP
>At1g17230.20
IVGFNISSNQLTGHIP
>At1g17230.21
IQRLDLSGNKFSGYIA
>At1g17230.22
LEILRLSDNRLTGEIP
>At1g17230.24
LQILNISHNNLSGTIP
>At1g17230.25
LEILYLNDNKLSGEIP
>At1g17230.26
LLICNISNNNLVGTVP
>At1g17230.3
LEVLDLCTNRFHGVIP
>At1g17230.4
LKKLYLCENYLFGSIP
>At1g17230.6
LRIIRAGRNGFSGVIP
>At1g17230.7
LKVLGLAENLLEGSLP
>At1g17230.8
LTDLILWQNRLSGEIP
>At1g17230.9
LEVLALHENYFTGSIP
>At1g17750.1
VETLNLSASGLSGQLG
>At1g17750.10
VSVIDLSDNRLSGNIP
>At1g17750.11
LETLKLNDNQLQGEIP
>At1g17750.12
LQSLELFFNKLSGEIP
>At1g17750.13
LTQMLVYNNTLTGELP
>At1g17750.14
LKKLTLFNNGFYGDIP
>At1g17750.15
LEEVDLLGNRFTGEIP
>At1g17750.17
LERVRLEDNKLSGVLP
>At1g17750.18
LSYVNLGSNSFEGSIP
>At1g17750.19
LLTIDLSQNKLTGLIP
>At1g17750.2
LVTLDLSLNSFSGLLP
>At1g17750.20
LGLLNLSHNYLEGPLP
>At1g17750.21
LLYFDVGSNSLNGSIP
>At1g17750.22
LSTLVLSDNNFLGAIP
>At1g17750.23
LSDLRIARNAFGGKIP
>At1g17750.24
LRYLDLSANVFTGEIP
>At1g17750.25
LERLNISNNKLTGPLS
>At1g17750.3
LEYLDLSNNDFSGEVP
>At1g17750.4
LTFLYLDRNNLSGLIP
>At1g17750.5
LVDLRMSYNNLSGTIP
>At1g17750.6
LEYLALNNNKLNGSLP
>At1g17750.7
LGELFVSNNSLGGRLH
>At1g17750.8
LVSLDLSFNDFQGGVP
>At1g24650.1
LTKFEVMRNRLTGPIP
>At1g24650.3
LQHVSLDNNPFDSWIP
>At1g24650.5
LTTLKLSYNSLVCEFP
>At1g24650.7
LTNVTLQGNSFSGPLP
>At1g24650.8
LKSFNVRENQLSGLVP
>At1g24650.9
LRVINLSQNNLNGTIP
>AT1G27190.2
LQSLDLSGNDLSGSIP
>AT1G27190.3
LVTLDLSGNKLGGSIP
>AT1G27190.4
LNALILSDNKLSGSIP
>At1g28440.1
LAHLSLYNNSINSTLP
>At1g28440.10
LESLNLYENNLEGELP
>At1g28440.11
LYEIRIFGNRLTGGLP
>At1g28440.12
LRWLDVSENEFSGDLP
>At1g28440.13
LEELLIIHNSFSGVIP
>At1g28440.14
LTRIRLAYNRFSGSVP
>At1g28440.15
VNLLELVNNSFSGEIS
>At1g28440.16
LSLLILSNNEFTGSLP
>At1g28440.17
LNQLSASGNKFSGSLP
>At1g28440.18
LGTLDLHGNQFSGELT
>At1g28440.19
LNELNLADNEFTGKIP
>At1g28440.2
LQTLDLSQNLLTGELP
>At1g28440.20
LNYLDLSGNMFSGKIP
>At1g28440.21
LNQLNLSYNRLSGDLP
>At1g28440.3
LVHLDLTGNNFSGDIP
>At1g28440.4
LEVLSLVYNLLDGTIP
>At1g28440.6
LEVMWLTECHLVGQIP
>At1g28440.7
LVDLDLALNDLVGHIP
>At1g28440.8
VVQIELYNNSLTGEIP
>At1g28440.9
LRLLDASMNQLTGKIP
>At1g29720.1
LKSIELCRNYLSGTIP
>At1g29720.3
LTFLGVEGNQFSGPIP
>At1g29720.4
LTGLELASNKFTGILP
>At1g29720.5
LERVRICDNNFTGIIP
>At1g29720.6
LQKLHLYASGLTGPIP
>At1g29720.8
LKRLILRNVGLSGPIP
>At1g29730.1
LESIDLYNNYLYGSIP
>At1g29730.10
PKYTYLAGNMLSGKVE
>At1g29730.2
LKSISVCANRLSGDIP
>At1g29730.3
LTLLVLEANQFSGTIP
>At1g29730.4
LQGLGLSSNQLVGGLP
>At1g29730.5
LTNLHLSDNRLNGSIP
>At1g29730.6
LQRLELYASGLRGPIP
>At1g29730.9
LMTLDLSFNRLTGEIP
>At1g29740.1
LEFIDLCRNYLYGSIP
>At1g29740.10
PKYTYLAGNMLSGKVE
>At1g29740.2
LKSISVCANRLTGDIP
>At1g29740.3
LTQLGLEANQFSGTIP
>At1g29740.4
LEGLAFSSNQLVGGVP
>At1g29740.5
LTNLRFSDNRLNGSIP
>At1g29740.6
LQRLELYASGLKDPIP
>At1g29740.9
LMTLDLSFNRLTGEVP
>At1g29750.1
LREIDLAYNYINGTLP
>At1g29750.10
LRFIILAGNMLEGDAP
>At1g29750.2
LTFISLLVNRLSGEIP
>At1g29750.3
LTYLDLESNAFSGTIP
>At1g29750.4
LKKLLLSSNKLTGTLP
>At1g29750.5
MTDFRINDLQLSGTIP
>At1g29750.9
LETLDLSFNKLVGGIP
>At1g34110.10
LVVFDVSANDLTGDIP
>At1g34110.11
LEQLQLSDNMFTGQIP
>At1g34110.12
LIALQLDKNKLSGSIP
>At1g34110.13
LQSFFLWENSISGTIP
>At1g34110.14
LVALDLSRNKLTGRIP
>At1g34110.15
LSKLLLLGNSLSGGLP
>At1g34110.16
LVRLRVGENQLSGQIP
>At1g34110.17
LVFLDLYMNHFSGGLP
>At1g34110.18
LELLDVHNNYITGDIP
>At1g34110.19
LEQLDLSRNSFTGNIP
>At1g34110.2
LRLLDLSSNSLSGPIP
>At1g34110.20
LNKLILNNNLLTGQIP
>At1g34110.21
LTLLDLSYNSLSGEIP
>At1g34110.22
TINLDLSYNTFTGNIP
>At1g34110.23
LQSLDLSSNSLHGDIK
>At1g34110.24
LASLNISCNNFSGPIP
>At1g34110.3
LQFLILNANKLSGSIP
>At1g34110.4
LQVLCLQDNLLNGSIP
>At1g34110.6
LTTLGFAASGLSGSIP
>At1g34110.7
LQTLALYDTEISGTIP
>At1g34110.8
LRNLYLHMNKLTGSIP
>At1g34110.9
ITSLLLWGNSLSGVIP
>At1g34420.10
LENLDLSFNSLAGSIP
>At1g34420.11
LVSVDLSSNQLVGWIP
>At1g34420.12
LVRLRLGSNKLTGSVP
>At1g34420.13
LTYLEMDNNSLTGFIP
>At1g34420.14
LNLLNLAMNEFTGILP
>At1g34420.15
LQVIKLQQNKLTGEIP
>At1g34420.16
LLILNISCNSLSGSIP
>At1g34420.17
LSNMNLQGNNLNGTIP
>At1g34420.18
LIELQLGQNQLRGRIP
>At1g34420.20
LEVLDLSNNNFSGEIP
>At1g34420.21
LTQLILSNNQLTGNIP
>At1g34420.5
LRSLNLSFNRLTGSVP
>At1g34420.6
LEKLEVSDNSLSGTIP
>At1g34420.7
LTLIDLSDNQLNGSIP
>At1g34420.8
LESLLLSNNYLSGLIP
>At1g34420.9
LRRFAANRNRFTGEIP
>At1g35710.1
LAYVDLSMNLLSGTIP
>At1g35710.10
MIDLELSNNKLTGSIP
>At1g35710.11
LTILYLYENYLTGVIP
>At1g35710.12
MIDLQLNNNKLTGSIP
>At1g35710.13
LTYLYLYLNYLTGVIP
>At1g35710.14
MINLDLSQNKLTGSVP
>At1g35710.15
LESLYLRVNHLSGAIP
>At1g35710.16
LTTLILDTNNFTGFFP
>At1g35710.17
LQNISLDYNHLEGPIP
>At1g35710.18
LIRARFLGNKFTGDFE
>At1g35710.19
LNFIDFSHNKFHGEIS
>At1g35710.2
LIYFDLSTNHLTGEIS
>At1g35710.20
LGALIMSNNNITGAIP
>At1g35710.21
LVELDLSTNNLFGELP
>At1g35710.22
LSRLRLNGNQLSGRVP
>At1g35710.23
LESLDLSSNNFSSEIP
>At1g35710.24
LHDMNLSRNKFDGSIP
>At1g35710.25
LTQLDLSHNQLDGEIP
>At1g35710.26
LDKLDLSHNNLSGLIP
>At1g35710.27
LTNVDISNNKLEGPLP
>At1g35710.3
LTVLYLHQNYLTSVIP
>At1g35710.4
MTDLALSQNKLTGSIP
>At1g35710.5
LMVLYLYENYLTGVIP
>At1g35710.6
MTDLALSQNKLTGSIP
>At1g35710.7
LMVLYLYENYLTGVIP
>At1g35710.8
MTNLALSQNKLTGSIP
>At1g35710.9
LTLLSLFQNYLTGGIP
>At1g53420.1
LQEIDLSRNYLNGSIP
>At1g53420.10
DGGIYFTGNMLNGSVP
>At1g53420.2
LVNIWLLGNRLTGPIP
>At1g53420.3
LTSLVLEANQLSGELP
>At1g53420.4
IQQMILSSNNFNGEIP
>At1g53420.5
LRDFRVSDNQLSGTIP
>At1g53420.6
LERLFIQASGLVGPIP
>At1g53420.9
FKFLDLSFNKLSGAIP
>At1g53430.10
LKTLDLSSNMLTGVIP
>At1g53430.11
FNFMFLNNNSLTGPVP
>At1g53430.2
LREIDLSRNFLNGTIP
>At1g53430.3
LEILSVIGNRLSGPFP
>At1g53430.4
LTDVNLETNLFTGPLP
>At1g53430.5
LKELLLSANNFTGQIP
>At1g53430.6
LTEFRIDGNSLSGKIP
>At1g53430.7
LERLDLQGTSMEGPIP
>At1g53430.9
MKRLVLRNCLIRGPIP
>At1g53440.1
LTNLNLGQNYLTGSLS
>At1g53440.10
LTHLFLGNNTLNGSLP
>At1g53440.11
LSNLDVSYNDLSGSLP
>At1g53440.2
MQWMTFGINALSGPIP
>At1g53440.3
LRLLGISSNNFSGSLP
>At1g53440.4
LQQMYIDSSGLSGGIP
>At1g53440.6
LTTLRILGTGLSGPIP
>At1g53440.8
LSVLVLRNNNLTGTIP
>At1g53440.9
LQQVDLSFNKLHGPIP
>AT1G55610.10
LQNLNLGNNYLSGDLN
>AT1G55610.11
ITYLYVAYNNISGSVP
>AT1G55610.12
LRVLDLSSNGFTGNVP
>AT1G55610.13
VLEILIANNYLSGTVP
>AT1G55610.14
LKTIDLSFNELTGPIP
>AT1G55610.15
LSDLVMWANNLTGTIP
>AT1G55610.16
LETLILNNNLLTGSIP
>AT1G55610.17
MIWISLSSNRLTGKIP
>AT1G55610.18
LAILQLGNNSLSGNVP
>AT1G55610.19
LIWLDLNSNNLTGDLP
>AT1G55610.2
LQVLDLSSNSISDYMV
>AT1G55610.20
LQVLNLGHNRITGTIP
>AT1G55610.21
IGVLDLSHNNLQGYLP
>AT1G55610.22
LSDLDVSNNNLTGPIP
>AT1G55610.3
LVSVNISNNKLVGGAP
>AT1G55610.6
LTFFSLSQNNLSGDFP
>AT1G55610.7
LETLNISRNNLAGKIP
>AT1G55610.8
LKQLSLAHNRLSGEIP
>AT1G55610.9
LVILDLSGNTFSGELP
>At1g56120.1
LTNLNLGQNYLTGSSP
>At1g56120.10
LTHLFLGNNTLNGSLP
>At1g56120.11
LSNLDVSYNDLSGSLP
>At1g56120.2
MQWMTFGINALSGPIP
>At1g56120.3
LRLLGISSNNFSGSLP
>At1g56120.4
LQQMYIDSSGLSGGIP
>At1g56120.6
LTTLRILGTGLSGPIP
>At1g56120.8
LSVLVLRNNNLTGTIP
>At1g56120.9
LQQVDLSFNKLHGPIP
>At1g56130.1
LTNLNLGQNVLTGSLP
>At1g56130.10
LTHLFLGNNTLNGSFP
>At1g56130.2
MQWMTFGINALSGPVP
>At1g56130.3
LRLLGISSNNFSGSIP
>At1g56130.4
LQQMYIDSSGLSGRIP
>At1g56130.5
LEQAWIADLEVTDQIP
>At1g56130.6
LTTLRIIGTGLSGPIP
>At1g56130.8
LSVLVLRNNNLTGTIP
>At1g56130.9
LRQVDLSFNKLHGPIP
>At1g56140.1
LTNLNLGQNVLTGSLP
>At1g56140.10
LTHLFLGNNTLNGSLP
>At1g56140.11
LSNVDVSYNDLSGSLP
>At1g56140.2
MRWMTFGINALSGPIP
>At1g56140.3
LRLLSISSNNFSGSIP
>At1g56140.4
LQQIYIDSSGLSGGLP
>At1g56140.5
LEQAWIADMELTGQIP
>At1g56140.6
LTTLRILGTGLSGPIP
>At1g56140.8
LSILVLRNNNLTGTIP
>At1g56140.9
LRQLDLSFNKLHGTIP
>At1g56145.10
LTHLFLGNNRLNGSLP
>At1g56145.11
LSNIDVSYNDLTGDLP
>At1g56145.2
MQWMTFGANALSGPVP
>At1g56145.3
LRSLAIDMNNFSGSLP
>At1g56145.4
LVKMYIGSSGLSGEIP
>At1g56145.5
LEEAWINDIRLTGQIP
>At1g56145.6
LTTLRILGTSLSGPIP
>At1g56145.7
LTELRLEISNISSSLQ
>At1g56145.8
ISVLVLRNNNLTGTIP
>At1g56145.9
LRQLDLSFNKLTGQIP
>At1g62950.1
LRVLTLFGNRITGNLP
>At1g62950.10
LKLLDLESNRLNGSVP
>At1g62950.11
LSVIRLGDNFIDGKLP
>At1g62950.13
LLELDVSGNGLEGEIP
>At1g62950.14
LEILDLHRNRISGNIP
>At1g62950.15
IQFLDLSENLLSGPIP
>At1g62950.16
LTHFNVSYNNLSGIIP
>At1g62950.2
LWKINVSSNALSGLVP
>At1g62950.3
LRFLDLSKNAFFGEIP
>At1g62950.4
TKFVSLSHNNLSGSIP
>At1g62950.5
LIGFDFSYNGITGLLP
>At1g62950.6
LEFVSVRRNLLSGDFE
>At1g62950.9
LEFLDASSNELTGNVP
>At1g66150.10
LQRIILGINNLTGMIP
>At1g66150.3
LQSVEIDNNPFKSWIP
>At1g66150.5
LSILHLAFNNLEGELP
>At1g66150.6
VQSLWLNGQKLTGDIT
>At1g66150.7
LKEVWLHSNKFSGPLP
>At1g66150.8
LESLSLRDNSFTGPVP
>At1g67510.1
LRRLNLHNNELYGSIP
>At1g67510.2
LHSIFLYGNNLSGTLP
>At1g67510.3
LQNLDLSMNSLSGTSP
>At1g67510.4
LQRLILSANNFSGEIP
>At1g67510.5
LAQLDLSANEFSGEIP
>At1g67510.6
LSGLNLSFNHLSGQIP
>At1g67510.7
VTVLDLRNNDFSGEIP
>At1g72180.1
LSTLSLPSNFISGRIP
>At1g72180.10
LTSLSIYRNNFSGEFP
>At1g72180.11
LDTVDISENEFTGPFP
>At1g72180.13
LLRLRINNNRLSGQVV
>At1g72180.14
LAKIDLSDNELTGESP
>At1g72180.15
LSQLILQNNRFSGKIP
>At1g72180.16
IERIYLSNNNLSGEIP
>At1g72180.17
LSSLHLENNSLTGFIP
>At1g72180.18
LVDLNLAKNFLTGEIP
>At1g72180.19
LNSLDFSGNRLTGEIP
>At1g72180.2
LKVLNLTSNRLSGTIP
>At1g72180.20
LSFIDLSGNQLSGRIP
>At1g72180.3
LEILDISGNFLNGEFQ
>At1g72180.4
LVSLGLGNNHEEGIIP
>At1g72180.7
LTKIELFNNSLTGKIP
>At1g72180.8
LREFDISSNQLSGVLP
>At1g72180.9
LRVFHCHENNFTGEFP
>AT1G72300.1
LSRLDLSHNRLSGPLP
>AT1G72300.10
LVKLNLRVNQLGGTLS
>AT1G72300.11
LSILDLGNNSFTGEFP
>AT1G72300.12
MTAMRFAGNKLTGQSP
>AT1G72300.15
LQIFGIGACRLTGEIP
>AT1G72300.16
VEVMDLSMNRFVGTIP
>AT1G72300.18
LERLDLSNNNLSGRIP
>AT1G72300.19
LSYFNVANNTLSGPIP
>AT1G72300.4
LTSFNVSNNSFTGSIP
>AT1G72300.5
LTKLDFSYNDFSGDLS
>AT1G72300.6
LSVLRAGFNNLSGEIP
>AT1G72300.7
LEQLFLPVNRLSGKID
>AT1G72300.8
LTLLELYSNHIEGEIP
>AT1G72300.9
LSSLQLHVNNLMGSIP
>At1g73080.1
VASLNFTRSRVSGQGP
>At1g73080.11
LTILNLSENRLSGSIP
>At1g73080.12
LNLLKLNDNQLVGGIP
>At1g73080.13
LESLELFENRFSGEIP
>At1g73080.14
LTQLLVYQNNLTGELP
>At1g73080.15
LKIATLFNNSFYGAIP
>At1g73080.16
LEEVDFIGNKLTGEIP
>At1g73080.17
LRILNLGSNLLHGTIP
>At1g73080.18
IRRFILRENNLSGLLP
>At1g73080.19
LSFLDFNSNNFEGPIP
>At1g73080.2
LQILDLSTNNFSGTIP
>At1g73080.20
LSSINLSRNRFTGQIP
>At1g73080.21
LGYMNLSRNLLEGSLP
>At1g73080.22
LERFDVGFNSLNGSVP
>At1g73080.23
LTTLVLSENRFSGGIP
>At1g73080.24
LSTLQIARNAFGGEIP
>At1g73080.25
IYDLDLSGNGLTGEIP
>At1g73080.27
LLHVDVSNNQFTGPIP
>At1g73080.3
LATLDLSENGFSDKIP
>At1g73080.4
LEVLYLYINFLTGELP
>At1g73080.5
LQVLYLDYNNLTGPIP
>At1g73080.6
LVELSMYANQFSGNIP
>At1g73080.7
LQILYLHRNKLVGSLP
>At1g73080.8
LTTLFVGNNSLQGPVR
>At1g73080.9
LLTLDLSYNEFEGGVP
>AT1G74360.1
LTYLDLSRNTIEGEIP
>AT1G74360.10
LVFLDLSRNKFGGDIQ
>AT1G74360.12
LSRLDLGYNNFSGQLP
>AT1G74360.13
LKFLILAYNNFSGDIP
>AT1G74360.14
LQALDLSFNKLTGSIP
>AT1G74360.15
LLWLMLANNSLSGEIP
>AT1G74360.16
SAYLQLSGNKFSGEIP
>AT1G74360.17
LSTLHLGFNEFEGKLP
>AT1G74360.18
LAFLNLTRNNFSGEIP
>AT1G74360.19
LQNLDLSFNNFSGNFP
>AT1G74360.2
LKHLNLSHNILEGSLP
>AT1G74360.20
LSKFNISYNPISGAIP
>AT1G74360.4
LVVANLSTNNFTGRID
>AT1G74360.5
LKYVDFSSNRFSGEVW
>AT1G74360.6
LVEFSVADNHLSGNIS
>AT1G74360.7
LQMLDLSGNAFGGEFP
>AT1G74360.8
LNVLNLWGNKFTGNIP
>At1g75640.11
LEILDIHENRINGDFP
>At1g75640.12
LVVLDISGNGFSGGVT
>At1g75640.13
LQELRVANNSLVGEIP
>At1g75640.14
LRVVDFEGNKFSGQIP
>At1g75640.15
LTTISLGRNGFSGRIP
>At1g75640.16
LETLNLNENHLTGAIP
>At1g75640.17
LTILNLSFNRFSGEVP
>At1g75640.18
LSVLNISGCGLTGRIP
>At1g75640.19
LQVLDISKQRISGQLP
>At1g75640.2
LRKLSLHTNDINGAVP
>At1g75640.20
LQVVALGNNLLGGVVP
>At1g75640.21
LKYLNLSSNLFSGHIP
>At1g75640.22
LQVLSLSHNRISGTIP
>At1g75640.23
LEVLELGSNSLKGHIP
>At1g75640.24
LKKLDLSHNSLTGSIP
>At1g75640.25
LESLLLNSNSLSGRIP
>At1g75640.26
LTALDLSSNRLNSTIP
>At1g75640.27
LNYFNLSRNSLEGEIP
>At1g75640.3
LRALYLHYNSFSGDFP
>At1g75640.4
LQVLNAAHNSLTGNLS
>At1g75640.5
LRYVDLSSNAISGKIP
>At1g75640.6
LQLINLSFNHFSGEIP
>At1g75640.7
LEYLWLDSNQLQGTIP
>At1g75640.8
LIHFSVTGNHLTGLIP
>At1g75640.9
LQVISLSENSFTGTVP
>At1g75820.1
LVNLTLAANNFTGELP
>At1g75820.10
ITLINLFRNNLYGQIP
>At1g75820.12
LIKLDVSDNHLTGLIP
>At1g75820.13
LEMLILSNNFFFGPIP
>At1g75820.14
LTKIRIVKNLLNGTVP
>At1g75820.15
LVTIELTDNFFSGELP
>At1g75820.16
LDQIYLSNNWFSGEIP
>At1g75820.17
LQTLFLDRNRFRGNIP
>At1g75820.18
LSRINTSANNITGGIP
>At1g75820.19
LISVDLSRNRINGEIP
>At1g75820.2
LKVLNISNNNLTGTFP
>At1g75820.20
LGTLNISGNQLTGSIP
>At1g75820.21
LTTLDLSFNDLSGRVP
>At1g75820.3
LEVLDTYNNNFNGKLP
>At1g75820.4
LKYLSFGGNFFSGEIP
>At1g75820.5
LEYLGLNGAGLSGKSP
>At1g75820.6
LREMYIYYNSYTGGVP
>At1g75820.7
LEILDMASCTLTGEIP
>At1g75820.8
LHTLFLHINNLTGHIP
>At1g75820.9
LKSLDLSINQLTGEIP
>At1g79620.1
ITALGLSTMGLKGRLS
>At1g79620.10
MNYVDLSNNSFDPSSP
>At1g79620.2
LRSLDLSFNRLTGSLT
>At1g79620.3
LNILILAGCGFTGTIP
>At1g79620.4
LSFLALNSNNFTGKIP
>At1g79620.5
VYWLDLADNQLTGPIP
>At1g79620.6
AKHFHFNKNQLSGTIP
>At1g79620.7
LIHVLFDGNRFTGSIP
>At1g79620.8
LEVLRLDRNTLTGKVP
>At1g79620.9
IIELNLAHNKLVGSLP
>At2g01210.1
LRVVSLSIPRLYGSLP
>At2g01210.2
LRHLNLRSNRFYGSLP
>At2g01210.3
LQSLVLYGNSFDGSLS
>At2g01210.4
LQTLDLSQNLFNGSLP
>At2g01210.5
LKTLDVSRNNLSGPLP
>At2g01210.6
LEKLDLAFNQFNGSIP
>At2g01210.7
LQGADFSHNHFTGSIP
>At2g01210.8
KVYIDLTFNNLSGPIP
>At2g01820.1
LVILELFLNRISGPIP
>At2g01820.3
LQEMYLENNPFDPWIP
>At2g01820.4
LQNLTLSNCSIIGKIP
>At2g01820.5
LTNLKLSQNGLEGELP
>At2g01820.6
IQSLFLNGQKLNGSIS
>At2g01820.7
LVEVSLQGNQFSGPIP
>At2g01820.8
LRVFNVRENQLTGVVP
>At2g01820.9
LETINLADNKLSGHIP
>AT2G01950.10
LQILLLSNNLISGDFP
>AT2G01950.12
LEELRLPDNLVTGEIP
>AT2G01950.13
LRTIDLSLNYLNGTIP
>AT2G01950.15
LKDLILNNNQLTGEIP
>AT2G01950.16
IEWVSFTSNRLTGEVP
>AT2G01950.17
LAVLQLGNNNFTGEIP
>AT2G01950.18
LVWLDLNTNHLTGEIP
>AT2G01950.19
IEYLDLSYNQLRGKIP
>AT2G01950.2
LTHLELSSSGLIGTLP
>AT2G01950.20
LQVLELSHNQLSGEIP
>AT2G01950.21
LGVFDASDNRLQGQIP
>AT2G01950.22
LVQIDLSNNELTGPIP
>AT2G01950.5
MTYLDFSGNSISGYIS
>AT2G01950.6
LKSLNLSYNNFDGQIP
>AT2G01950.7
LQSLDLSHNRLTGWIP
>AT2G01950.8
LQNLRLSYNNFTGVIP
>AT2G01950.9
LQSLDLSNNNISGPFP
>AT2G02220.1
VIRLELGNKKLSGKLS
>AT2G02220.10
LNLLNLRNNSLSGRLM
>AT2G02220.11
LNSLDLGTNRFNGRLP
>AT2G02220.12
LKNVNLARNTFHGQVP
>AT2G02220.15
LKVLVVANCRLTGSMP
>AT2G02220.16
LQLLDLSWNRLTGAIP
>AT2G02220.17
LFYLDLSNNSFTGEIP
>AT2G02220.19
LHVFDLKWNALSGSIP
>AT2G02220.20
LEALDLSNNRLSGSIP
>AT2G02220.21
LSKFSVAYNNLSGVIP
>AT2G02220.3
LQTLDLSSNDLSGGIP
>AT2G02220.4
LQSFDLSSNKFNGSLP
>AT2G02220.5
IRVVKLAVNYFAGNFT
>AT2G02220.6
LEHLCLGMNDLTGNIP
>AT2G02220.7
LNLLGIQENRLSGSLS
>AT2G02220.8
LVRLDVSWNLFSGEIP
>At2g15300.1
VTSLVLPNKQLLGSSP
>At2g15300.2
LRILDLSDNFFHGSLP
>At2g15300.3
LQLLNLSANALTGKIP
>At2g15300.4
LTVISLAKNSFSGDIP
>At2g15300.6
LLYLNLSNNQISGMSP
>At2g15300.7
SAIIDLSFNNLTGPIP
>At2g16250.1
LSYFNASGLALPGTIP
>At2g16250.10
LRILDIAKNNFTGLLP
>At2g16250.11
IAEVDISSNTFYGETP
>At2g16250.12
FRIMDLSGNYFEGKLP
>At2g16250.2
LEVLDLSSCSVNGVVP
>At2g16250.3
LRTLNLSQNSLTSLVP
>At2g16250.4
LSQLDLSRNSFTGVLP
>At2g16250.5
LLTLDVSSNYLTGPIP
>At2g16250.6
LIHLNFSSNSFSSPIP
>At2g16250.7
LVDFDLSINSLSGSVP
>At2g16250.8
LQLMAIGDNLLSGTLP
>At2g16250.9
LQTLVLRENGFSGSLP
>At2g23300.2
LQSLNLSNNSLNGSLP
>At2g23300.3
LRFLDLSNNLISGEIP
>At2g23300.4
LQTLNLSDNIFTGKLP
>At2g23300.5
LTEVSLKNNYFSGEFP
>At2g23300.6
VQYLDISSNLINGSLP
>At2g23300.7
LRYLNVSYNQISGEIP
>At2g23300.8
NATVDFSFNNLTGSIP
>At2g24130.1
LTVLDLSRNFFVGKIP
>At2g24130.10
LERVYLSNNHLTGEIP
>At2g24130.11
LGLLDVSRNNLSGSIP
>At2g24130.12
LRRLLLYGNHLSGTVP
>At2g24130.13
LEILDLSHNNLTGTIP
>At2g24130.14
KLYLNLSSNHLSGPIP
>At2g24130.15
VLSVDLSSNELSGKIP
>At2g24130.17
LKELDVSFNRLTGAIP
>At2g24130.18
LKHLNFSFNLLSGNVS
>At2g24130.2
LKQLSLSENLLHGNIP
>At2g24130.3
LVYLDLGSNRLNGSIP
>At2g24130.4
LQYIDLSNNSLTGEIP
>At2g24130.5
LRFLLLWSNKLTGTVP
>At2g24130.6
LKWMDLESNMLSGELP
>At2g24130.7
LQFLYLSYNHFVSHNN
>At2g24130.8
LVQIHLDQNRIHGSIP
>At2g24130.9
LTLLNLSSNLLSGPIP
>AT2G24230.10
LVYLDLSENELSGVIK
>AT2G24230.11
LKHLNLAWNRFNGMFP
>AT2G24230.12
LEYLNLSNTNLSGHIP
>AT2G24230.13
LSTLDVSGNHLAGHIP
>AT2G24230.14
LVAIDVSRNNLTGEIP
>AT2G24230.3
LKNLNLSFNKISGSFS
>AT2G24230.4
LELLDISYNNFSGAIP
>AT2G24230.6
LVSIDLSSNQLEGSLP
>AT2G24230.8
ISFLNISGNQFDGSVT
>AT2G24230.9
LEVADLSKNRFQGHIS
>At2g27060.1
LQNLSIANNQFSGTLS
>At2g27060.10
LEKLNLSSNRLSGSLP
>At2g27060.11
VEIIRLSSNSLTGTLP
>At2g27060.12
LTSLKAANNSLQGVLP
>At2g27060.13
LKEIDLSHNQLSGVIP
>At2g27060.14
LTELNLSNNNFSGSLP
>At2g27060.15
LTNIGLSHNSLGGVLS
>At2g27060.16
LISLDLSYNNFEGNIP
>At2g27060.17
LKMFTVSANNLSGNVP
>At2g27060.2
LKYLDVSGNLFHGALP
>At2g27060.3
LEFVNLSGNNLGGVIP
>At2g27060.4
LKYLDLQGNSFSGEVM
>At2g27060.5
VEYVDISRNNFSGSLD
>At2g27060.7
LEVFDASSNQLSGSVP
>At2g27060.8
LKILRLQDNQLSASLP
>At2g33170.10
LKKLYLYQNQLNGTIP
>At2g33170.11
VMEIDFSENLLSGEIP
>At2g33170.12
LRLLYLFQNKLTGIIP
>At2g33170.13
LAKLDLSINSLTGPIP
>At2g33170.14
MRQLQLFHNSLSGVIP
>At2g33170.15
LWVVDFSENQLSGKIP
>At2g33170.16
LILLNLGSNRIFGNIP
>At2g33170.17
LLQLRVVGNRLTGQFP
>At2g33170.18
LSAIELDQNRFSGPLP
>At2g33170.19
LQRLHLAANQFSSNLP
>At2g33170.2
LVYLNLAYNALTGDIP
>At2g33170.20
LVTFNVSSNSLTGPIP
>At2g33170.21
LQRLDLSRNSFIGSLP
>At2g33170.22
LEILRLSENRFSGNIP
>At2g33170.23
LTELQMGGNLFSGSIP
>At2g33170.24
LQIMNLSYNDFSGEIP
>At2g33170.25
LLMLSLNNNHLSGEIP
>At2g33170.26
LLGCNFSYNNLTGQLP
>At2g33170.3
LEVMFLNNNQFGGSIP
>At2g33170.4
LRSFNICNNKLSGPLP
>At2g33170.5
LEELVAYTNNLTGPLP
>At2g33170.6
LTTFRAGQNDFSGNIP
>At2g33170.7
LKLLGLAQNFISGELP
>At2g33170.8
LQEVILWQNKFSGFIP
>At2g33170.9
LETLALYGNSLVGPIP
>AT3G13380.1
LEVLDLSSNSLTDSIV
>AT3G13380.10
ITNLYLPFNNISGSVP
>AT3G13380.11
LRVLDLSSNEFTGEVP
>AT3G13380.12
LEKLLIANNYLSGTVP
>AT3G13380.13
LKTIDLSFNALTGLIP
>AT3G13380.14
LSDLVMWANNLTGGIP
>AT3G13380.15
LETLILNNNLLTGSLP
>AT3G13380.17
LAILQLGNNSLTGNIP
>AT3G13380.18
LIWLDLNSNNLTGNLP
>AT3G13380.19
MIYLDLSYNAVSGSIP
>AT3G13380.2
LVSVNFSHNKLAGKSP
>AT3G13380.20
LQVLNLGHNLLTGTIP
>AT3G13380.21
IGVLDLSHNDLQGFLP
>AT3G13380.22
LSDLDVSNNNLTGPIP
>AT3G13380.3
ITTVDLSNNRFSDEIP
>AT3G13380.5
LTVFSLSQNSISGDFP
>AT3G13380.6
LETLNLSRNSLIGKIP
>AT3G13380.7
LRQLSLAHNLYSGEIP
>AT3G13380.8
LEVLDLSGNSLTGQLP
>AT3G13380.9
LQSLNLGNNKLSGDLS
>At3g14840.1
LQELDLTRNYLNGSIP
>At3g14840.2
LLNISLLGNRISGSIP
>At3g14840.3
LSGLVLEYNQLSGKIP
>At3g14840.4
LKRLLLSSNNLSGEIP
>At3g14840.5
LTDLRISDNQFTGAIP
>At3g14840.6
LEKLVIQASGLVGPIP
>At3g14840.9
LKNLDLSFNKLSGPIP
>At3g19700.1
LEKLVLGNNSLRGQIG
>At3g19700.10
LAALSLYRNQLTGKLP
>At3g19700.12
MTHLLMLQNRFTGQFP
>At3g19700.13
LIRLRVSNNSLSGMIP
>At3g19700.14
LQFLDLASNYFEGNLT
>At3g19700.15
LGSLDLSNNRFSGSLP
>At3g19700.16
LVSVNLRMNKFSGIVP
>At3g19700.17
LSSLILDQNNLSGAIP
>At3g19700.18
LVDLNFAGNSLSEEIP
>At3g19700.19
LNSLNLSGNKLSGMIP
>At3g19700.2
LRYLDLGINNFSGEFP
>At3g19700.20
LSLLDLSNNQLTGSVP
>At3g19700.4
LSFLSVGDNRFGSHFP
>At3g19700.5
LQWVYLSNSSITGKIP
>At3g19700.6
LQNLELSDNQISGEIP
>At3g19700.7
LRQLEIYSNDLTGKLP
>At3g19700.9
LVSLGMFENRLTGEIP
>At3g23750.1
LKSVSIQRNKLSGTIP
>At3g23750.10
LKSLYLNGNDLTGVIP
>At3g23750.11
LQLIDVSNNNLRGEIP
>At3g23750.3
LQILSLSDNNITWSFP
>At3g23750.5
LQNLRLSYNNITGVLP
>At3g23750.6
IQNLWINNQDMSGTIE
>At3g23750.7
LSQAWLHKNHFFGPIP
>At3g23750.8
LFDLQLRDNDLTGIVP
>At3g23750.9
LKNISLDNNKFQGPLP
>At3g24240.10
LKMIDLSLNLLSGSIP
>At3g24240.11
LEEFMISDNKFSGSIP
>At3g24240.12
LVQLQLDKNQISGLIP
>At3g24240.14
LQALDLSRNSLTGTIP
>At3g24240.15
LTKLLLISNSLSGFIP
>At3g24240.16
LVRLRLGFNRITGEIP
>At3g24240.17
INFLDFSSNRLHGKVP
>At3g24240.18
LQMIDLSNNSLEGSLP
>At3g24240.19
LQVLDVSANQFSGKIP
>At3g24240.2
LKVLDLSSNGLVGDIP
>At3g24240.20
LNKLILSKNLFSGSIP
>At3g24240.21
LQLLDLGSNELSGEIP
>At3g24240.22
EIALNLSSNRLTGKIP
>At3g24240.23
LSILDLSHNMLEGDAP
>At3g24240.24
LVSLNISYNSFSGYLP
>At3g24240.3
LETLILNSNQLTGKIP
>At3g24240.4
LKSLILFDNLLTGSIP
>At3g24240.5
LEVIRIGGNEISGQIP
>At3g24240.6
LTVLGLAETSVSGNLP
>At3g24240.7
LETLSIYTTMISGEIP
>At3g24240.8
LVDLFLYENSLSGSIP
>At3g24240.9
LEQLFLWQNSLVGGIP
>At3g28040.1
VIELSLDGLALTGKIN
>At3g28040.10
LNHFDVSNNLLSGDFP
>At3g28040.11
LVHLDFSSNELTGKLP
>At3g28040.12
LKDLNLSENKLSGEVP
>At3g28040.13
LMIVQLKGNDFSGNIP
>At3g28040.14
LQEMDFSGNGLTGSIP
>At3g28040.15
LIRLDLSHNSLTGSIP
>At3g28040.16
MRYLNLSWNHFNTRVP
>At3g28040.17
LTVLDLRNSALIGSVP
>At3g28040.18
LQILQLDGNSLTGSIP
>At3g28040.19
LKLLSLSHNNLTGPIP
>At3g28040.2
LKVLSLSNNNFTGNIN
>At3g28040.20
LKILKLEANKLSGEIP
>At3g28040.21
LLLVNVSFNRLIGRLP
>At3g28040.3
LQKLDLSHNNLSGQIP
>At3g28040.4
LQHLDLTGNSFSGTLS
>At3g28040.5
LRYLSLSHNHLEGQIP
>At3g28040.6
LNSLNLSRNRFSGN-P
>At3g28040.7
LRALDLSSNSLSGSIP
>At3g28040.8
LKELQLQRNQFSGALP
>At3g28040.9
LNRVDLSSNHFSGELP
>At3g47090.1
LIYLDLSNNSFGGTIP
>At3g47090.10
LHYLELANNSLGSYFG
>At3g47090.11
LHGLSVSYNRLGGALP
>At3g47090.13
LQSLLLADNLLTGPLP
>At3g47090.14
LGELILFSNRFSGEIP
>At3g47090.15
LVKLYLSNNSFEGIVP
>At3g47090.16
MLDLQIGYNKLNGTIP
>At3g47090.17
LVHLNMESNSLSGSLP
>At3g47090.18
LVELLLGNNNLSGHLP
>At3g47090.19
MEVIYLQENHFDGTIP
>At3g47090.2
LKYLAVGFNYLEGEIP
>At3g47090.20
VKNVDLSNNNLSGSIS
>At3g47090.21
LEYLNLSDNNFEGRVP
>At3g47090.4
LLYLYLGLNDLKGKFP
>At3g47090.5
LIVLNLGYNHLEGEIP
>At3g47090.6
MVSLTLTMNNFSGVFP
>At3g47090.7
LENLYLLGNGFSGNKP
>At3g47090.8
IHELSLHGNFLTGAIP
>At3g47090.9
LEMFGIGKNRMTGSSP
>At3g47110.1
LRSLNLADNFFHGAIP
>At3g47110.10
LQYLNVGFNKLGGQLP
>At3g47110.11
LTELSLGGNLISGSIP
>At3g47110.12
LQTLDLGENLLTGKLP
>At3g47110.13
LRKVLLYSNGLSGEIP
>At3g47110.14
LTYLYLLNNSFEGSIP
>At3g47110.15
LLDLNLGTNKLNGSIP
>At3g47110.16
LVVLNVSFNLLVGPLR
>At3g47110.17
LLALDVSYNKLSGQIP
>At3g47110.18
LEFLLLQGNSFVGPIP
>At3g47110.19
LRFLDLSKNNLSGTIP
>At3g47110.20
LQNLNLSLNNFDGAVP
>At3g47110.4
LVLLSLGRNNLTGKFP
>At3g47110.5
LQMLDFIYNQIEGEIP
>At3g47110.6
MIFFRIALNKFNGVFP
>At3g47110.7
LIFLSITGNSFSGTRP
>At3g47110.8
LQILYMGINSFTGTIP
>At3g47110.9
LRQLDIPSNHLTGKIP
>At3g47570.1
LVSLDLYENFFGGTIP
>At3g47570.11
LETLGIGRNRLGGDLP
>At3g47570.12
LVTLDLGGTLISGSIP
>At3g47570.13
LQKLILDQNMLSGPLP
>At3g47570.14
LRYLSLFSNRLSGGIP
>At3g47570.15
LETLDLSNNGFEGIVP
>At3g47570.16
LLELWIGDNKLNGTIP
>At3g47570.17
LLRLDMSGNSLIGSLP
>At3g47570.18
LGTLSLGDNKLSGKLP
>At3g47570.19
MESLFLEGNLFYGDIP
>At3g47570.2
LEYLDMGINYLRGPIP
>At3g47570.20
VKEVDLSNNDLSGSIP
>At3g47570.21
LEYLNLSFNNLEGKVP
>At3g47570.3
LLNLRLDSNRLGGSVP
>At3g47570.4
LVQLNLYGNNMRGKLP
>At3g47570.5
LEQLALSHNNLEGEIP
>At3g47570.6
IWSLQLVANNFSGVFP
>At3g47570.7
LKLLGIGYNHFSGRRP
>At3g47570.8
LLSFNMGGNYFTGSIP
>At3g47570.9
LERLGMNENNLTGSIP
>At3g47580.10
LQLLSVGYTRLGGALP
>At3g47580.11
LISLNLIGNHFFGSIP
>At3g47580.12
LQRLQLGKNMLTGPLP
>At3g47580.13
LGLLSLYSNRMSGEIP
>At3g47580.14
LEILYLSNNSFEGIVP
>At3g47580.15
MLDLRIGYNKLNGTIP
>At3g47580.16
LVNLSMEGNSLSGSLP
>At3g47580.17
LVKLSLENNKFSGHLP
>At3g47580.18
MEQLFLQGNSFDGAIP
>At3g47580.19
VRRVDLSNNDLSGSIP
>At3g47580.2
LEHLYMAFNSLEGGIP
>At3g47580.20
LEYLNLSINNFTGKVP
>At3g47580.21
STIVFVFGNNLCGGIK
>At3g47580.4
LVILDLGRNNLKGKLP
>At3g47580.5
LKSLGFTDNNIEGEVP
>At3g47580.6
MVGLGLSMNKFFGVFP
>At3g47580.7
LEDLFLFGSGFSGSKP
>At3g47580.8
IRELNLGENDLVGAIP
>At3g47580.9
LQKFGINKNMMTGGYP
>At3g49670.10
LKSMDLSNNMFTGEIP
>At3g49670.11
LTLLNLFRNKLYGAIP
>At3g49670.12
LEVLQLWENNFTGSIP
>At3g49670.13
LVILDLSSNKLTGTLP
>At3g49670.15
LTRIRMGENFLNGSIP
>At3g49670.16
LSQVELQDNYLTGELP
>At3g49670.17
LGQISLSNNQLSGSLP
>At3g49670.18
VQKLLLDGNKFSGSIP
>At3g49670.19
LSKLDFSHNLFSGRAP
>At3g49670.2
LQNLSLAANQISGPIP
>At3g49670.20
LTFVDLSRNELSGDIP
>At3g49670.21
LNYLNLSRNHLVGSIP
>At3g49670.22
LTSVDFSYNNLSGLVP
>At3g49670.3
LRHLNLSNNVFNGSFP
>At3g49670.4
LRVLDLYNNNLTGDLP
>At3g49670.5
LRHLHLGGNYFSGKIP
>At3g49670.6
LEYLAVSGNELTGKIP
>At3g49670.8
LVRFDAANCGLTGEIP
>At3g49670.9
LDTLFLQVNAFTGTIT
>At3g51740.1
LRKLSLHNNVIAGSVP
>At3g51740.10
LTELNLKRNKINGPIP
>At3g51740.11
IKKLDLSENNFTGPIP
>At3g51740.12
LSSFNVSYNTLSGPVP
>At3g51740.2
LRGVYLFNNRLSGSIP
>At3g51740.3
LQNLDLSSNQLTGAIP
>At3g51740.4
LYRLNLSFNSLSGPLP
>At3g51740.5
LTFLDLQHNNLSGSIP
>At3g51740.6
LKTLNLDHNRFSGAVP
>At3g51740.7
LEEVSISHNQLSGSIP
>At3g51740.8
LQSLDFSYNSINGTIP
>At3g51740.9
LVSLNLESNHLKGPIP
>At3g53590.10
MTTIELSYNHLTGSIP
>At3g53590.11
LQLLSLENNSLSGSVP
>At3g53590.3
LKLLLLNGNKFTGSLP
>At3g53590.4
LNRLQVDENNITGSVP
>At3g53590.5
IKHLHLNNNTISGEIP
>At3g53590.6
LVHMILDNNNLTGTLP
>At3g53590.7
LTILQLDNNNFEGSIP
>At3g53590.8
LVKLSLRNCGLQGSIP
>At3g53590.9
LSYLDLSWNHLTGTIP
>At3g56100.1
LRKLSLHDNNLGGSIP
>At3g56100.10
LNFFNVSYNNLSGPVP
>At3g56100.2
LRGVQLFNNRLTGSIP
>At3g56100.3
LQTLDLSNNLLSEIIP
>At3g56100.4
LLRLNLSFNSLSGQIP
>At3g56100.5
LQFLALDHNNLSGPIL
>At3g56100.6
LRVLSLDHNSLSGPFP
>At3g56100.7
LQDFSFSHNRIRGTLP
>At3g56100.8
LRKMDISGNSVSGHIP
>At3g56100.9
LIHLDLSQNKLTGEIP
>At3g56370.10
LETLDLSMNKFSGQVP
>At3g56370.11
LKVLNFSGNGLIGSLP
>At3g56370.12
LLALDLSGNSLTGKLP
>At3g56370.13
IQVLDLSHNAFSGEIG
>At3g56370.14
LEGLHLSRNSLTGPIP
>At3g56370.15
LSVLDVSHNQLNGMIP
>At3g56370.16
LEELRLENNLLEGNIP
>At3g56370.17
LRSLILSHNKLLGSIP
>At3g56370.18
LEEVDLSFNELAGTLP
>At3g56370.19
LHTFNISHNHLFGELP
>At3g56370.2
LHKLSLSNNNLTGINP
>At3g56370.3
LKVVDLSSNGLSGSLP
>At3g56370.4
LRVLSLAKNKLTGKIP
>At3g56370.5
LAALNLSSNGFSGSMP
>At3g56370.6
LRSLDLSRNELEGEFP
>At3g56370.7
LRALDLSRNRLSGPIP
>At3g56370.8
LKTIDLSENSLSGSLP
>At3g56370.9
CYSLNLGKNALEGEVP
>At4g08850.10
LAVLHLYLNQLNGSIP
>At4g08850.11
MIDLEISENKLTGPVP
>At4g08850.12
LEWLFLRDNQLSGPIP
>At4g08850.13
LTVLQLDTNNFTGFLP
>At4g08850.14
LENLTLDDNHFEGPVP
>At4g08850.15
LIRVRFKGNSFSGDIS
>At4g08850.16
LNFIDLSNNNFHGQLS
>At4g08850.17
LVAFILSNNSITGAIP
>At4g08850.18
LSQLDLSSNRITGELP
>At4g08850.19
ISKLQLNGNRLSGKIP
>At4g08850.2
LTFVDLSMNRFSGTSP
>At4g08850.20
LEYLDLSSNRFSSEIP
>At4g08850.21
LYYMNLSRNDLDQTIP
>At4g08850.22
LQMLDLSYNQLDGEIS
>At4g08850.23
LERLDLSHNNLSGQIP
>At4g08850.24
LTHVDVSHNNLQGPIP
>At4g08850.3
LEYFDLSINQLVGEIP
>At4g08850.4
LDTLHLVENKLNGSIP
>At4g08850.5
VTEIAIYDNLLTGPIP
>At4g08850.6
LVNLYLFINSLSGSIP
>At4g08850.7
LRELCLDRNNLTGKIP
>At4g08850.8
VTLLNMFENQLSGEIP
>At4g08850.9
LDTLSLHTNKLTGPIP
>At4g20140.1
VIALNLTGLGLTGSSP
>At4g20140.10
LQTLDLSANNLTGEIP
>At4g20140.11
LLDLVLANNHLSGSLP
>At4g20140.12
LEQLVLSGTQLSGEIP
>At4g20140.13
LKQLDLSNNSLAGSIP
>At4g20140.14
LTDLYLHNNTLEGTSP
>At4g20140.15
LQWLVLYHNNLEGKLP
>At4g20140.16
LEVLFLYENRFSGEIP
>At4g20140.17
LKMIDMFGNHFEGEIP
>At4g20140.18
LNLLHLRQNELVGGLP
>At4g20140.19
LNILDLADNQLSGSIP
>At4g20140.2
LIHLDLSSNNLVGPIP
>At4g20140.20
LEQLMLYNNSLQGNLP
>At4g20140.21
LTRINLSHNRLNGTHP
>At4g20140.23
LDRLRLGKNQLTGKIP
>At4g20140.24
LSLLDMSSNALTGTIP
>At4g20140.25
LTHIDLNNNFLSGPIP
>At4g20140.27
LLVLSLDGNSLNGSIP
>At4g20140.28
LNVLNLDKNQFSGSLP
>At4g20140.29
LYELRLSRNSLTGEIP
>At4g20140.3
LESLFLFSNQLTGEIP
>At4g20140.30
LQALDLSYNNFTGDIP
>At4g20140.31
LETLDLSHNQLTGEVP
>At4g20140.32
LGYLNVSFNNLGGKLK
>At4g20140.4
IRSLRIGDNELVGDIP
>At4g20140.5
LQMLALASCRLTGPIP
>At4g20140.6
VQSLILQDNYLEGPIP
>At4g20140.7
LTVFTAAENMLNGTIP
>At4g20140.8
LEILNLANNSLTGEIP
>At4g20140.9
LQYLSLMANQLQGLIP
>At4g20270.1
ITRLDLSNLNISGTIS
>At4g20270.10
LKTLDLSNNFLEGEIP
>At4g20270.11
LQLFNLFFNRLHGEIP
>At4g20270.12
LQILKLWHNNFTGKIP
>At4g20270.13
LIEIDLSTNKLTGLIP
>At4g20270.14
LKILILFNNFLFGPLP
>At4g20270.15
LWRFRLGQNFLTSKLP
>At4g20270.16
LSLLELQNNFLTGEIP
>At4g20270.17
LTQINLSNNRLSGPIP
>At4g20270.18
LQILLLGANRLSGQIP
>At4g20270.19
LLKIDMSRNNFSGKFP
>At4g20270.2
LVFLDISSNSFSGELP
>At4g20270.20
LTYLDLSHNQISGQIP
>At4g20270.22
LTSADFSHNNFSGSVP
>At4g20270.4
LVTLDAYDNSFNGSLP
>At4g20270.5
LEHLDLGGNYFDGEIP
>At4g20270.6
LKFLSLSGNDLRGRIP
>At4g20270.8
LVHLDLANCSLKGSIP
>At4g20270.9
LEVLFLQTNELTGSVP
>At4g20940.1
LVKLSMSNNSLSGVLP
>At4g20940.10
IEYLDLSQNHFTGSFP
>At4g20940.11
LRHLNLSYNKLTGSLP
>At4g20940.12
LRVLDISSNSLEGPIP
>At4g20940.13
LEEIHLQNNGMTGGLP
>At4g20940.14
IRLLDLSHNRFDGDLP
>At4g20940.15
LQVLNLAANNLSGSLP
>At4g20940.16
LSSLDVSQNHFTGPLP
>At4g20940.2
LQFLDLSDNLFSSSLP
>At4g20940.3
LRNLSLSGNNFSGEIP
>At4g20940.4
LQSLDMSSNSLSGPLP
>At4g20940.5
LLYLNLSSNGFTGKMP
>At4g20940.6
LEVLDLHGNSIDGNLD
>At4g20940.7
LKVLDLSYNMLSGELP
>At4g20940.8
LEVLKLSNNRFSGSLP
>At4g20940.9
LTTLDLSGNNLSGPVS
>At4g28490.1
LHSLSLYNNSINGSLS
>At4g28490.10
LESLNLFENMLEGPLP
>At4g28490.11
LSELKLFNNRLTGVLP
>At4g28490.12
LQYVDLSYNRFSGEIP
>At4g28490.13
LEYLILIDNSFSGEIS
>At4g28490.14
LTRVRLSNNKLSGQIP
>At4g28490.15
LSLLELSDNSFTGSIP
>At4g28490.16
LSNLRISKNRFSGSIP
>At4g28490.17
IIEISGAENDFSGEIP
>At4g28490.18
LSRLDLSKNQLSGEIP
>At4g28490.19
LNELNLANNHLSGEIP
>At4g28490.2
LISLDLSENLLVGSIP
>At4g28490.20
LNYLDLSSNQFSGEIP
>At4g28490.21
LNVLNLSYNHLSGKIP
>At4g28490.3
LKFLEISGNNLSDTIP
>At4g28490.4
LESLNLAGNFLSGTIP
>At4g28490.5
LKELKLAYNLFSPSIP
>At4g28490.7
LVNLDLTFNQLTGSIP
>At4g28490.8
VEQIELFNNSFSGELP
>At4g28490.9
LKRFDASMNKLTGKIP
>At4g28650.10
LQVLELWNNTLSGELP
>At4g28650.11
LQWLDVSSNSFSGEIP
>At4g28650.12
LTKLILFNNTFTGQIP
>At4g28650.13
LVRVRMQNNLLNGSIP
>At4g28650.14
LQRLELAGNRLSGGIP
>At4g28650.15
LSFIDFSRNQIRSSLP
>At4g28650.16
LQAFLVADNFISGEVP
>At4g28650.17
LSNLDLSSNTLTGTIP
>At4g28650.18
LVSLNLRNNNLTGEIP
>At4g28650.19
LAVLDLSNNSLTGVLP
>At4g28650.2
LVHLNASGNNLSGNLT
>At4g28650.20
LELLNVSYNKLTGPVP
>At4g28650.21
INPDDLRGNSLCGGLP
>At4g28650.3
LEVLDLRGNFFQGSLP
>At4g28650.4
LRFLGLSGNNLTGELP
>At4g28650.5
LETAILGYNEFKGPIP
>At4g28650.6
LKYLDLAIGKLSGEIP
>At4g28650.7
LETLLLYENNFTGTIP
>At4g28650.8
LKVLDFSDNALTGEIP
>At4g28650.9
LQLLNLMRNKLSGSIP
>At4g34220.1
VTSLVLPNKHLLGSIT
>At4g34220.3
LQSISLGSNNLSGDLP
>At4g34220.4
LQLLNLSANAFTGEIP
>At4g34220.5
LTVVSLSKNTFSGDIP
>At4g34220.7
LHYLNLSHNKVLGESP
>At4g34220.8
NATVDLSFNNLTGPIP
>At4g36180.1
VTEIRLPRLQLSGRIS
>At4g36180.11
LQVLDLQENRISGRFP
>At4g36180.12
LKNLDVSGNLFSGEIP
>At4g36180.13
LEELKLANNSLTGEIP
>At4g36180.14
LDVLDFEGNSLKGQIP
>At4g36180.15
LKVLSLGRNSFSGYVP
>At4g36180.16
LERLNLGENNLNGSFP
>At4g36180.17
LSELDLSGNRFSGAVP
>At4g36180.18
LSFLNLSGNGFSGEIP
>At4g36180.19
LTALDLSKQNMSGEVP
>At4g36180.2
LRKLSLRSNSFNGTIP
>At4g36180.20
VQVIALQGNNFSGVVP
>At4g36180.21
[truncated: 935 more rows]
