# Supplementary material for: Identification and characterization of the LRR repeats in plant LRR-RLKs
Source: BMC Mol Cell Biol. 2021 Jan 28;22:9. doi: 10.1186/s12860-021-00344-y (PMC7841916; doi:10.1186/s12860-021-00344-y)
Supplement: Supplementary file 8 — Additional file 8: Table S7. Training dataset 2 for Phyto-LRR predict program [file 12860_2021_344_MOESM8_ESM.xlsx]

## Sheet: Table S7
Table S7 Training dataset 2 for Phyto-LRR predict program. 10% random sequences from each species as well as 8 Arabidopsis LRR-LRKs with crystal structures were selected and their LRRs detected by the first round Phyto-LRR prediction program were manually checked for the second-round training.
Seq ID	LRR start sites	Prediction Score	16-residue segments
evm_27.model.AmTr_v1.0_scaffold00022.150	369	4.86136	LEVLFLHGNQLENDPY
evm_27.model.AmTr_v1.0_scaffold00022.150	81	14.5937	VTYLNLTHTGLQGTLT
evm_27.model.AmTr_v1.0_scaffold00022.150	425	21.663	LQIFSIGGCHIKGSIP
evm_27.model.AmTr_v1.0_scaffold00022.150	225	22.0506	LKLLHLHHNFVRGTIP
evm_27.model.AmTr_v1.0_scaffold00022.150	568	25.3823	LITMNFSANRLFGNLP
evm_27.model.AmTr_v1.0_scaffold00022.150	345	26.152	LNVIKLQHNQFNGPVP
evm_27.model.AmTr_v1.0_scaffold00022.150	400	28.1701	LNELQLGDNHITGFLP
evm_27.model.AmTr_v1.0_scaffold00022.150	473	28.5852	IDRLLLNENKLEGSIP
evm_27.model.AmTr_v1.0_scaffold00022.150	273	28.8063	LALLTFHANNLTGPIP
evm_27.model.AmTr_v1.0_scaffold00022.150	497	29.2911	LLELYLNDNMLSSPIP
evm_27.model.AmTr_v1.0_scaffold00022.150	521	29.8039	ISHLYLGNNRLFGELP
evm_27.model.AmTr_v1.0_scaffold00022.150	177	31.5704	IKVMYLGFNSLTGSIP
evm_27.model.AmTr_v1.0_scaffold00022.150	249	33.3906	LETIHLGNNLLHGSIP
evm_27.model.AmTr_v1.0_scaffold00022.150	296	35.321	LRGLDLRSNGLSGQLP
evm_27.model.AmTr_v1.0_scaffold00022.150	105	35.3356	LRVLALRNNSLQGSIP
evm_27.model.AmTr_v1.0_scaffold00022.150	201	35.6097	LEEIHLSSNRLHGSIP
evm_27.model.AmTr_v1.0_scaffold00022.150	129	35.9821	LQVLRVSQNQLEGKIP
evm_27.model.AmTr_v1.0_scaffold00022.150	544	36.191	LLEVDLSGNSFSGLLP
evm_27.model.AmTr_v1.0_scaffold00022.150	640	36.5221	LLFLNLSFNGFEGPIP
evm_27.model.AmTr_v1.0_scaffold00022.150	449	36.7887	LRCLDLSRNSLSGNLP
evm_27.model.AmTr_v1.0_scaffold00022.150	592	37.0237	LENLDLSLNSFQGTIP
evm_27.model.AmTr_v1.0_scaffold00022.150	616	39.1053	LKYMDISSNKLSGEIP
evm_27.model.AmTr_v1.0_scaffold00022.150	153	39.59	LQRLILSYNRLEGSIP
evm_27.model.AmTr_v1.0_scaffold00022.150	321	42.1517	LENLNLGGNQLSGPIP
evm_27.model.AmTr_v1.0_scaffold00078.104	175	18.0493	LQTLILDDNILNDIFP
evm_27.model.AmTr_v1.0_scaffold00078.104	267	20.2543	IVTLALRNNTFSANIP
evm_27.model.AmTr_v1.0_scaffold00078.104	127	20.7373	LQALSLVSLGLWGEIP
evm_27.model.AmTr_v1.0_scaffold00078.104	246	26.5888	LEVLDLGENNLGPQFP
evm_27.model.AmTr_v1.0_scaffold00078.104	315	29.5679	IQYLNLAGNKLTGSLV
evm_27.model.AmTr_v1.0_scaffold00078.104	291	32.119	LKRLDLSFNKLVGPIL
evm_27.model.AmTr_v1.0_scaffold00078.104	151	32.2871	LQVLNMSSNFLYGGIP
evm_27.model.AmTr_v1.0_scaffold00078.104	199	33.5635	LSVLSLSDNSIHGLIP
evm_27.model.AmTr_v1.0_scaffold00078.104	223	39.1975	LRLLNLSRNSLSGNVP
evm_27.model.AmTr_v1.0_scaffold00078.104	339	39.628	LEYLDISDNLLTGKLP
evm_27.model.AmTr_v1.0_scaffold00069.16	72	18.3612	VANISLQGKGLSGSVP
evm_27.model.AmTr_v1.0_scaffold00069.16	168	27.8036	LNVLALQHNHLRGAIP
evm_27.model.AmTr_v1.0_scaffold00069.16	144	30.3784	LQALELCCNQLTGSIP
evm_27.model.AmTr_v1.0_scaffold00069.16	216	31.6958	LNVLDVRNNTLSGNVP
evm_27.model.AmTr_v1.0_scaffold00069.16	96	35.7421	LTGLYLHYNSLTGPIP
evm_27.model.AmTr_v1.0_scaffold00069.16	120	35.9518	LTDLYLNVNSLSGSIP
evm_27.model.AmTr_v1.0_scaffold00069.16	192	39.2856	LTRLDLSFNLLFGSIP
evm_27.model.AmTr_v1.0_scaffold00033.48	76	7.53871	IMELNFSGRVLGGLFP
evm_27.model.AmTr_v1.0_scaffold00033.48	101	23.1448	LRTLKLGGNWFHGDFP
evm_27.model.AmTr_v1.0_scaffold00033.48	198	23.2846	IRKLILSTCGLVGQIP
evm_27.model.AmTr_v1.0_scaffold00033.48	366	25.3683	LQYFLALNNKFSGGLP
evm_27.model.AmTr_v1.0_scaffold00033.48	390	27.4666	LLRFRVSNNSLSGKIV
evm_27.model.AmTr_v1.0_scaffold00033.48	294	29.5842	LASLQLYNNCLTGKIP
evm_27.model.AmTr_v1.0_scaffold00033.48	486	29.6632	LNLLLLQKNNLVGAIP
evm_27.model.AmTr_v1.0_scaffold00033.48	414	29.7656	ISIIDLAFNGFEGSIP
evm_27.model.AmTr_v1.0_scaffold00033.48	533	29.8511	PNSLDFSNNRLSGTVP
evm_27.model.AmTr_v1.0_scaffold00033.48	342	29.8663	FILLDVSENQLSGQLP
evm_27.model.AmTr_v1.0_scaffold00033.48	318	30.6584	LMGLSLYENYLTGELP
evm_27.model.AmTr_v1.0_scaffold00033.48	125	31.8604	LEELNLTMNHFSGQLP
evm_27.model.AmTr_v1.0_scaffold00033.48	438	32.3683	LSELYLQNNQFSSEIP
evm_27.model.AmTr_v1.0_scaffold00033.48	270	35.6139	LRDLDISVNKLTGNIP
evm_27.model.AmTr_v1.0_scaffold00033.48	222	35.8767	LQDLELSGNHLVGQIP
evm_27.model.AmTr_v1.0_scaffold00033.48	246	39.0843	LQLLELYYNQLSGSIP
evm_27.model.AmTr_v1.0_scaffold00033.48	510	39.9235	LNVLNLSNNLLTGKVP
evm_27.model.AmTr_v1.0_scaffold00033.48	148	41.1176	LKVLDLSYNQFSGEFP
evm_27.model.AmTr_v1.0_scaffold00033.48	462	42.4042	LVKLDLSGNLLNGSIP
evm_27.model.AmTr_v1.0_scaffold00033.48	172	0	LEVLNFNMIPKFFMRE
evm_27.model.AmTr_v1.0_scaffold00038.145	62	15.1446	VVQVILASKGLSGTLS
evm_27.model.AmTr_v1.0_scaffold00038.145	86	30.2856	LNTLGLQGNDITGNIP
evm_27.model.AmTr_v1.0_scaffold00038.145	158	34.5401	LIELQLAFNDLSGKIP
evm_27.model.AmTr_v1.0_scaffold00038.145	134	39.3187	LQILILSENNFNGSIP
evm_27.model.AmTr_v1.0_scaffold00038.145	110	40.7773	LTHLDLGNNYLSGDIP
evm_27.model.AmTr_v1.0_scaffold00088.155	77	10.0762	VTQIRLENQKLRGRID
evm_27.model.AmTr_v1.0_scaffold00088.155	150	24.5329	LQSLDISNNNFSGYTD
evm_27.model.AmTr_v1.0_scaffold00088.155	126	33.724	MTHLNLSNNRLRGRIP
evm_27.model.AmTr_v1.0_scaffold00088.155	102	34.795	LQVLNLAGNYIEGNIP
evm_27.model.AmTr_v1.0_scaffold00160.2	418	9.61551	LTTLILTKNFNGERIP
evm_27.model.AmTr_v1.0_scaffold00160.2	550	10.6781	PPALYLSNNRLNGMIW
evm_27.model.AmTr_v1.0_scaffold00160.2	392	11.8049	LSLLSLSNNSFQNISR
evm_27.model.AmTr_v1.0_scaffold00160.2	81	14.6953	VKKLALRGLSLKGVIS
evm_27.model.AmTr_v1.0_scaffold00160.2	248	17.0666	LKELSIPANNFFGRFS
evm_27.model.AmTr_v1.0_scaffold00160.2	442	18.5166	LMVFALGNCGLWGEIP
evm_27.model.AmTr_v1.0_scaffold00160.2	224	23.9671	LRELYMGFNALAGRLP
evm_27.model.AmTr_v1.0_scaffold00160.2	152	24.5742	IRSLNISSNLFNGSLV
evm_27.model.AmTr_v1.0_scaffold00160.2	200	27.4244	IQVMDLSENRFSGELK
evm_27.model.AmTr_v1.0_scaffold00160.2	272	27.7765	LVSLVIFGNRFFGPLP
evm_27.model.AmTr_v1.0_scaffold00160.2	320	28.1158	IKVVDLRNNSLSGTID
evm_27.model.AmTr_v1.0_scaffold00160.2	490	28.5308	LFYLDVSNNSLTREVP
evm_27.model.AmTr_v1.0_scaffold00160.2	129	28.616	LEVLDLSYNMLRGSVL
evm_27.model.AmTr_v1.0_scaffold00160.2	622	29.014	LSKFSVAHNYLEGEIP
evm_27.model.AmTr_v1.0_scaffold00160.2	175	30.3376	LTVFNISSNSFTGPIV
evm_27.model.AmTr_v1.0_scaffold00160.2	296	30.4744	LEQLIAHSNSFTGTLP
evm_27.model.AmTr_v1.0_scaffold00160.2	368	33.5202	LKTLSLARNNLVGQVP
evm_27.model.AmTr_v1.0_scaffold00160.2	344	36.4981	LSSLDLATNRFNGELP
evm_27.model.AmTr_v1.0_scaffold00160.2	105	37.3534	LQYLILSFNLLEGELP
evm_27.model.AmTr_v1.0_scaffold00160.2	574	38.121	LHILDLSRNNITGTIP
evm_27.model.AmTr_v1.0_scaffold00160.2	466	40.7268	LQVLDLSWNRLSGGIP
evm_27.model.AmTr_v1.0_scaffold00160.2	598	41.4966	LELLDLSYNELNGSIP
evm_27.model.AmTr_v1.0_scaffold00160.2	645	0	FSNSSFEGNLGLCGSP
AL5G26810.t1	310	12.1818	LQLLLLHTNSLGSYSS
AL5G26810.t1	70	16.5446	VTHLELGRLQLGGVIS
AL5G26810.t1	214	17.7834	IWSLQLVANDFSGVFP
AL5G26810.t1	238	23.7737	LKLLGIGYNHFSGSLR
AL5G26810.t1	533	27.1147	MENLYLQGNSFYGDIP
AL5G26810.t1	263	27.3154	ILSFNMGGNYFTGSIP
AL5G26810.t1	142	28.2153	LLNLRLDSNHLGGDVP
AL5G26810.t1	461	28.8587	LLELWIRDNKLNGTIP
AL5G26810.t1	340	28.9022	LETLGIGQNRLGGDLP
AL5G26810.t1	118	29.7203	LEYLDMGINFLRGPIP
AL5G26810.t1	166	29.9602	LVQLNLYGNNMRGKIP
AL5G26810.t1	365	30.9394	LITLDLGGTLISGRIP
AL5G26810.t1	485	33.5083	LLRLDMSRNSLFGSLP
AL5G26810.t1	580	33.8512	LEYLNLSVNNFEGNVP
AL5G26810.t1	287	34.2508	LERLGMNENNLTGSIP
AL5G26810.t1	389	34.4141	LQKLILDENMLSGPLP
AL5G26810.t1	509	34.5529	LGTLSVGNNKLSGKLP
AL5G26810.t1	556	35.5895	VKEVDFSNNNLSGSIP
AL5G26810.t1	437	37.7606	LETLDLSNNSFEGIVP
AL5G26810.t1	94	37.9533	LVSLDLYENFFSGTIP
AL5G26810.t1	190	38.5009	LQQLALSHNNLEGEIP
AL5G26810.t1	413	40.7427	LRYLSLFSNRLSGEIP
AL5G39500.t1	69	23.9342	VTSLVLSGRRLSGYIP
AL5G39500.t1	93	28.1428	LIKLDLARNNFSKPLP
AL5G39500.t1	190	34.5207	FVSLDLGHNNLTGKIP
AL5G39500.t1	141	34.8963	LTHIDFSSNLLNGSLP
AL5G39500.t1	166	36.5658	VGTLNLSYNRFSGEIP
AL5G39500.t1	117	39.1512	LRYIDLSHNSISGPIP
AL4G14250.t1	248	10.172	LQFLYLSYNHFISHNN
AL4G14250.t1	74	18.2221	VIELDISGKDLGGEIS
AL4G14250.t1	305	26.5533	LVQIHLDQNRIHGSIP
AL4G14250.t1	547	27.9545	LKHLNFSFNLFSGNVS
AL4G14250.t1	280	32.9142	LEELELAGNSLGGEIS
AL4G14250.t1	223	32.9523	LKWMDLESNLLTGELP
AL4G14250.t1	199	33.2494	LRFLLLWSNKLTGTVP
AL4G14250.t1	451	33.6258	KLYLNLSSNHLSGPIP
AL4G14250.t1	401	34.2919	LRRLLLYGNHLSGTVP
AL4G14250.t1	475	34.6646	VLSVDLSSNELSGKIP
AL4G14250.t1	123	35.4452	LKQLSLSENLLQGDIP
AL4G14250.t1	499	35.5649	LEHLNLSRNSFSSTLP
AL4G14250.t1	523	37.9194	LKELDVSSNRLNGAIP
AL4G14250.t1	98	38.3482	LTVLDLSRNFFVGKIP
AL4G14250.t1	353	39.3009	LERVYLSNNHLTGEIP
AL4G14250.t1	377	39.4946	LGLLDVSRNKLSGSIP
AL4G14250.t1	425	43.526	LEILDLSHNNLSGNIP
AL4G14250.t1	147	43.5438	LVYLDLGSNRLTGSIP
AL4G14250.t1	329	43.7684	LTLLNLSSNLLSGPIP
AL4G14250.t1	174	44.9539	LQYIDLSNNSLTGEIP
AL4G14470.t1	305	6.02438	LKHLNLAWNRFNRGMF
AL4G14470.t1	211	16.2115	LKTLSLAGNKIHGRDT
AL4G14470.t1	91	18.5604	LQSLDLSNNKISALPS
AL4G14470.t1	162	21.0079	LRVLNLDHNVFQMSIP
AL4G14470.t1	66	22.9623	VIVLIASGMSLSGQIP
AL4G14470.t1	234	24.9305	ISSLNISGNQFEGSVT
AL4G14470.t1	256	25.2762	LEVADLSKNRFQGHIS
AL4G14470.t1	281	31.2408	LIYLDLSENELSGDIF
AL4G14470.t1	329	32.6848	LEYLNLSNTNLYGHIP
AL4G14470.t1	186	34.6284	LVSIDLSSNQLEGFLP
AL4G14470.t1	114	37.001	LKNLNLSFNKISGSFP
AL4G14470.t1	375	38.4869	LVAIDVSRNNLSGEIP
AL4G14470.t1	353	38.5276	LSTLDVSGNHLSGHIP
AL4G14470.t1	138	39.8095	LESLDISHNNFSGAIP
AL6G32010.t1	75	17.7061	VISLNIGGFKLTGVIS
AL6G32010.t1	219	18.566	MVFFQIALNSFSGGFP
AL6G32010.t1	147	22.471	LSTVDLSSNQLGHGVP
AL6G32010.t1	539	23.2622	MEFLYMQGNSFDGAIP
AL6G32010.t1	467	26.6798	LLDLWIDTNRLNGTIP
AL6G32010.t1	243	28.7891	LEFLSLADNSFSGNLR
AL6G32010.t1	195	29.1118	LQKLDFAYNQMGGEIP
AL6G32010.t1	99	30.1744	LRFLNLGDNSFGSTIP
AL6G32010.t1	443	31.563	LQKLHLNSNSFHGRIP
AL6G32010.t1	515	32.1709	LVGLGASYNKLSGQIP
AL6G32010.t1	395	32.4902	LQELSMETNKLSGELP
AL6G32010.t1	491	32.5963	LAYIDLSNNFLTGHFP
AL6G32010.t1	123	33.1167	LQYLNMSYNLLQGRIP
AL6G32010.t1	268	33.9351	LRWLLLGSNQFTGAIP
AL6G32010.t1	346	34.3841	LEHLDVGYNRLGGELP
AL6G32010.t1	371	35.0751	LTSLFLGQNLISGTIP
AL6G32010.t1	586	35.2537	LRNLNLSMNNFEGSVP
AL6G32010.t1	419	36.1187	LQVVDLYSNAISGEIP
AL6G32010.t1	171	36.2247	LAILDLSKNNLTGNFP
AL6G32010.t1	292	36.98	LEWFDISSNYLTGSIP
AL6G32010.t1	562	37.7135	LTNVDFSNNNLSGRIP
AL6G20460.t1	73	10.5076	IIAINLDRRGLSGELK
AL6G20460.t1	170	14.8993	LRSLDLHKNEIWGDVG
AL6G20460.t1	194	18.7734	VEFVDLSCNRFHGGLS
AL6G20460.t1	339	21.0134	CLVIDLSGNTFSGDVS
AL6G20460.t1	222	24.2413	LRHLNLSHNALNGKFF
AL6G20460.t1	540	25.1024	MVGFNVSYNDLSGIIP
AL6G20460.t1	271	26.7929	LRILKLARNQLFGLVP
AL6G20460.t1	98	29.7339	LRNLSLSGNSFSGRVV
AL6G20460.t1	387	30.8665	LSVLSIRNNSVSGSLP
AL6G20460.t1	470	31.5816	MELLDLSTNSLTGMVP
AL6G20460.t1	413	31.8828	FSVIDFSSNKFSGSIP
AL6G20460.t1	248	32.745	LEIVDLENNQINGELP
AL6G20460.t1	146	33.1376	LNHLNLSSNKFEGGFP
AL6G20460.t1	518	34.6983	LLFLDLSNNTFKGQIP
AL6G20460.t1	363	34.8098	PDVLDLSSNNLSGSLP
AL6G20460.t1	296	36.6498	LLELDLSRNGFTGSIS
AL6G20460.t1	122	37.8375	LQHLDLSDNGFYGPIP
AL6G20460.t1	494	38.1836	IRVLNLANNKLSGELP
AL6G20460.t1	318	38.7539	LTMLNLSSNGLSGDLP
AL6G20460.t1	437	39.3288	LRSLNLSMNNLEGPIP
AL6G20790.t1	63	21.1533	VTSLTLSDMNFSGTLS
AL6G20790.t1	87	31.6555	LKTLTLKGNGITGEIP
AL6G20790.t1	159	36.0133	LLNLLLDSNSLSGQIP
AL6G20790.t1	135	37.5566	LQFLTLSRNKLNGTIP
AL6G20790.t1	111	39.2043	LTSLDLEDNQLTGRIP
AL6G17520.t1	68	10.0063	VYSLSLPSLSLKGHLS
AL6G17520.t1	237	11.7606	LKNFGAPSCFFKGPLP
AL6G17520.t1	285	18.5249	LSILNLVSAELIGLIP
AL6G17520.t1	475	22.4898	LMEFSASYNRLEGYLP
AL6G17520.t1	261	25.3582	LAKLDLSYNPLKCSIP
AL6G17520.t1	332	28.6305	LLTFSAERNQLSGSLP
AL6G17520.t1	213	28.7967	LSDLYMGLNSFSGQIP
AL6G17520.t1	607	29.0929	HGIFDLSYNRLSGSIP
AL6G17520.t1	703	30.9149	LVKLNLTKNKLDGSVP
AL6G17520.t1	751	30.9207	LVGLYIEQNKFTGEIP
AL6G17520.t1	428	32.2787	LVELVLTNNQINGSIP
AL6G17520.t1	451	33.1947	LMAVDLDSNNFTGEIP
AL6G17520.t1	799	34.1601	LEFLNLAKNNLRGEVP
AL6G17520.t1	727	34.644	LTHMDLSFNNLSGELS
AL6G17520.t1	404	34.7327	LEEIDLSGNLLSGTIE
AL6G17520.t1	679	34.8963	LQGLNLANNQLNGYIP
AL6G17520.t1	523	36.3733	LSVLNLNSNKLQGKIP
AL6G17520.t1	499	36.9944	LTRLVLSDNQLKGEIP
AL6G17520.t1	571	37.5088	LQCLVLSYNNLSGSIP
AL6G17520.t1	356	37.7892	LDSLLLANNRFSGEIP
AL6G17520.t1	309	38.1834	LKTLMLSFNSLSGSLP
AL6G17520.t1	116	38.6312	LKELRLAGNQFSGKIP
AL6G17520.t1	631	39.0604	LVEILLSNNHLSGEIP
AL6G17520.t1	547	39.1881	LTTLDLGNNNLQGQIP
AL6G17520.t1	380	40.2125	LKHLSLASNLLTGSIP
AL6G17520.t1	164	40.9037	LLYLDLSDNHFSGSLP
AL6G17520.t1	775	42.2943	LEYLDVSENLLSGEIP
AL6G17520.t1	140	42.4608	LQTLDLSGNSLTGLLP
AL6G17520.t1	92	43.8208	LSVLDLSENSLSGQIP
AL6G17520.t1	655	44.0162	LTILDLSGNALTGSIP
AL6G17520.t1	189	44.2566	LSSLDVSNNSLSGEIP
AL6G35450.t1	72	13.6671	VTALHLPGASLLGVIP
AL6G35450.t1	97	30.6208	LQILSLRSNGLRGPFP
AL6G35450.t1	121	37.4238	LKAISLSNNRFSGPLP
AL6G35450.t1	191	38.5984	LHRLNFSNNNLTGSIP
AL6G35450.t1	169	40.3377	LVSLNLAKNSFSGEIP
AL6G35450.t1	145	43.8439	LTVLDLSGNRFNGSIP
AL1G40010.t1	68	11.3096	VVSLSIPKKKLVGYLP
AL1G40010.t1	238	29.7289	KVYVNLAYNNLSGPIP
AL1G40010.t1	214	31.9145	QGTLDLSHNSFSGSIP
AL1G40010.t1	92	35.3502	LRHLNLRSNELSGNLP
AL1G40010.t1	116	38.0543	LQSLVLYGNFLSGSIP
AL1G40010.t1	189	38.2949	LQKLDLSSNNLNGLVP
AL1G40010.t1	164	39.0404	LRSFDLSQNNLTGSVP
AL1G40010.t1	140	39.9549	LQILDFSRNSLNGSIP
AL1G48980.t1	128	14.0945	LKHLNFSTNKFSSSPG
AL1G48980.t1	101	18.1159	LESLDVSNNRLSSIPD
AL1G48980.t1	269	25.1832	LRRFAANRNQFTGRIP
AL1G48980.t1	150	25.7492	LAVLDFSHNVLSGNIG
AL1G48980.t1	504	28.4781	QISLNLSYNLFEGSIP
AL1G48980.t1	482	30.3969	LIELQLGQNQLRGRIP
AL1G48980.t1	386	31.325	LNLLNLAMNEFTGNLP
AL1G48980.t1	291	31.5668	LENLDLSFNKLAESIP
AL1G48980.t1	315	31.6445	LVSVDLSFNHLVGWIP
AL1G48980.t1	362	34.3695	LTYLEMDNNSLTGNIP
AL1G48980.t1	410	35.2013	LQVIKLQENKLTGEIP
AL1G48980.t1	337	36.2578	LVRLRLGSNKLTGKVP
AL1G48980.t1	458	36.5052	LSSMNLQGNNLSGTIP
AL1G48980.t1	434	37.4137	LLILNISWNSLSGSIP
AL1G48980.t1	197	37.6293	LEKLEVSDNGLSGTIP
AL1G48980.t1	245	39.514	LESLLLSNNYLSGLIP
AL1G48980.t1	552	40.4634	LTQLILSNNQLTGNIP
AL1G48980.t1	175	41.489	LRSLNLSFNSLTGSVP
AL1G48980.t1	221	42.3336	LKLIDLSDNQLSGSIP
AL1G48980.t1	528	46.9341	LEVLDLSNNKFSGEIP
AL1G48980.t1	76	0	VISLSLSNFDLSNSSF
AL7G26370.t1	70	12.6745	VSEIQLKGMDLQGSLP
AL7G26370.t1	240	20.3354	VQTIAIYTSLLSGPIP
AL7G26370.t1	599	25.2967	AISLNLSCNGFVGEIP
AL7G26370.t1	623	25.559	LGVLDISHNQLTGNLI
AL7G26370.t1	384	25.8947	LTMFFAWQNKLTGSIP
AL7G26370.t1	288	26.2321	LQSLLLWQNNLVGKMP
AL7G26370.t1	216	27.0186	LVMLGLAETSLSGRLP
AL7G26370.t1	456	29.3372	LYRLRLNGNRIAGSIP
AL7G26370.t1	432	30.9404	LTKLLLLSNDLSGFIP
AL7G26370.t1	504	32.9184	LEFLDLHSNSLSGSLL
AL7G26370.t1	95	33.1673	LTSLTLSSLNLTGVIP
AL7G26370.t1	480	33.3045	LNFVDISENRLVGTIP
AL7G26370.t1	360	33.8023	LTHLEIDNNLISGEIP
AL7G26370.t1	143	34.1746	LKTLSLNTNNLEGRIP
AL7G26370.t1	167	34.3993	LLELMLFDNKLSGEIP
AL7G26370.t1	646	34.4111	LVSLNVSFNDFSGDLP
AL7G26370.t1	312	34.7622	LWLIDLSENLLTGNIP
AL7G26370.t1	336	35.7738	LQELQLSVNQISGTIP
AL7G26370.t1	264	36.3386	LQNLYLYQNSISGSIP
AL7G26370.t1	526	37.0792	LKFIDFSDNSLSGPLP
AL7G26370.t1	574	38.9498	LQLLNLGENAFSGEIP
AL7G26370.t1	550	39.6948	LTKLNLAKNRFSGEIP
AL7G26370.t1	408	42.2892	LQAIDLSYNSLSGSIP
AL7G26370.t1	119	44.2024	LELLDLSDNSLSGDIP
AL7G26370.t1	191	0	LQVFRAGGNKNLRGEL
AL3G40280.t1	100	25.4579	LLSLQLPSANLTGSLP
AL3G40280.t1	173	28.5142	LVSFKIHGNNLSGVLP
AL3G40280.t1	148	30.4394	LSDVDLSGNALAGVLP
AL3G40280.t1	224	32.4681	LKSLDLSSNVFEGLVP
AL3G40280.t1	124	34.5182	LQSVFLNINSLSGSIP
AL3G40280.t1	247	37.9352	LESLNLSHNNFSGMLP
AL3G40280.t1	200	40.4976	LQVLDLGGNKFSGEFP
AL2G15960.t1	60	17.0522	VSKLVLENLNLTGSLN
AL2G15960.t1	156	28.3176	LYMLYVEDNLFSGSIP
AL2G15960.t1	85	30.4684	LRVLSFKGNSLFGSIP
AL2G15960.t1	178	34.2591	LRFFNVSNNHLSGHIP
AL2G15960.t1	108	35.6154	LKSLYLNDNNFSGEFP
AL2G15960.t1	132	37.1092	LKTVVLSGNRFSGKIP
AL8G39680.t1	69	9.95874	VVSINLPYMQLGGIIS
AL8G39680.t1	117	21.9165	LRAMYLRANFLQGGIP
AL8G39680.t1	93	28.9515	LQRLALHQNSLHGIIP
AL8G39680.t1	141	38.4247	LTILDLSSNTLKGPIP
AL8G39680.t1	165	39.9187	LRSLNLSTNFFSGEIP
AL8G17750.t1	76	4.89667	VVRLVIEDLYLGGRLV
AL8G17750.t1	194	29.5205	LHTFNVSVNNLTGSVP
AL8G17750.t1	172	30.1718	LIYLRLDSNRFNGAVP
AL8G17750.t1	101	31.0332	LRVLSLKNTSLTGPLP
AL8G17750.t1	124	34.1083	LKSLFLDHNSFSGSFP
AL8G17750.t1	148	40.7896	LRTLDFSFNNLTGPIP
AL8G43420.t1	437	14.2722	TRLELANNNQLEGSIP
AL8G43420.t1	76	18.8745	VTAIDLSGYNISGGFP
AL8G43420.t1	100	25.3799	LINITLSQNNLNGTID
AL8G43420.t1	270	25.4865	VYQIELYDNRLSGKLP
AL8G43420.t1	509	28.2516	LERLEMQENMLDGEIP
AL8G43420.t1	389	28.5435	LQKIITFSNQLSGEIP
AL8G43420.t1	341	28.8715	LVEFKIFNNSFTGTLP
AL8G43420.t1	222	29.441	LTELRLTHSNLVGEIP
AL8G43420.t1	125	29.616	IQVLILNVNNFSGKLP
AL8G43420.t1	413	29.7336	LNYIRMADNKLSGEVP
AL8G43420.t1	580	30.2379	LNQFNVSDNKLYGKIP
AL8G43420.t1	317	31.9905	LISFNLNDNFFTGELP
AL8G43420.t1	173	32.7693	LQVLNLNGNPLSGIVP
AL8G43420.t1	365	34.6672	LSEIDVSTNRFTGELP
AL8G43420.t1	461	35.7994	LSQLEISDNNFSGVIP
AL8G43420.t1	533	36.3741	LAELNLSNNRLRGGIP
AL8G43420.t1	294	36.4005	LRNFDVSQNNLTGELP
AL8G43420.t1	149	37.2436	LRVLELESNLFTGEIP
AL8G43420.t1	246	39.2597	LENLDLAMNGLTGEIP
AL8G43420.t1	485	39.8373	LRVIDLSRNRFSGPLP
AL8G43420.t1	557	45.2681	LNYLDLSNNQLTGEIP
AL8G43420.t1	197	0	LTRLDLAYISFDSGPI
AL8G44140.t1	70	10.4715	IVRLVLSGVGLRGYFS
AL8G44140.t1	166	34.6098	LTSLNLEFNRFNGTLP
AL8G44140.t1	95	35.8655	LRVLSLENNSLFGPIP
AL8G44140.t1	118	36.3579	LKSLFLSRNQFSGTFP
AL8G44140.t1	188	37.5254	LTSFNVSGNNLTGVIP
AL8G44140.t1	142	38.6407	LMILSLSRNNFSGSIP
AT2G13800.1	71	21.0758	VTRLDLGSANLSGELV
AT2G13800.1	119	37.8608	LVSLDLFANNISGPIP
AT2G13800.1	95	38.2126	LQYLELFNNNITGEIP
AT2G13800.1	166	40.0291	LDVLDISNNRLSGDIP
AT2G13800.1	143	40.9549	LRFLRLYNNSLSGEIP
AT2G28970.1	309	29.8779	IISLNLSASGLTGSLP
AT2G28970.1	333	36.9059	IQELDLSNNSLTGLVP
AT2G28970.1	357	41.768	LSLLDLSGNNFTGSVP
AT2G02220.1	391	6.06083	LTTLVLTLNFHGEALP
AT2G02220.1	365	7.83026	LSYFSLSNSSLANISS
AT2G02220.1	173	9.02263	IRVVKLAVNYFAGNFT
AT2G02220.1	524	12.5691	PPTIELGHNNLSGPIW
AT2G02220.1	269	14.2825	LKFFLGQTNGFIGGIP
AT2G02220.1	77	19.3277	VIRLELGNKKLSGKLS
AT2G02220.1	101	23.8614	IRVLNLSRNFIKDSIP
AT2G02220.1	416	24.9437	LKVLVVANCRLTGSMP
AT2G02220.1	341	24.9729	LKNVNLARNTFHGQVP
AT2G02220.1	221	27.0529	LNLLGIQENRLSGSLS
AT2G02220.1	293	27.9787	LNLLNLRNNSLSGRLM
AT2G02220.1	548	28.0082	LHVFDLKWNALSGSIP
AT2G02220.1	197	29.7244	LEHLCLGMNDLTGNIP
AT2G02220.1	596	31.9284	LSKFSVAYNNLSGVIP
AT2G02220.1	317	33.2839	LNSLDLGTNRFNGRLP
AT2G02220.1	245	36.8241	LVRLDVSWNLFSGEIP
AT2G02220.1	148	38.9055	LQSFDLSSNKFNGSLP
AT2G02220.1	440	39.2789	LQLLDLSWNRLTGAIP
AT2G02220.1	125	42.465	LQTLDLSSNDLSGGIP
AT2G02220.1	464	42.7287	LFYLDLSNNSFTGEIP
AT2G02220.1	572	46.0508	LEALDLSNNRLSGSIP
AT2G41820.1	64	16.6981	VEMLDLSGLQLRGNVT
AT2G41820.1	279	22.6894	LTYFEADKNNLSGEIV
AT2G41820.1	424	23.7963	QIALNLSFNHLHGSLP
AT2G41820.1	183	24.3715	LRVFTAYENDLVGEIP
AT2G41820.1	255	28.8468	LSSIRIGNNELVGVIP
AT2G41820.1	375	29.6432	LQYLLLDQNSIRGDIP
AT2G41820.1	472	30.5872	LIEVNFSNNLLNGPVP
AT2G41820.1	303	32.7697	LTLLNLAANGFAGTIP
AT2G41820.1	159	33.4748	LEEFQVSGNGLNGSIP
AT2G41820.1	135	33.863	LRAFNISNNLLVGEIP
AT2G41820.1	231	34.8374	LKVLVLTQNRLTGELP
AT2G41820.1	399	35.0332	LLQLQLGRNYLTGTIP
AT2G41820.1	111	35.9323	LEFLDLSLNRFVGAIP
AT2G41820.1	207	36.7944	LELLNLHSNQLEGKIP
AT2G41820.1	327	38.9646	LQELILSGNSLFGEIP
AT2G41820.1	87	40.2635	LKHLDLSGNNFNGRIP
AT2G41820.1	351	41.7799	LNKLDLSNNRLNGTIP
AT2G41820.1	448	42.768	LVSLDVSNNLLTGSIP
AT2G27060.1	141	11.2348	LEFVNLSGNNNLGGVI
AT2G27060.1	69	11.6989	VTSIDLNGFGLLGSFS
AT2G27060.1	217	23.5861	IRHLNVSGNSLVGELF
AT2G27060.1	335	24.1211	CAIIDLSNNKISGELS
AT2G27060.1	458	25.8523	LTNIGLSHNSLGGVLS
AT2G27060.1	190	26.0473	VEYVDISRNNFSGSLD
AT2G27060.1	504	26.6863	LKMFTVSANNLSGNVP
AT2G27060.1	383	28.3622	LTSLKAANNSLQGVLP
AT2G27060.1	266	28.8603	LKILRLQDNQLSASLP
AT2G27060.1	292	30.4894	LTDLDLSLNQLEGPIG
AT2G27060.1	166	30.4903	LKYLDLQGNSFSGEVM
AT2G27060.1	94	31.3312	LQNLSIANNQFSGTLS
AT2G27060.1	117	32.8607	LKYLDVSGNLFHGALP
AT2G27060.1	359	34.2796	VEIIRLSSNSLTGTLP
AT2G27060.1	243	36.4684	LEVFDASSNQLSGSVP
AT2G27060.1	482	38.8483	LISLDLSYNNFEGNIP
AT2G27060.1	407	39.4411	LKEIDLSHNQLSGVIP
AT2G27060.1	314	44.0612	LEKLNLSSNRLSGSLP
AT2G27060.1	431	44.1262	LTELNLSNNNFSGSLP
AT4G28490.1	188	8.33523	LKELKLAYNLFSPSQI
AT4G28490.1	66	19.1722	VVSVDLSSFMLVGPFP
AT4G28490.1	476	21.1082	IIEISGAENDFSGEIP
AT4G28490.1	90	27.6363	LHSLSLYNNSINGSLS
AT4G28490.1	261	30.5854	VEQIELFNNSFSGELP
AT4G28490.1	213	30.6125	LQVLWLAGCNLVGPIP
AT4G28490.1	380	31.8698	LEYLILIDNSFSGEIS
AT4G28490.1	140	32.7363	LKFLEISGNNLSDTIP
AT4G28490.1	285	32.9808	LKRFDASMNKLTGKIP
AT4G28490.1	332	34.0087	LSELKLFNNRLTGVLP
AT4G28490.1	308	34.3281	LESLNLFENMLEGPLP
AT4G28490.1	452	36.7664	LSNLRISKNRFSGSIP
AT4G28490.1	237	38.8035	LVNLDLTFNQLTGSIP
AT4G28490.1	404	38.8868	LTRVRLSNNKLSGQIP
AT4G28490.1	115	40.3002	LISLDLSENLLVGSIP
AT4G28490.1	428	40.7137	LSLLELSDNSFTGSIP
AT4G28490.1	164	40.7994	LESLNLAGNFLSGTIP
AT4G28490.1	524	40.9202	LNELNLANNHLSGEIP
AT4G28490.1	571	41.277	LNVLNLSYNHLSGKIP
AT4G28490.1	356	41.8314	LQYVDLSYNRFSGEIP
AT4G28490.1	500	43.3419	LSRLDLSKNQLSGEIP
AT4G28490.1	548	44.0789	LNYLDLSSNQFSGEIP
AT4G39400.1	149	7.61933	LKFLNVSSNTLDFPGK
AT4G39400.1	201	23.7226	LKHLAISGNKISGDVD
AT4G39400.1	174	24.65	LEVLDLSANSISGANV
AT4G39400.1	100	24.7561	LESLFLSNSHINGSVS
AT4G39400.1	655	25.2953	MMFLDMSYNMLSGYIP
AT4G39400.1	465	27.3302	LRDLKLWLNMLEGEIP
AT4G39400.1	223	30.7412	LEFLDVSSNNFSTGIP
AT4G39400.1	317	31.8906	LTGLDLSGNHFYGAVP
AT4G39400.1	561	32.111	LIWLDLNTNLFNGTIP
AT4G39400.1	246	33.1087	LQHLDISGNKLSGDFS
AT4G39400.1	679	33.2101	LFILNLGHNDISGSIP
AT4G39400.1	391	35.7474	LLTLDLSSNNFSGPIL
AT4G39400.1	417	36.5023	LQELYLQNNGFTGKIP
AT4G39400.1	270	36.6283	LKLLNISSNQFVGPIP
AT4G39400.1	123	36.7382	LTSLDLSRNSLSGPVT
AT4G39400.1	489	36.7543	LETLILDFNDLTGEIP
AT4G39400.1	537	37.4602	LAILKLSNNSFSGNIP
AT4G39400.1	703	38.3786	LNILDLSSNKLDGRIP
AT4G39400.1	513	38.6016	LNWISLSNNRLTGEIP
AT4G39400.1	441	38.8784	LVSLHLSFNYLSGTIP
AT4G39400.1	292	40.2156	LQYLSLAENKFTGEIP
AT4G39400.1	341	41.2044	LESLALSSNNFSGELP
AT4G39400.1	366	41.5075	LKVLDLSFNEFSGELP
AT4G39400.1	727	44.1789	LTEIDLSNNNLSGPIP
AT4G39400.1	73	0	VTSIDLSSKPLNVGFS
AT4G20270.1	416	21.1099	LWRFRLGQNFLTSKLP
AT4G20270.1	563	23.1702	LNYLNVSWNSFNQSLP
AT4G20270.1	126	26.6604	LEVLNISSNVFEGELE
AT4G20270.1	77	27.7495	ITRLDLSNLNISGTIS
AT4G20270.1	392	30.0788	LKILILFNNFLFGPLP
AT4G20270.1	515	31.1017	LLKIDMSRNNFSGKFP
AT4G20270.1	587	32.2067	LTSADFSHNNFSGSVP
AT4G20270.1	320	32.586	LQLFNLFFNRLHGEIP
AT4G20270.1	272	33.0089	LEVLFLQTNELTGSVP
AT4G20270.1	151	33.1143	LVTLDAYDNSFNGSLP
AT4G20270.1	248	33.5499	LVHLDLANCSLKGSIP
AT4G20270.1	344	33.8005	LQILKLWHNNFTGKIP
AT4G20270.1	199	34.9184	LKFLSLSGNDLRGRIP
AT4G20270.1	368	35.9752	LIEIDLSTNKLTGLIP
AT4G20270.1	440	36.4265	LSLLELQNNFLTGEIP
AT4G20270.1	491	36.7813	LQILLLGANRLSGQIP
AT4G20270.1	175	37.5727	LEHLDLGGNYFDGEIP
AT4G20270.1	539	40.3903	LTYLDLSHNQISGQIP
AT4G20270.1	102	40.8384	LVFLDISSNSFSGELP
AT4G20270.1	296	42.0712	LKTLDLSNNFLEGEIP
AT4G20270.1	467	42.1823	LTQINLSNNRLSGPIP
AT4G20270.1	223	0	LVQLYLGYYNDYRGGI
AT4G26540.1	69	12.6745	VSEIQLKGMDLQGSLP
AT4G26540.1	239	20.3354	VQTIAIYTSLLSGPIP
AT4G26540.1	383	23.5877	LTMFFAWQNKLTGNIP
AT4G26540.1	599	26.4732	AISLNLSCNRFVGEIP
AT4G26540.1	623	27.9314	LGVLDVSHNQLTGNLN
AT4G26540.1	215	28.1821	LVMLGLAETSLSGKLP
AT4G26540.1	526	28.4701	LKFIDFSDNALSSTLP
AT4G26540.1	503	30.581	LEFLDLHTNSLSGSLL
AT4G26540.1	431	30.9404	LTKLLLLSNDLSGFIP
AT4G26540.1	455	32.1413	LYRLRLNGNRLAGSIP
AT4G26540.1	311	32.3335	LWLIDFSENLLTGTIP
AT4G26540.1	94	33.1673	LTSLTLSSLNLTGVIP
AT4G26540.1	142	33.1746	LKTLSLNTNNLEGHIP
AT4G26540.1	287	33.2353	LQSLLLWQNNLVGKIP
AT4G26540.1	359	33.3721	LTHLEIDNNLITGEIP
AT4G26540.1	479	34.2796	LNFVDISENRLVGSIP
AT4G26540.1	646	35.0141	LVSLNISYNDFSGDLP
AT4G26540.1	166	35.3876	LVELMLFDNKLSGEIP
AT4G26540.1	335	35.7738	LQELQLSVNQISGTIP
AT4G26540.1	263	36.3386	LQNLYLYQNSISGSIP
AT4G26540.1	574	39.0238	LQLLNLGENDFSGEIP
AT4G26540.1	550	40.795	LTKLNLAKNRLSGEIP
AT4G26540.1	407	42.2892	LQAIDLSYNSLSGSIP
AT4G26540.1	118	44.2024	LELLDLSDNSLSGDIP
AT4G26540.1	190	0	LQVLRAGGNKNLRGEL
AT1G34420.1	135	10.4506	LKHLNFSTNKFSTSPG
AT1G34420.1	108	17.9232	LESLDVSNNRLSSIPE
AT1G34420.1	157	22.9499	LAVLDFSHNVLSGNVG
AT1G34420.1	276	27.8955	LRRFAANRNRFTGEIP
AT1G34420.1	511	28.4781	QISLNLSYNLFEGSIP
AT1G34420.1	393	29.9264	LNLLNLAMNEFTGILP
AT1G34420.1	489	30.3969	LIELQLGQNQLRGRIP
AT1G34420.1	369	32.0964	LTYLEMDNNSLTGFIP
AT1G34420.1	465	33.0531	LSNMNLQGNNLNGTIP
AT1G34420.1	322	34.0125	LVSVDLSSNQLVGWIP
AT1G34420.1	417	34.6622	LQVIKLQQNKLTGEIP
AT1G34420.1	441	36.2762	LLILNISCNSLSGSIP
AT1G34420.1	344	37.6154	LVRLRLGSNKLTGSVP
AT1G34420.1	204	39.2533	LEKLEVSDNSLSGTIP
AT1G34420.1	252	39.514	LESLLLSNNYLSGLIP
AT1G34420.1	228	40.2176	LTLIDLSDNQLNGSIP
AT1G34420.1	559	40.4634	LTQLILSNNQLTGNIP
AT1G34420.1	298	40.5536	LENLDLSFNSLAGSIP
AT1G34420.1	182	41.0415	LRSLNLSFNRLTGSVP
AT1G34420.1	535	47.5343	LEVLDLSNNNFSGEIP
AT1G34420.1	83	0	VISLSLSNFDLSNSSF
AT1G34210.1	73	11.9406	VIRVDLGNADLSGQLV
AT1G34210.1	97	34.603	LQYLELYSNNITGPVP
AT1G34210.1	121	38.058	LVSLDLYLNSFTGPIP
AT1G34210.1	145	39.7007	LRFLRLNNNSLTGPIP
AT1G34210.1	169	45.3415	LQVLDLSNNRLSGSVP
AT1G51800.1	409	23.526	IISLDLSTSGLTGEIL
AT1G51800.1	457	38.1305	LKLINLSGNELNGSIP
AT1G51800.1	433	45.3391	LEVLDLSNNSLTGSVP
AT1G55610.2	103	12.2968	LQNLYLQGNYFSSGGD
AT1G55610.2	78	19.0408	IVGLDLRNSGLTGTLN
AT1G55610.2	126	19.4416	LQVLDLSSNSISDYSM
AT1G55610.2	640	20.2495	MIYFDISYNAVSGFIP
AT1G55610.2	227	21.0968	LTFFSLSQNNLSGDKF
AT1G55610.2	152	25.7828	LVSVNISNNKLVGKLG
AT1G55610.2	327	27.9748	LQNLNLGNNYLSGDFL
AT1G55610.2	352	28.3527	ITYLYVAYNNISGSVP
AT1G55610.2	451	28.7494	LSDLVMWANNLTGTIP
AT1G55610.2	688	29.2586	IGVLDLSHNNLQGYLP
AT1G55610.2	176	29.4489	LTTVDLSYNILSDKIP
AT1G55610.2	403	30.3826	LEKILIANNYLSGTVP
AT1G55610.2	202	30.3905	LKYLDLTHNNLSGDFS
AT1G55610.2	500	31.8638	MIWISLSSNRLTGKIP
AT1G55610.2	524	34.3061	LAILQLGNNSLSGNVP
AT1G55610.2	548	36.3659	LIWLDLNSNNLTGDLP
AT1G55610.2	252	36.7137	LETLNISRNNLAGKIP
AT1G55610.2	664	38.6372	LQVLNLGHNRITGTIP
AT1G55610.2	376	39.0364	LRVLDLSSNGFTGNVP
AT1G55610.2	427	39.8317	LKTIDLSFNELTGPIP
AT1G55610.2	476	39.9095	LETLILNNNLLTGSIP
AT1G55610.2	278	40.018	LKQLSLAHNRLSGEIP
AT1G55610.2	303	40.7861	LVILDLSGNTFSGELP
AT1G55610.2	712	41.5308	LSDLDVSNNNLTGPIP
AT1G48480.1	73	19.1112	VTALRLPGVALSGDIP
AT1G48480.1	98	33.6813	LRTLSLRLNALSGSLP
AT1G48480.1	191	36.6243	LVQFNVSNNSLNGSIP
AT1G48480.1	146	36.6465	LVRLNLASNSFTGEIS
AT1G48480.1	122	37.7933	LRHLYLQGNRFSGEIP
AT1G48480.1	170	39.2672	LKTLFLENNQLSGSIP
AT1G73080.1	76	6.26418	VASLNFTRSRVSGQLG
AT1G73080.1	292	20.0063	LDALVIVSGNLSGTIP
AT1G73080.1	244	22.7247	LTTLFVGNNSLQGPVR
AT1G73080.1	412	23.5439	LKIATLFNNSFYGAIP
AT1G73080.1	484	25.7491	IRRFILRENNLSGLLP
AT1G73080.1	627	29.3065	LSTLQIARNAFGGEIP
AT1G73080.1	340	30.0504	LNLLKLNDNQLVGGIP
AT1G73080.1	196	30.8805	LVELSMYANQFSGNIP
AT1G73080.1	579	31.7779	LERFDVGFNSLNGSVP
AT1G73080.1	555	32.4578	LGYMNLSRNLLEGSLP
AT1G73080.1	124	33.1201	LATLDLSENGFSDKIP
AT1G73080.1	268	33.3396	LLTLDLSYNEFEGGVP
AT1G73080.1	436	33.3589	LEEVDFIGNKLTGEIP
AT1G73080.1	388	33.5183	LTQLLVYQNNLTGELP
AT1G73080.1	220	33.5821	LQILYLHRNKLVGSLP
AT1G73080.1	148	34.1544	LEVLYLYINFLTGELP
AT1G73080.1	507	34.2524	LSFLDFNSNNFEGPIP
AT1G73080.1	460	36.1891	LRILNLGSNLLHGTIP
AT1G73080.1	652	36.2517	IYDLDLSGNGLTGEIP
AT1G73080.1	699	36.2928	LLHVDVSNNQFTGPIP
AT1G73080.1	676	37.1266	LTRLNISNNNLTGSLS
AT1G73080.1	531	37.9149	LSSINLSRNRFTGQIP
AT1G73080.1	603	38.3051	LTTLVLSENRFSGGIP
AT1G73080.1	364	38.4657	LESLELFENRFSGEIP
AT1G73080.1	172	39.6518	LQVLYLDYNNLTGPIP
AT1G73080.1	100	42.8369	LQILDLSTNNFSGTIP
AT1G73080.1	316	44.4954	LTILNLSENRLSGSIP
AT1G29720.1	263	4.61317	LLELSLSDTTGIKSFP
AT1G29720.1	353	11.7103	QSYIDLSYNNFSWSSS
AT1G29720.1	95	14.4513	ITELALKTMSLRGKLP
AT1G29720.1	330	15.8968	PKNIYLTGNLLSGNIE
AT1G29720.1	215	26.395	LERVRICDNNFTGIIP
AT1G29720.1	309	27.2697	LKILDLSFNKLNGIVQ
AT1G29720.1	143	28.0179	LTSISVCANNLSGNLP
AT1G29720.1	285	28.6249	LKRLILRNVGLSGPIP
AT1G29720.1	239	29.6466	LQKLHLYASGLTGPIP
AT1G29720.1	119	31.3343	LKSIELCRNYLSGTIP
AT1G29720.1	191	32.4244	LTGLELASNKFTGILP
AT1G29720.1	167	33.3781	LTFLGVEGNQFSGPIP
AT1G09970.2	170	8.62607	LVVLSLGDNPFDATAD
AT1G09970.2	73	20.7963	VTEIDLSRRGLSGNFP
AT1G09970.2	411	23.1729	LEIIDIEMNNFEGPIT
AT1G09970.2	339	25.9151	FDFIDASENLLTGPIP
AT1G09970.2	145	26.1225	LQFLYLNNSAFSGVFP
AT1G09970.2	268	26.2782	LTYLDASTNLLQGDLS
AT1G09970.2	196	27.013	LSWLYLSNCSIAGKIP
AT1G09970.2	435	27.2961	LGALYLGFNKLSDELP
AT1G09970.2	507	29.7042	LSDVNMAQNSISGEIP
AT1G09970.2	363	29.8577	MKALLLLQNNLTGSIP
AT1G09970.2	387	31.003	LQRFRVSENNLNGTVP
AT1G09970.2	291	31.3917	LVSLQMFENEFSGEIP
AT1G09970.2	483	31.5468	LSSLKMQSNGFSGEIP
AT1G09970.2	220	32.0666	LRNLEISDSGLTGEIP
AT1G09970.2	244	33.3124	LWQLELYNNSLTGKLP
AT1G09970.2	459	34.2566	LTKVELNNNRFTGKIP
AT1G09970.2	315	36.0891	LVNLSLYTNKLTGSLP
AT1G09970.2	122	36.4098	LKYLDLGNNLFSGAFP
AT1G09970.2	98	37.6149	LEKLSLGFNSLSGIIP
AT1G09970.2	531	39.5034	LNALNLSDNKLSGRIP
AT1G09970.2	554	43.5144	LSLLDLSNNRLSGRIP
AT1G62950.1	74	11.3927	VEKIVLWNTSLAGTLT
AT1G62950.1	242	17.8963	LSHVDIGSNSFDGVAS
AT1G62950.1	218	18.2772	LEFVSVRRNLLSGDVF
AT1G62950.1	195	25.6826	LIGFDFSYNGITGLLP
AT1G62950.1	266	26.0963	LTYFNVSGNRFRGEIG
AT1G62950.1	338	26.3695	LSVIRLGDNFIDGKLP
AT1G62950.1	122	26.8943	LWKINVSSNALSGLVP
AT1G62950.1	98	31.6042	LRVLTLFGNRITGNLP
AT1G62950.1	171	32.5893	TKFVSLSHNNLSGSIP
AT1G62950.1	362	32.8325	LQVLNLHNLNLVGEIP
AT1G62950.1	290	34.6987	LEFLDASSNELTGNVP
AT1G62950.1	458	34.7367	LTHFNVSYNNLSGIIP
AT1G62950.1	146	35.4348	LRFLDLSKNAFFGEIP
AT1G62950.1	410	36.374	LEILDLHRNRISGNIP
AT1G62950.1	314	36.4686	LKLLDLESNRLNGSVP
AT1G62950.1	386	37.9506	LLELDVSGNGLEGEIP
AT1G62950.1	434	39.8229	IQFLDLSENLLSGPIP
AT3G24240.1	227	24.2617	LTVLGLAETSVSGNLP
AT3G24240.1	251	25.8178	LETLSIYTTMISGEIP
AT3G24240.1	395	26.6552	LTLFFAWSNQLEGSIP
AT3G24240.1	636	26.7552	LSILDLSHNMLEGDLA
AT3G24240.1	106	27.4513	LQKLTISGANLTGTLP
AT3G24240.1	491	28.1215	INFLDFSSNRLHGKVP
AT3G24240.1	371	30.1783	LVQLQLDKNQISGLIP
AT3G24240.1	299	30.5637	LEQLFLWQNSLVGGIP
AT3G24240.1	612	31.6249	EIALNLSSNRLTGKIP
AT3G24240.1	347	32.7005	LEEFMISDNKFSGSIP
AT3G24240.1	443	32.8043	LTKLLLISNSLSGFIP
AT3G24240.1	659	35.2909	LVSLNISYNSFSGYLP
AT3G24240.1	467	36.3297	LVRLRLGFNRITGEIP
AT3G24240.1	323	37.1717	LKMIDLSLNLLSGSIP
AT3G24240.1	563	37.4068	LNKLILSKNLFSGSIP
AT3G24240.1	275	37.4947	LVDLFLYENSLSGSIP
AT3G24240.1	178	37.8501	LKSLILFDNLLTGSIP
AT3G24240.1	515	38.5971	LQMIDLSNNSLEGSLP
AT3G24240.1	154	38.6534	LETLILNSNQLTGKIP
AT3G24240.1	539	39.9941	LQVLDVSANQFSGKIP
AT3G24240.1	130	40.2511	LKVLDLSSNGLVGDIP
AT3G24240.1	587	42.5998	LQLLDLGSNELSGEIP
AT3G24240.1	419	43.6612	LQALDLSRNSLTGTIP
AT3G24240.1	202	0	LEVIRIGGNKEISGQI
AT3G46340.1	414	23.1234	ITSLNLSSTGLTGNIA
AT3G46340.1	462	37.7015	LSFINLSKNNLNGSIP
AT3G46340.1	438	38.4115	LDKLDLSNNNLTGGVP
AT3G08680.2	68	18.4305	VTALRLPGSGLYGPLP
AT3G08680.2	117	28.8403	IRSLYFHENNFSGTIP
AT3G08680.2	93	29.3264	LRIISLRSNHLQGNIP
AT3G08680.2	184	39.4426	LKYLNLSFNNLNGSVP
AT3G08680.2	163	39.9435	LTDLSLQNNSLSGPIP
AT3G08680.2	139	41.8146	LVNLDLSANSLSGNIP
AT5G62230.1	72	25.3696	VVSLNLSSLNLGGEIS
AT5G62230.1	311	25.6334	TGKLYLHGNMLTGPIP
AT5G62230.1	192	29.6558	LQYLGLRGNMLTGTLS
AT5G62230.1	479	30.1322	IQMIDVSFNLLSGVIP
AT5G62230.1	263	31.4205	VATLSLQGNRLTGRIP
AT5G62230.1	216	31.5847	LWYFDVRGNNLTGTIP
AT5G62230.1	383	32.1777	LNQFNVHGNLLSGSIP
AT5G62230.1	240	32.5087	FQILDISYNQITGEIP
AT5G62230.1	503	33.4552	LNSLILNNNKLHGKIP
AT5G62230.1	96	33.5664	LQSIDLQGNKLAGQIP
AT5G62230.1	527	34.2527	LVNLNVSFNNLSGIVP
AT5G62230.1	335	34.2991	LSYLQLNDNKLVGTIP
AT5G62230.1	359	35.8868	LFELNLANNRLVGPIP
AT5G62230.1	144	36.5245	LETLNLKNNQLTGPVP
AT5G62230.1	168	37.3613	LKRLDLAGNHLTGEIS
AT5G62230.1	120	37.4488	LVYLDLSENLLYGDIP
AT5G62230.1	455	38.0536	LLILNLSRNHLSGQLP
AT5G62230.1	287	38.6456	LAVLDLSDNELVGPIP
AT5G62230.1	407	39.2752	LTYLNLSSNNFKGKIP
AT5G62230.1	431	42.882	LDKLDLSGNNFSGSIP
AT5G46330.1	73	10.163	VVSVSLLEKQLEGVLS
AT5G46330.1	289	28.4231	LQALRIYKNKLTSSIP
AT5G46330.1	626	28.5596	QLYLNFSNNLLTGTIP
AT5G46330.1	747	28.5834	LKHLKLASNNLKGHVP
AT5G46330.1	193	28.7215	LQMFVAAGNHLTGSIP
AT5G46330.1	528	28.9473	LQGLRMYSNDLEGPIP
AT5G46330.1	456	29.1039	LETLSVADNNLTGTLK
AT5G46330.1	169	29.7293	LVLIGFDYNNLTGKIP
AT5G46330.1	145	29.8781	IFYLDLRNNLLSGDVP
AT5G46330.1	674	30.4889	VFTLDFSQNNLSGHIP
AT5G46330.1	313	31.2174	LTHLGLSENHLVGPIS
AT5G46330.1	241	31.798	LQSLVLTENLLEGDIP
AT5G46330.1	385	31.9858	LRNLSAHDNLLTGPIP
AT5G46330.1	121	32.1023	LNQLILYLNYFSGSIP
AT5G46330.1	361	32.3396	LTVLTVGFNNISGELP
AT5G46330.1	504	32.4624	LNILYLHSNGFTGRIP
AT5G46330.1	432	32.8121	LTFISIGRNHFTGEIP
AT5G46330.1	337	34.0977	LEVLTLHSNNFTGEFP
AT5G46330.1	600	36.4904	LNTFDISDNLLTGTIP
AT5G46330.1	265	36.5697	LVQLELYDNQLTGKIP
AT5G46330.1	576	37.5346	LTYLSLQGNKFNGSIP
AT5G46330.1	480	37.873	LRILQVSYNSLTGPIP
AT5G46330.1	409	38.0085	LKLLDLSHNQMTGEIP
AT5G46330.1	650	38.0475	VQEIDLSNNLFSGSIP
AT5G46330.1	699	38.7379	IISLNLSRNSFSGEIP
AT5G46330.1	97	40.3525	LQVLDLTSNSFTGKIP
AT5G46330.1	217	43.6023	LTDLDLSGNQLTGKIP
AT5G46330.1	552	43.7283	LSVLDLSNNKFSGQIP
AT5G46330.1	723	46.6204	LVSLDLSSNNLTGEIP
AT5G07150.1	76	13.3057	VVILNLRDLSLQGTLA
AT5G07150.1	124	21.1795	LEILDLCDNNFGQPFP
AT5G07150.1	100	35.228	LKSLILRNNSFSGKVP
AT5G39390.1	74	26.0082	VTSLDLGGFKLSGSIS
AT5G39390.1	98	29.3937	LRSLNLGDNSFQSNIP
AT5G61480.1	418	19.492	LWRFRSQNNRLNGTIP
AT5G61480.1	513	23.3545	FYRIELQGNSLNGTIP
AT5G61480.1	466	23.6448	LQYLNLSTNFFHRKLP
AT5G61480.1	490	25.0998	LQIFSASFSNLIGEIP
AT5G61480.1	226	25.5013	LQHMEIGYNHFNGNIP
AT5G61480.1	154	25.7613	LKVFNAFSNNFEGLLP
AT5G61480.1	202	25.9509	LKFIHLAGNVLGGKLP
AT5G61480.1	82	27.1283	VISLDLSHRNLSGRIP
AT5G61480.1	394	28.1574	LYKLILFSNMFEGELP
AT5G61480.1	585	28.3463	ITTFNVSYNQLIGPIP
AT5G61480.1	178	28.8213	LEELNFGGSYFEGEIP
AT5G61480.1	130	29.3038	LTTLDISRNSFDSSFP
AT5G61480.1	537	29.955	LLCLNLSQNHLNGIIP
AT5G61480.1	561	32.05	IADVDLSHNLLTGTIP
AT5G61480.1	442	32.9209	LTFVDLSNNRFTDQIP
AT5G61480.1	250	33.8968	LKYFDVSNCSLSGSLP
AT5G61480.1	346	34.2536	LTTLFLWNNNFTGVLP
AT5G61480.1	322	34.635	LTWLSLISNNLSGEVP
AT5G61480.1	274	35.7329	LETLFLFQNGFTGEIP
AT5G61480.1	370	38.1573	LETMDVSNNSFTGTIP
AT5G61480.1	106	38.3279	LLYLNLSGNSLEGSFP
AT5G61480.1	298	41.9877	LKLLDFSSNQLSGSIP
Bradi2g43110.1.p	65	16.1916	VVQLRLPGVGLVGAIP
Bradi2g43110.1.p	114	28.7215	LRSMFLQNNLISGAIP
Bradi2g43110.1.p	90	31.0612	LQVLSLRSNRIFGAIP
Bradi2g43110.1.p	162	33.4082	LRAVRLEGNRLSGKIP
Bradi2g43110.1.p	184	35.3285	LTAFNVSDNNLNGSIP
Bradi2g43110.1.p	138	41.2064	LERLVLSHNNLSGPIP
Bradi2g53400.1.p	79	12.0632	VTELQLLKMNLSGTLA
Bradi2g53400.1.p	223	18.4392	LKILQADNNNFSGSSI
Bradi2g53400.1.p	248	27.0958	LLKLSLRNCSLQGVIP
Bradi2g53400.1.p	318	28.228	LQFLSIEGNRLDGAVP
Bradi2g53400.1.p	151	30.5769	LNRLQIDENQISGPIP
Bradi2g53400.1.p	175	32.3578	MRHLHLNNNSLSGQIP
Bradi2g53400.1.p	127	32.6722	LKLITLNGNQLSGTLP
Bradi2g53400.1.p	294	32.9891	ITTIDLSHNFLNGTIP
Bradi2g53400.1.p	199	33.0141	LLHLLVDSNNLSGPLP
Bradi2g53400.1.p	103	33.124	LKTLDFMWNNLTGSIP
Bradi2g53400.1.p	271	39.4315	LGYLDLSWNQLTGSIP
Bradi2g48000.1.p	104	27.946	LSSLSLKNNNFTGSLR
Bradi2g48000.1.p	203	33.0404	LAELDVSGNRLKGHIP
Bradi2g48000.1.p	179	34.4771	LVTLNLARNSFVGPVP
Bradi2g48000.1.p	130	36.4027	LKLLYLSGNGFSGPFP
Bradi2g48000.1.p	154	43.9428	LRRLDLSGNRFSGTIP
Bradi1g33480.1.p	405	5.83893	LQFLSLTVNAFTNISG
Bradi1g33480.1.p	86	8.84471	VTRVSLPGRGLGGKIS
Bradi1g33480.1.p	458	15.9615	VRLMVVENCDLSGQIP
Bradi1g33480.1.p	381	18.457	MTALRVAGNELSGQLA
Bradi1g33480.1.p	259	19.6876	LQQLSLPSNQIQGRLD
Bradi1g33480.1.p	211	23.0062	LAVLDFSLNAFGGAIS
Bradi1g33480.1.p	332	26.9577	LRYLDLRSNSFVGDLG
Bradi1g33480.1.p	357	27.3325	LAVFDVASNNFTGTMP
Bradi1g33480.1.p	643	28.3698	LSSFNVAHNDFEGPIP
Bradi1g33480.1.p	134	28.5598	AAVIDVSYNRLSGSLP
Bradi1g33480.1.p	571	29.4645	AATLNLSDNYFSGAIP
Bradi1g33480.1.p	185	32.8305	LVSLNASNNSFGGPVP
Bradi1g33480.1.p	235	35.4184	LRVLSAGRNNLTGELP
Bradi1g33480.1.p	284	35.8981	LVKLDLTYNALTGELP
Bradi1g33480.1.p	110	36.3499	LTHLNLSGNSLAGPFP
Bradi1g33480.1.p	595	37.5437	LQVLDLSHNNLSGGIT
Bradi1g33480.1.p	506	38.8214	LYYIDLSDNHLSGEIP
Bradi1g33480.1.p	308	38.873	LEELRLGKNNLTGTIP
Bradi1g33480.1.p	160	38.9772	LQVLDVSSNHLSGPFP
Bradi1g33480.1.p	619	41.0769	LEILDLRRNSLTGPIP
Bradi1g33480.1.p	482	41.2835	LNVLNLAGNRLTGPIP
Bradi1g33480.1.p	431	0	LAALLVSYNFYGEAMP
Bradi1g23890.1.p	145	12.3013	LVTLKAEHNGFHGGLR
Bradi1g23890.1.p	167	23.5949	VRRFNVSMNMLAGEIP
Bradi1g23890.1.p	124	28.3098	LRHLLLSHNDLTGPLN
Bradi1g23890.1.p	99	34.0309	LRVLAVRGNSLSGPLP
Bradi1g11430.1.p	68	6.5965	VAMLRLPGRALAGDVP
Bradi1g11430.1.p	117	30.7253	LQNVILNGNKLSGDFP
Bradi1g11430.1.p	93	32.5058	LHTLSLRFNALSGSLP
Bradi1g11430.1.p	165	34.0031	LKVLLLNNNRFVGQIP
Bradi1g11430.1.p	186	34.9657	LQQFNVSFNQLNGSIP
Bradi1g11430.1.p	141	35.6083	LVRLALDGNDLSGPIP
Bradi1g37960.1.p	68	18.3367	VTGLTLPSLNLTGKVP
Bradi1g37960.1.p	288	19.6491	WVEFDVSTNRLTGQIS
Bradi1g37960.1.p	384	22.3772	LYDIVVFNNDFSGQLP
Bradi1g37960.1.p	217	23.1605	LTYLWMSNMNVTGEIP
Bradi1g37960.1.p	571	24.1316	FNLLNMSSNQLIGEVP
Bradi1g37960.1.p	475	25.2821	LHVFKAENNLLSGELP
Bradi1g37960.1.p	408	26.6513	LNNLMMYNNRFSGEFP
Bradi1g37960.1.p	167	27.0253	LKSLLLDTNQFTGSYP
Bradi1g37960.1.p	432	27.8405	LTTLMIQNNGFTGALP
Bradi1g37960.1.p	265	29.0906	LQLVYLFTNGLNGELP
Bradi1g37960.1.p	454	29.6904	LTRIEMGNNKFSGSFP
Bradi1g37960.1.p	360	29.9066	LGNLEVCNNNLSGPLP
Bradi1g37960.1.p	336	33.5069	LKDIRLFENKLSGELP
Bradi1g37960.1.p	117	33.5112	LRFLDLSYNAFDGALP
Bradi1g37960.1.p	523	34.6979	LNSLNMSGNRISGAIP
Bradi1g37960.1.p	143	34.8402	MEHLNLSNNHFSGVLP
Bradi1g37960.1.p	312	35.7814	LTLLFLYKNQLTGTIP
Bradi1g37960.1.p	499	36.0811	LSDLLIAGNRLSGSIP
Bradi1g37960.1.p	92	37.7256	LARLDLSSNKLSGAFP
Bradi1g37960.1.p	548	40.1748	LTLLDLSHNELTGAIP
Bradi1g37960.1.p	241	41.3128	LTVLGLSTNNLTGEIP
Bradi1g37960.1.p	192	0	LQQLTLALNAFEPAPA
Bradi4g44911.1.p	575	24.43	LVRVRLEQNKLEGDIS
Bradi4g44911.1.p	136	26.6554	LHALLLQGNQIRGSIP
Bradi4g44911.1.p	256	30.4696	LENLELYENTLTGSSP
Bradi4g44911.1.p	160	30.7877	LHFLELSGNQISSEIP
Bradi4g44911.1.p	280	31.2015	LTTLYLHGNQLAGHIP
Bradi4g44911.1.p	232	32.3634	LSTLYLSHNQLSSHIP
Bradi4g44911.1.p	328	32.9069	LTTLYIWGNKLSGHIP
Bradi4g44911.1.p	424	32.9069	LTTLYIWGNKLSGHIP
Bradi4g44911.1.p	448	33.0643	LVDLELNGNILTGSIP
Bradi4g44911.1.p	544	34.8963	LADLELSNNTLTGAIP
Bradi4g44911.1.p	520	35.4914	LTTLYLHDNQLSGHIP
Bradi4g44911.1.p	352	35.5498	LVDLELNGNTLTGSIP
Bradi4g44911.1.p	376	36.1562	LTTLYLYENQLSGHIP
Bradi4g44911.1.p	496	36.5801	LEELGLSDNTLTGAIP
Bradi4g44911.1.p	208	37.4878	LSILDLSNNKISSSIP
Bradi4g44911.1.p	472	37.6831	LTTLYLYNNQLSGHIP
Bradi4g44911.1.p	304	39.12	LEVLGLGNNSITGSIP
Bradi4g44911.1.p	400	39.12	LEVLGLGNNSITGSIP
Bradi4g44911.1.p	112	39.3023	LASLDLSSNELDGSIP
Bradi4g44911.1.p	184	42.2279	LVNLNLSGNHLTGPIP
Bradi4g08273.1.p	87	6.40218	VVALRFHSANLLGPVS
Bradi4g08273.1.p	396	8.43077	ERYIHGHKNAFSGRLP
Bradi4g08273.1.p	278	15.1239	TSLLQLCYNFFDGVVP
Bradi4g08273.1.p	254	17.3463	SLSISIDHNRFHGQIP
Bradi4g08273.1.p	493	27.2628	LQNLFLQNNILTSTIP
Bradi4g08273.1.p	159	27.4423	LMMLDLKRNHLQGEIP
Bradi4g08273.1.p	321	28.9998	LEVLEMGANKLEGVLP
Bradi4g08273.1.p	469	30.7594	LVVINAESNKLTGAIP
Bradi4g08273.1.p	346	31.8207	LMHLSLSGNEISGIIP
Bradi4g08273.1.p	231	32.8848	LLWLSLGYNNLSGAVP
Bradi4g08273.1.p	111	33.3688	LRELDLGDNHLAGLIP
Bradi4g08273.1.p	445	33.8485	SVNLDLSHNNLEGSIP
Bradi4g08273.1.p	207	34.2439	LRHLALSTNMLSGAIP
Bradi4g08273.1.p	541	34.3293	LNYLNLSFNSFIGEVP
Bradi4g08273.1.p	135	37.978	LQELNLSVNSLHGSIP
Bradi4g08273.1.p	183	38.0386	MEYLSLGGNRLSGEIP
Bradi4g08273.1.p	420	41.9256	LLALDLSGNSFTGPIP
Bradi4g08273.1.p	370	43.4574	LQNLDLSNNSFTGTLP
Bradi4g08273.1.p	517	44.8324	LENLDLSGNNLSGQIP
Bradi4g30560.2.p	300	5.65327	ILEIEAGALGIGGLLP
Bradi4g30560.2.p	92	21.9209	VTKLALNDMNISGTIP
Bradi4g30560.2.p	242	22.7044	LYLLDVENNRLADELP
Bradi4g30560.2.p	326	25.4516	MSHLNLELNKIEGPIP
Bradi4g30560.2.p	492	29.6443	VQVIDLSWNNFTGPIS
Bradi4g30560.2.p	565	29.7957	LKHVNLSYNNFIGDVP
Bradi4g30560.2.p	350	30.0539	ITLMNLSSNQLNGTVP
Bradi4g30560.2.p	218	31.1222	VFVLNLFSNRLTGKLP
Bradi4g30560.2.p	468	31.7971	IVSLNLSCNRISGELP
Bradi4g30560.2.p	164	34.9908	LFYLRLRENRLSGPIP
Bradi4g30560.2.p	189	35.0979	LGLVDFANNNLSGEIP
Bradi4g30560.2.p	420	36.8548	LENLYLQSNRLSGAIP
Bradi4g30560.2.p	140	37.2583	LGVLNLGRNQLSGGIP
Bradi4g30560.2.p	116	37.3977	LRSLDMSSNFLTGQIP
Bradi4g30560.2.p	517	38.4066	LEVLDLSHNSLRGDLP
Bradi4g30560.2.p	541	40.6046	LQNLDVSDNSLTGQIP
Bradi4g30560.2.p	398	41.7538	LGELDLSGNALSGSIP
Bradi4g30560.2.p	445	43.5011	LLHLDLSDNRLTGEIP
Bradi4g30560.2.p	374	45.3678	LERLSLSNNNLTGEIP
Bradi4g30560.2.p	267	0	LVYLHLSNNDRFLSHD
Bradi4g13300.1.p	76	10.8455	LIGLRLVRHNLSGKFD
Bradi4g13300.1.p	101	23.7763	LHTINLRHNAFAGPLP
Bradi4g13300.1.p	175	26.0063	LLELHLDHNRIDGPVP
Bradi4g13300.1.p	125	33.6565	LRALYLSHNAFSGPVP
Bradi4g13300.1.p	197	35.1393	LRLFNVSHNRLTGSLP
Bradi4g13300.1.p	150	35.8577	LKKLYLDNNELTGPLP
Bradi5g12227.1.p	77	13.1936	VIRVDLGNAQLSGALV
Bradi5g12227.1.p	125	36.4575	LVSLDLYLNNFTGVIP
Bradi5g12227.1.p	101	37.613	LQYLELYSNNISGTIP
Bradi5g12227.1.p	149	38.6988	LRFLRLNNNSLSGQIP
Bradi5g12227.1.p	173	45.8548	LQVLDLSNNNLSGEVP
Bradi5g26770.1.p	73	10.0411	VISLKLSNASLKGFIA
Bradi5g26770.1.p	210	24.0858	LTVGDFSYNFLAGKIP
Bradi5g26770.1.p	145	25.6502	SSVIKLHSNGLTGSIP
Bradi5g26770.1.p	97	32.2162	LQELYLDHNLLFGTIP
Bradi5g26770.1.p	121	32.7191	VRVLDLSVNRLAGPIP
Bradi5g26770.1.p	169	34.289	LVELRLDRNRLKGSIP
Bradi5g21960.1.p	96	12.6803	VTSIQLLESQLEGTLT
Bradi5g21960.1.p	192	24.193	MWALGLEANNLTGQIP
Bradi5g21960.1.p	432	25.1658	LSNASMAFNGFSGSLP
Bradi5g21960.1.p	653	25.2281	QMYLNLSHNAFTGTIP
Bradi5g21960.1.p	144	26.457	LEGLILTVNTFTGVIP
Bradi5g21960.1.p	312	26.473	LKALRVYDNALSSTIP
Bradi5g21960.1.p	726	26.9789	LTTLNVSGNDFHGEIL
Bradi5g21960.1.p	216	27.8331	LEIFQAYINSLSGELP
Bradi5g21960.1.p	750	28.615	LQTVDVSRNAFEGRVP
Bradi5g21960.1.p	529	28.6802	LIGLTLGRNKFSGRVP
Bradi5g21960.1.p	120	31.0324	LQVLDLTSNAFFGLIP
Bradi5g21960.1.p	677	31.4758	VQAIDLSNNELSGGVP
Bradi5g21960.1.p	336	32.3892	LLALGLSMNELTGNIP
Bradi5g21960.1.p	360	33.3104	LQSLTLHENRLTGTVP
Bradi5g21960.1.p	774	33.4373	LRELNLSWNRFEGPVP
Bradi5g21960.1.p	480	33.5119	LRTLNLAENNLTGRLS
Bradi5g21960.1.p	384	33.9781	LMRLSFSDNSLSGPLP
Bradi5g21960.1.p	288	34.9656	LTLLNIYSNRFTGAIP
Bradi5g21960.1.p	264	35.5683	LKILQLFENRFSGKIP
Bradi5g21960.1.p	602	35.6272	LSLLDLSHNMLNGTVP
Bradi5g21960.1.p	505	36.513	LRLLQLQGNALSGSIP
Bradi5g21960.1.p	554	36.5141	LQVLDLLQNRLSGALP
Bradi5g21960.1.p	408	36.9617	LQVLIIHGNSLSGPIP
Bradi5g21960.1.p	456	37.3877	LVFLSLGDNSLEGTIP
Bradi5g21960.1.p	578	38.1418	LTVLTLASNRFTGPIP
Bradi5g21960.1.p	701	39.3315	LYTLDISSNSLTGELP
Bradi5g21960.1.p	627	40.5413	LLKLDLSHNRLSGAIP
Bradi5g21960.1.p	240	41.6335	LTTLDLSGNQLSGRVP
Bradi5g21960.1.p	168	42.1328	LQILDLSNNSLHGTIP
Bradi3g20867.1.p	94	15.9135	VSAVNLSGSGLSGALA
Bradi3g20867.1.p	467	25.13	IVRVDLTGNRFHGAIP
Bradi3g20867.1.p	359	26.3906	LQMFSAADNGFTGRIP
Bradi3g20867.1.p	684	27.3919	SKTLNISNNRLSSQIP
Bradi3g20867.1.p	491	28.8424	LAILDLGDNLFDGGFP
Bradi3g20867.1.p	635	29.0632	LQNLLLDRNNFTSAIP
Bradi3g20867.1.p	659	30.4071	LLELQLGDNYFEGAIP
Bradi3g20867.1.p	263	30.6503	LTVLYLPDNEISGEVP
Bradi3g20867.1.p	311	30.7441	LEELVVSNNWFTGSVP
Bradi3g20867.1.p	407	31.4432	LQKLYLFNNLLHGPVP
Bradi3g20867.1.p	515	31.4554	LYRLKLNNNQISGSLP
Bradi3g20867.1.p	441	32.6373	LSEITLYSNSFTGELP
Bradi3g20867.1.p	539	33.1101	LSYVDMSGNRLEGRIP
Bradi3g20867.1.p	239	33.146	LLYLSLFSNKLAGELP
Bradi3g20867.1.p	587	33.4099	LVTLRMSSNMLTGLIP
Bradi3g20867.1.p	611	34.3023	LVCLDLGNNLLNGSLP
Bradi3g20867.1.p	145	34.4208	LTELVLAFNLLSGTVP
Bradi3g20867.1.p	732	34.8996	LLVVNLSFNELSGQLP
Bradi3g20867.1.p	170	35.4031	LRKLDLNTNALTGDIP
Bradi3g20867.1.p	287	35.4521	LQKLYLGDNAFTGELP
Bradi3g20867.1.p	335	36.7664	LTMLYLNGNRFTGSIP
Bradi3g20867.1.p	383	37.966	LVDLELQNNSLSGTIP
Bradi3g20867.1.p	563	38.5265	LTMLDLSGNNLLGPIP
Bradi3g20867.1.p	121	38.535	LAALDLSRNSLTGPVP
Bradi3g20867.1.p	708	41.3692	LEVLDLSENSLYGPIP
Bradi3g20867.1.p	192	44.5754	LEYLDLSANSFSGEIP
Bradi3g20867.1.p	216	47.2778	LTYLDLSNNNLSGPIP
Bradi3g37216.3.p	65	11.4069	VAHLNLSYYGVSGSIG
Bradi3g37216.3.p	400	21.7443	MVRVRLQNNSLIGVVP
Bradi3g37216.3.p	352	21.8201	LIEIDFTNNIFVGGIP
Bradi3g37216.3.p	447	23.038	MASLDWSKNKLAGPIP
Bradi3g37216.3.p	544	24.5725	SIALNLSSNGLMGDIP
Bradi3g37216.3.p	519	27.3418	LIELQLGGNVLGGNLP
Bradi3g37216.3.p	471	27.6033	LEILDLSHNSLNGSAL
Bradi3g37216.3.p	304	28.9769	LENVLLYRNNLSGWLP
Bradi3g37216.3.p	495	29.1994	MSKLRLQENKFSGGIP
Bradi3g37216.3.p	161	29.9918	LRLLHVSRNSFTGDIS
Bradi3g37216.3.p	328	30.4599	LQYVKLFDNLFTGVIP
Bradi3g37216.3.p	256	31.0466	LESLELDANHLEGTVP
Bradi3g37216.3.p	568	32.3626	LASLDLSFNNLSGGLD
Bradi3g37216.3.p	280	32.5164	LKRLFLFENHLTGEFP
Bradi3g37216.3.p	232	34.0937	LSILVLTKNSLTGPIP
Bradi3g37216.3.p	423	34.9266	LNFIDLSHNFLSGHIP
Bradi3g37216.3.p	184	35.0256	LEEFALSSNQISGKIP
Bradi3g37216.3.p	208	35.8469	LTTLGFYNNSLSGKIP
Bradi3g37216.3.p	89	35.9362	LEQINLSRNNISGLIP
Bradi3g37216.3.p	376	36.7168	LEVLILGNNFLNGTIP
Bradi3g37216.3.p	591	36.9135	LYVLNLSFNRFSGPVP
Bradi3g37216.3.p	137	38.2579	LSQLYLSGNQLNGSLP
Bradi3g37216.3.p	113	44.519	LTLLDLSNNSLSGGIP
Bradi3g19650.1.p	276	6.78922	LRHMNLAFNKLSLGNL
Bradi3g19650.1.p	229	11.0102	LSAIDLSNNRFSRLNF
Bradi3g19650.1.p	65	12.3203	VVAFAAAGMGLSGPVP
Bradi3g19650.1.p	90	16.6803	LRSLDLSGNRLTALPN
Bradi3g19650.1.p	301	19.9536	LEYVNLSSTELHEQIP
Bradi3g19650.1.p	253	26.0958	LMYLDLSSNELVGEFG
Bradi3g19650.1.p	114	28.362	LRGLNLSRNAIRGALP
Bradi3g19650.1.p	162	29.9498	LRVLDASHNQFQGQVP
Bradi3g19650.1.p	187	32.2892	LVSMDLSSNALDGDLP
Bradi3g19650.1.p	326	33.6965	LKVLDLSKNNVSGVVP
Bradi3g19650.1.p	138	39.1642	LQVLDVSRNGFSGPLP
Bradi3g19650.1.p	348	43.1932	LRVLDLSVNNLTGEIP
Bradi3g40370.1.p	81	8.79056	VMGLQLENMGLSGKLD
Bradi3g40370.1.p	106	19.2605	LRTLSFMDNHFAGPMP
Bradi3g40370.1.p	129	29.7239	LRAVFFSGNGFSGQIP
Bradi3g40370.1.p	178	30.3752	LLELRLNDNGFQGKIP
Bradi3g40370.1.p	154	31.3476	LKKVYLGNNSFFGPIP
Bradi3g40370.1.p	200	33.8337	LKVVDVANNDLEGEIP
Bra030923.1P	74	12.4436	VTQLKLPGLELSGTLG
Bra030923.1P	144	21.9224	LKYLNLGHNQFKGQVA
Bra030923.1P	120	23.7083	LQRLNLANNQFTGAAQ
Bra030923.1P	192	28.9222	LKSLYLQNNQFSGTLN
Bra030923.1P	168	28.997	LTTLDFSFNSFTLSLP
Bra030923.1P	214	32.432	LETLNIANNDFTGWIP
Bra030923.1P	98	39.3626	LTELDLSSNNLGGDLP
Bra005913.1P	119	9.96076	ATHLNMAYNNLTQSLL
Bra005913.1P	73	11.447	IVALQLRGLSLLGSLG
Bra005913.1P	190	25.4542	LNSLYLQHNRFTGSII
Bra005913.1P	212	28.2655	LTDLNIEDNQFSGIFP
Bra005913.1P	97	30.8811	LKNMDVSFNNLQGDIP
Bra005913.1P	143	32.5563	LLSLNLSHNSLSGPLA
Bra005913.1P	166	32.6054	IKEMDLSFNNLTGDLP
Bra014998.1P	629	23.9366	LSILDISHNMLEGDLA
Bra014998.1P	220	24.2617	LTVLGLAETSVSGNLP
Bra014998.1P	244	25.8374	LQTLSIYTTMISGEIP
Bra014998.1P	99	26.109	LQKLTISGANITGTIP
Bra014998.1P	388	26.6552	LTLFFAWSNQLEGSIP
Bra014998.1P	364	30.1783	LVQLQLDKNQISGLIP
Bra014998.1P	292	30.5637	LEQLFLWQNSLVGGIP
Bra014998.1P	605	32.0551	EIALNLSSNRLSGKIP
Bra014998.1P	340	33.3007	LEEFMISDNNFSGSIP
Bra014998.1P	268	34.7322	LVDIFLYENSLSGSIP
Bra014998.1P	556	35.0376	LNKLILGKNLFSGSIP
Bra014998.1P	171	35.0427	LKSLILFDNLLTGGIP
Bra014998.1P	652	35.2909	LVSLNISYNSFSGYLP
Bra014998.1P	484	36.1075	LNFLDLSSNRLHGKVP
Bra014998.1P	460	36.3297	LVRLRLGFNRITGEIP
Bra014998.1P	508	37.0852	LQMIDLSNNSLQGSLP
Bra014998.1P	316	37.1717	LKMIDLSLNLLSGSIP
Bra014998.1P	436	37.3842	LTKLLLISNSLSGSIP
Bra014998.1P	147	37.4899	LETLILNSNQLTGRIP
Bra014998.1P	532	41.0943	LQVLDVSANQLSGKIP
Bra014998.1P	412	41.0954	LQALDLSRNALTGTIP
Bra014998.1P	123	42.2801	LTVLDLSSNSLVGDIP
Bra014998.1P	580	42.5998	LQLLDLGSNELSGEIP
Bra014998.1P	195	0	LEEIRIGGNKELSGKI
Bra011508.1P	78	8.9067	VTSLVLPNKHLLGSIA
Bra011508.1P	243	31.1614	NATVDLSFNNLTGPIP
Bra011508.1P	174	35.1724	LTAVSLSKNSFSGDIP
Bra011508.1P	126	36.409	LSVISLGSNNLSGDLP
Bra011508.1P	195	38.1515	VEVLDLSSNLLNGSLP
Bra011508.1P	150	38.622	LQLLNLSANAFTGKIP
Bra011508.1P	102	38.629	LRILDLSSNFFNGSLP
Bra011508.1P	218	39.772	LHYLSLSHNKLSGEIP
Bra031975.1P	106	10.955	VKVLTLVSLGLWGRLP
Bra031975.1P	246	16.9791	LVTLILSKNMFRSAVS
Bra031975.1P	225	21.8311	LQVLDLESNSFGPMFP
Bra031975.1P	295	28.3215	ITYLNISHNKLTGRLS
Bra031975.1P	178	29.8468	LAVLSLRKNAFNGSLP
Bra031975.1P	154	30.033	LQTLILDENMFSGLVP
Bra031975.1P	130	33.8854	LEILNVSSNFLFGSLP
Bra031975.1P	271	33.9272	LQRLDLSFNTFVGPFP
Bra031975.1P	202	35.5153	LRVLALANNRFSGALP
Bra031975.1P	319	39.5515	LISVDLSSNLLTGSLP
Bra019608.1P	380	12.1175	ITYLNLTSSGLKGFIA
Bra019608.1P	428	26.7435	LMLINLSKNNLIGFIP
Bra019608.1P	404	47.134	LEKLDLSNNNLTGEIP
Bra021277.1P	70	18.3618	VTALRLPGFALSGNIP
Bra021277.1P	167	30.1682	LKTLYLENNKLSGSLL
Bra021277.1P	95	33.2511	LRTLSLRLNALTGSLP
Bra021277.1P	194	34.3257	LDQFNVSNNSLNGSIP
Bra021277.1P	143	34.6482	LVRLDLGENEFTGEIS
Bra021277.1P	119	38.0916	LRRLYLQGNRFSGEIP
Bra018935.1P	411	22.8242	IISLNLTGSNLTGTIT
Bra018935.1P	435	45.4142	LRELDLSNNGLSGEIP
Bra023075.1P	63	12.2121	VTGLSLPSLSLRGPLT
Bra023075.1P	180	23.308	LLELNVSYNELHGKVT
Bra023075.1P	157	26.8419	ILTIRLQDNELTGRIP
Bra023075.1P	86	29.8357	LRLLDLHDNRLNGTVS
Bra023075.1P	133	30.0605	MIRLDLSDNNIRGVIP
Bra023075.1P	109	32.3306	LRLVYLAGNDISGEIP
Bra033958.1P	95	7.80439	ITALKVYAIDVVGPIP
Bra033958.1P	143	15.1718	MEWMSFGINALYGPLP
Bra033958.1P	215	18.6912	LEDVLLNDVDLTGQVP
Bra033958.1P	191	22.0726	LIKIYIGNTGLAGEIP
Bra033958.1P	287	28.0796	LSKLVFRNSNLTGTIP
Bra033958.1P	239	30.888	LTILRIQGTSLSGPIP
Bra033958.1P	119	32.6692	LTNLNLGKNYLTGSLS
Bra033958.1P	167	33.1591	LKSLAIGVNNFSGSIP
Bra033958.1P	335	34.2747	LTNLFLGNNTLNGSLP
Bra033958.1P	357	35.1583	LSNIDVSYNDLSGSLP
Bra033958.1P	311	36.3928	LQHVDLSFNKLHGPIP
Bra033958.1P	263	0	LRELSLGDIPNGSISL
Bra017606.1P	76	18.0334	VTGIRLSNKGFAGSLP
Bra017606.1P	100	26.915	LQVFEITGNQISGIIP
Bra017606.1P	124	28.1499	LQVVSLSSNLLQGPTP
Bra017606.1P	232	33.8124	LLLIDLSYNHLAGTIP
Bra017606.1P	256	34.2132	LRLLDVSYNQLHGKLP
Bra030416.1P	411	22.9226	IISLNLSASGLTGEIL
Bra030416.1P	459	39.6492	LKVINLSNNELNGSIP
Bra030416.1P	435	42.3327	LEVLDLSNNTLTGSVP
Bra025145.1P	82	25.903	VLSLLLQNNYITGHIP
Bra025145.1P	106	41.1753	LKTLDLSTNNFTGQIP
Bra024807.1P	200	16.0794	LISVSLKNNSFRSKLS
Bra024807.1P	106	19.7225	LNTLYLTSLGISGPLS
Bra024807.1P	156	21.8575	LKSLVLTDNLLNGSVF
Bra024807.1P	179	31.2376	LQELDLGGNNLGPELP
Bra024807.1P	248	32.8965	LQTLSFAQNMFSGSLP
Bra024807.1P	272	33.3992	VRTLDVSHNLLTGKLP
Bra024807.1P	132	41.3394	LQSLNLSSNFISGSIP
Bra024807.1P	224	44.2738	LQSLDLSSNEFTGSIP
Bra010867.1P	65	21.5007	VTSVDLSNANLAGPFP
Bra010867.1P	210	26.0448	LQVLWLTECNLIGEIP
Bra010867.1P	425	26.9758	VSLLELINNSFSGEIS
Bra010867.1P	89	27.9775	LSHLSFSNNSITSDLP
Bra010867.1P	329	28.3032	LYDLRIFGNRLTGALP
Bra010867.1P	258	28.6116	VIQIELYNNSLTGAIP
Bra010867.1P	401	30.4267	LTRVRLAYNRFTGRVP
Bra010867.1P	449	30.9263	LSMLVLTNNEFTGSLP
Bra010867.1P	377	31.4707	LEELLVINNSLSGVLP
Bra010867.1P	161	31.8677	LEALSLISNLLDGTIP
Bra010867.1P	497	32.309	LGTLDLHGNRFTGELS
Bra010867.1P	305	33.3764	LESLILYENDLEGELP
Bra010867.1P	353	33.9791	LNRIDVSENEFSGELP
Bra010867.1P	113	35.6116	LKTLDLSQCLFTGKIP
Bra010867.1P	234	36.1629	LVNLDLALNNLVGPIP
Bra010867.1P	521	36.9584	LNELNLADNEFSGKIP
Bra010867.1P	282	37.4134	LRLLDASMNRLTGSIP
Bra010867.1P	473	37.5742	LSELSASGNKLSGSLP
Bra010867.1P	568	38.7433	LNQLNLSNNRLTGDVP
Bra010867.1P	545	43.5112	LNYLDLSGNLFSGEIP
Bra010867.1P	137	44.5185	LTSLDLSGNNFSGDIP
Bra010867.1P	185	0	LKMLNLSYNPFAPGRI
Bra013451.1P	77	18.5521	ITRLDISNLNIYGTLS
Bra013451.1P	537	21.5859	LNYLNVSWNFLNQSLP
Bra013451.1P	294	24.8214	LQVFNLFFNRLHGEIH
Bra013451.1P	414	25.4123	LWLLELQNNFLTGEIE
Bra013451.1P	390	26.7478	LWKFRLGQNFLTGKLP
Bra013451.1P	101	28.8832	LEVLNISNNAFEGELK
Bra013451.1P	489	30.7199	LLKIDMSMNSLSGKVP
Bra013451.1P	366	30.8344	LKILILFNNFLFGSLP
Bra013451.1P	222	31.0122	LVLLDLANCSLRGSVP
Bra013451.1P	126	32.1151	LVTLDAYNNNFKGSLP
Bra013451.1P	561	32.2067	LTSADFSHNNFSGSVP
Bra013451.1P	318	33.7809	LEILKLWHNNFTGKIP
Bra013451.1P	246	35.0583	LEVLFLQINELTGSIP
Bra013451.1P	150	35.7349	LGYLNLGGNYFNGEIP
Bra013451.1P	342	36.9405	LVEIDLSTNKLTGLIP
Bra013451.1P	465	37.2361	LQILLLGGNRFTGQIP
Bra013451.1P	174	41.3118	LKHLDLSGNDLSGRIP
Bra013451.1P	441	41.3388	LSQINLSNNRLSGPIP
Bra013451.1P	513	43.1944	LTYLDLSHNQLSGQIP
Bra013451.1P	270	43.2895	LKTLDLSYNSLEGEIP
Bra013451.1P	198	0	LEKLYLGYDNDFHGIP
Bra040609.1P	60	15.0714	VTALRLPGAGLFGSLP
Bra040609.1P	133	29.5101	VIRINLGENRFSGRIP
Bra040609.1P	178	33.5038	LQQFNVSSNQLNGSVP
Bra040609.1P	109	36.4312	LRYLYLQGNAFSGEIP
Bra040609.1P	157	36.5899	LVTLYLEKNQLTGSIP
Bra040609.1P	85	39.765	LQTLSLRFNSLSGPIP
Bra028264.1P	69	15.1051	VSNISLQGKGLSGKLS
Bra028264.1P	93	28.1524	LTGLFLHYNALVGDIP
Bra028264.1P	165	35.7489	LSVLALQSNKLSGAIP
Bra028264.1P	213	35.9372	LRVLDIRNNSLSGNVP
Bra028264.1P	117	36.0176	LTDLYLNVNNLSGEIP
Bra028264.1P	189	36.6567	LERLDLSYNHLFGSVP
Bra028264.1P	141	37.1696	LQVLQLCYNNLTGSIP
Bra002321.1P	71	9.76552	VSGIHVTRLGLSGTIS
Bra002321.1P	144	31.6285	LKRLFLDHNQFVGKIP
Bra002321.1P	119	34.69	LKSIMLSNNTFSGEIP
Bra002321.1P	96	34.8626	LKTVRLDNNLLSGPLP
Bra002321.1P	168	37.2539	LEELHLQDNKFSGEIP
Bra002321.1P	192	41.3748	LKSLDLSNNQLEGEVP
Bra022250.1P	63	19.0661	VTALRLPGVALSGQIP
Bra022250.1P	160	29.7346	LKTLYLENNKLSGPLV
Bra022250.1P	88	32.276	LRTLSLRLNALTGTLP
Bra022250.1P	183	33.051	LDQFNVSNNLLNGSIP
Bra022250.1P	136	35.8425	LVRLDLGDNGFSGEIS
Bra022250.1P	112	38.0916	LRRLYLQGNRFSGEIP
Bra006043.1P	81	16.8602	VTSINLDRLGLSGELK
Bra006043.1P	178	17.5984	LRSLDLHGNDVYGDVT
Bra006043.1P	344	21.0134	CLVIDLSGNTFSGDVS
Bra006043.1P	227	23.3249	LRHLNLSHNELNGGFF
Bra006043.1P	202	23.9984	VEFVDLSSNRFHGGLS
Bra006043.1P	545	25.4354	MVRFNVSYNDLSGVVP
Bra006043.1P	106	26.6564	LRNLTLSGNRFSGRVV
Bra006043.1P	276	29.1593	LRILRLARNQLFGAVP
Bra006043.1P	392	32.6534	LTVLNIRNNSVSGSLP
Bra006043.1P	418	32.8707	FSVIDLSSNKFSGAIP
Bra006043.1P	368	34.1042	PEFLDLSSNSLSGALP
Bra006043.1P	154	34.8598	LNYLNLSANKFSGGFP
Bra006043.1P	253	35.5684	LEVLDLENNEINGELP
Bra006043.1P	499	37.0037	IKVLNLANNKLSGEVP
Bra006043.1P	442	37.3117	LRSLNLSMNNLEGAIP
Bra006043.1P	130	37.8375	LQHLDLSDNGFYGPIP
Bra006043.1P	301	38.4901	LQELDLSRNGFTGSIS
Bra006043.1P	475	38.7189	MESLDLSTNSLTGELP
Bra006043.1P	523	39.2474	LEYLDLSNNGFNGQLP
Bra006043.1P	323	42.6976	LTLLNLSSNGLSGELP
Glyma16G101800.1.p	338	7.21756	IQQVKLRNNALNNTLD
Glyma16G101800.1.p	362	9.47931	LQLVDLQDNEISSVTL
Glyma16G101800.1.p	289	10.9151	LNYVDLSNNSFDASDA
Glyma16G101800.1.p	66	12.7727	VTSLGLSTMGLKGKLT
Glyma16G101800.1.p	314	18.7095	LTTLIMEFGSLQGTLP
Glyma16G101800.1.p	193	20.8605	AKHFHFNKNQLSGSIP
Glyma16G101800.1.p	115	26.2763	LNILILAGCSFGGNIP
Glyma16G101800.1.p	242	30.5346	VEVLRLDRNFLTGEVP
Glyma16G101800.1.p	218	30.8406	LIHILFDGNNLSGTIP
Glyma16G101800.1.p	266	32.2112	INELNLAHNKFTGPLP
Glyma16G101800.1.p	139	35.7623	LSFLALNSNNFTGKIP
Glyma16G101800.1.p	163	36.8831	LYWLDLADNQLTGPIP
Glyma16G101800.1.p	90	0	LRSLDLSFNRGLTGPL
Glyma04G115700.1.p	254	5.05144	VQVLDFSFNNFSEFDF
Glyma04G115700.1.p	277	6.5098	LVRLSFSHNAISSNEF
Glyma04G115700.1.p	181	8.7807	LAQLDLSRNRVSDVDL
Glyma04G115700.1.p	113	11.986	LQNLILRGNSFSSFNL
Glyma04G115700.1.p	161	12.6887	LSYLNLSNNLITAGPG
Glyma04G115700.1.p	88	14.3624	VSAIDLSGAALSGTLH
Glyma04G115700.1.p	545	23.863	MIWVSLASNRLTGEIT
Glyma04G115700.1.p	376	26.1567	LQSLNLARNYFSGNFL
Glyma04G115700.1.p	206	26.9199	LVFLNFSDNKLAGQLS
Glyma04G115700.1.p	302	27.2942	LEVLDLSHNELMMEIP
Glyma04G115700.1.p	496	30.5376	LTDLIMWANKLTGEIP
Glyma04G115700.1.p	401	30.7725	LKYLNAAFNNITGPVP
Glyma04G115700.1.p	448	35.5533	LENLILAGNYLSGTVP
Glyma04G115700.1.p	472	36.7682	LKTIDFSFNSLNGSIP
Glyma04G115700.1.p	733	36.886	IGVLDLSHNSLNGSIP
Glyma04G115700.1.p	569	36.8914	LAILQLGNNSLSGRIP
Glyma04G115700.1.p	521	37.5355	LETLILNNNLISGSIP
Glyma04G115700.1.p	593	37.8278	LIWLDLNSNNLTGDIP
Glyma04G115700.1.p	327	38.206	LKSLFLAHNKFSGEIP
Glyma04G115700.1.p	685	38.7504	MIYLDLSYNLLSGSIP
Glyma04G115700.1.p	231	39.2326	LSTLDLSYNLFSGKVP
Glyma04G115700.1.p	136	40.35	LETLDLSHNNFSGKFP
Glyma04G115700.1.p	709	40.5397	LQVLNLGHNRLSGNIP
Glyma04G115700.1.p	425	40.6431	LRVLDLSSNRFSGNVP
Glyma04G115700.1.p	757	42.2863	LSDLDVSNNNLTGSIP
Glyma04G115700.1.p	352	44.0657	LVELDLSENNLSGSLP
Glyma17G169300.1.p	80	6.76321	VVRFVAQSMGLRGPFP
Glyma17G169300.1.p	176	33.013	LIALRLNSNHFSGTLP
Glyma17G169300.1.p	128	34.1893	LKSLFLDHNNFSGSFP
Glyma17G169300.1.p	105	36.077	LRVLSLRNNSLFGPIP
Glyma17G169300.1.p	152	39.91	LLTLSLSHNRLSGPLP
Glyma17G169300.1.p	198	43.0338	LKVLDLSYNNLSGPVP
Glyma02G281100.1.p	235	11.7728	TQLFLGYYNQFDGGIP
Glyma02G281100.1.p	572	20.2535	MNYLNVSWNHLSQSLP
Glyma02G281100.1.p	138	21.3261	LRFLNISGNAFSGDMR
Glyma02G281100.1.p	162	23.3364	LEVLDAYDNEFNCSLP
Glyma02G281100.1.p	90	23.5458	VVSLDISNFNLSGTLS
Glyma02G281100.1.p	403	29.0638	LRILILLNNFLFGSLP
Glyma02G281100.1.p	451	29.1141	LALLELQNNYLSGWLP
Glyma02G281100.1.p	210	30.3927	LNFLSLAGNDLRGLIP
Glyma02G281100.1.p	114	30.6	LVSVSLAGNGFSGVFP
Glyma02G281100.1.p	186	30.8572	LNSLNFGGNYFFGEIP
Glyma02G281100.1.p	524	31.8098	ILKLDMSVNNFSGSIP
Glyma02G281100.1.p	596	32.4331	LTSADFSHNDFSGSIP
Glyma02G281100.1.p	355	33.1166	LEVLKLWQNNFTGAIP
Glyma02G281100.1.p	331	33.9553	LTLLNLFINRLHGEIP
Glyma02G281100.1.p	283	34.1812	LDTLFLQTNQLSGSIP
Glyma02G281100.1.p	427	35.0306	LQRVRLGQNYLTGSIP
Glyma02G281100.1.p	379	35.209	LAELDLSTNKLTGLVP
Glyma02G281100.1.p	259	36.1552	LTHLDLANCGLTGPIP
Glyma02G281100.1.p	307	37.5613	LKCLDLSNNELTGDIP
Glyma02G281100.1.p	500	39.0238	LQILLLHGNRLSGEIP
Glyma02G281100.1.p	548	39.4818	LTYLDLSQNQLAGPIP
Glyma02G281100.1.p	476	41.4084	LGQLNLSNNRLSGSLP
Glyma02G244400.1.p	66	16.7576	VIMLRLPAMGLSGSLP
Glyma02G244400.1.p	114	25.8743	LRNLYLQGNFFSGQVS
Glyma02G244400.1.p	184	34.5599	LDQFNVSFNSLTGSIP
Glyma02G244400.1.p	90	35.3369	LQTLSLRFNALTGQIP
Glyma02G244400.1.p	162	35.7184	LATLYLERNNFTGSIP
Glyma02G244400.1.p	138	37.7101	LVRLNLGNNNFSGEIS
Glyma02G097400.2.p	78	15.1085	VSEVSLDGLGLSGKIG
Glyma02G097400.2.p	440	19.688	LRYLNLSWNDLHSQMP
Glyma02G097400.2.p	296	19.9416	LSYFKASNNHFNSEFP
Glyma02G097400.2.p	248	20.9803	FKEILLQGNQFSGPLS
Glyma02G097400.2.p	175	23.547	LHHISLARNIFDGPIP
Glyma02G097400.2.p	199	28.7344	LNSINLSNNRFSGNVD
Glyma02G097400.2.p	512	29.6029	LYLLSSSHNNLTGSIP
Glyma02G097400.2.p	368	30.2336	LSVVQLRGNGFNGTIP
Glyma02G097400.2.p	560	31.2224	LLAVNISYNRLTGRLP
Glyma02G097400.2.p	464	31.8194	LTVLDLRNSALHGSIP
Glyma02G097400.2.p	488	32.497	LAVLQLDGNSFEGNIP
Glyma02G097400.2.p	536	34.7294	LKILKLEFNELSGEIP
Glyma02G097400.2.p	150	36.4259	IRFLDLSENSFSGPVP
Glyma02G097400.2.p	344	37.4941	LTHLSISNNKLVGTIP
Glyma02G097400.2.p	416	37.6426	LTNLDLSDNHLQGNIP
Glyma02G097400.2.p	272	39.5881	LSRLDFSDNQLSGELP
Glyma02G097400.2.p	102	39.7809	LTVLSLSHNSLSGSIS
Glyma02G097400.2.p	391	40.3971	LEDIDLSHNGLSGSIP
Glyma02G097400.2.p	126	42.1933	LERLNLSHNALSGSIP
Glyma02G097400.2.p	320	42.8903	LEYLELSNNQFTGSIP
Glyma02G097400.2.p	224	43.4837	LRTLDLSNNALSGSLP
Glyma02G219800.1.p	70	11.3875	VIEIHLPGAGFKGSIP
Glyma02G219800.1.p	95	30.2837	LKILSLHSNGLRGNLP
Glyma02G219800.1.p	165	33.4061	LTWLYLQNNSISGAIP
Glyma02G219800.1.p	119	33.443	LQYVNLQQNNFSGLIP
Glyma02G219800.1.p	141	40.3438	LIALDISSNNFSGSIP
Glyma02G219800.1.p	188	42.6324	LKYLNLSYNNLNGSIP
Glyma02G297100.1.p	77	16.9978	VVHIRLENLNLSGTID
Glyma02G297100.1.p	102	31.8209	LRVVSLANNNIRGTIP
Glyma02G297100.1.p	126	33.1715	LTHLNVTSNQLSGRLP
Glyma02G297100.1.p	150	37.82	LRNLDISNNNFSGMIP
Glyma12G030000.3.p	67	17.464	VRKLVLEHSNLTGSLD
Glyma12G030000.3.p	115	29.7398	LKSIFLNENNFSGDFP
Glyma12G030000.3.p	139	30.114	VKVIVLSQNHISGEIP
Glyma12G030000.3.p	163	31.3819	LYVLYLQDNALTGRIP
Glyma12G030000.3.p	92	33.3582	LRVLSFKGNSLSGQIP
Glyma12G030000.3.p	185	40.2475	LRYLNVSKNRLSGEIP
Glyma12G002500.2.p	75	14.8891	VTEISLDNKSLSGDIF
Glyma12G002500.2.p	195	23.1249	LAWLYLGGSHLIGDIP
Glyma12G002500.2.p	363	25.5762	LRFLLALQNNFSGTFP
Glyma12G002500.2.p	435	27.8675	LSHIVLTKNRFSGKLP
Glyma12G002500.2.p	267	27.8954	LQEIDLSANNMYGRLP
Glyma12G002500.2.p	315	28.7024	LIGFSIYRNSFTGTIP
Glyma12G002500.2.p	411	29.5599	VEIIDLAYNDFTGEVP
Glyma12G002500.2.p	219	31.9581	LETLDISRNKISGRLS
Glyma12G002500.2.p	387	32.8637	LKRFRISMNRLSGKIP
Glyma12G002500.2.p	99	33.2647	LQVLSLPSNLISGKLP
Glyma12G002500.2.p	243	33.3842	LYKIELFSNNLTGEIP
Glyma12G002500.2.p	339	33.7108	LESIDISENQFSGDFP
Glyma12G002500.2.p	291	33.7608	LVVFQLYENNFSGELP
Glyma12G002500.2.p	123	34.6493	LRVLNLTGNQLVGAIP
Glyma12G002500.2.p	554	35.5391	LSSVDFSENQLSGRIP
Glyma12G002500.2.p	507	35.543	LVDLNLAWNSLSGNIP
Glyma12G002500.2.p	483	37.2931	LSSLHLEENSLTGSIP
Glyma12G002500.2.p	531	41.7489	LNSLNISGNKLSGSIP
Glyma12G002500.2.p	146	43.1298	LQVLDLSANYFSGSIP
Glyma12G002500.2.p	459	43.5119	LEKLYLSNNNFSGEIP
Glyma12G002500.2.p	170	0	LVSLGLGENEYNEGEI
Glyma01G197600.1.p	73	22.0145	LVSIDLSETGIYGDFP
Glyma01G197600.1.p	97	23.1392	LQSLSVASNFLTNSIS
Glyma01G197600.1.p	267	24.4273	VEQIELFENQLFGELP
Glyma01G197600.1.p	362	25.852	IEDFDVSTNDLVGELP
Glyma01G197600.1.p	386	25.9262	LEHLITFANRFSGTLP
Glyma01G197600.1.p	434	26.6867	LQFLEMSNNRFQGSVS
Glyma01G197600.1.p	575	27.4012	LNQFNVSGNKLHGVVP
Glyma01G197600.1.p	219	28.9083	LETLFLADVNLVGEIP
Glyma01G197600.1.p	480	29.2456	LMEIDFSKNRFTGEVP
Glyma01G197600.1.p	410	29.7552	LQYVRIQSNQFSGPVP
Glyma01G197600.1.p	291	33.0823	LICLDLSQNALTGKLP
Glyma01G197600.1.p	122	34.2409	LRLLNLSDNYFVGVLP
Glyma01G197600.1.p	338	34.4144	LKQLKLFNNSFTGKLP
Glyma01G197600.1.p	504	35.3431	LQKLRLQENMFTGEIP
Glyma01G197600.1.p	314	35.4874	LQSLNLNDNFLRGEIP
Glyma01G197600.1.p	456	36.6317	LTKLILSGNSFSGQFP
Glyma01G197600.1.p	528	38.9279	MTELDLSFNRFTGSIP
Glyma01G197600.1.p	243	40.4403	LKNFDLSQNSLSGTIP
Glyma01G197600.1.p	146	40.8215	LRELDLSKNNFTGDIP
Glyma01G197600.1.p	552	40.8458	LTYLDLAVNSLTGEIP
Glyma01G197600.1.p	170	40.9086	LRTLVLSGNLLSGTIP
Glyma01G197600.1.p	194	0	LTRLELAYNPFKPGPL
Glyma01G028700.1.p	75	17.6623	VSVLGLPSQNLSGTLS
Glyma01G028700.1.p	99	29.8536	LQSVLLQNNAISGRIP
Glyma01G028700.1.p	147	30.1797	LNYLRLNNNSLTGSCP
Glyma01G028700.1.p	171	41.178	LTLVDLSYNNLSGSLP
Glyma01G028700.1.p	123	41.7836	LQTLDISNNAFSGEIP
Glyma15G084200.1.p	222	9.02261	IKFLNVSHNNLKASTT
Glyma15G084200.1.p	152	14.818	LESLDLSHNNLGTLPS
Glyma15G084200.1.p	175	17.1708	LHHLDLSNCNIKGNVK
Glyma15G084200.1.p	130	20.2545	LQNLNLSHNRFTNRLH
Glyma15G084200.1.p	55	21.3405	IKGINLSSKNLSGNIS
Glyma15G084200.1.p	104	28.3435	LLVVNLSSNRFGGSIN
Glyma15G084200.1.p	80	35.4261	LKVLDLSGNFLQGQVP
Glyma15G084200.1.p	198	37.4042	LSFLDLSNNTLNGSFP
Glyma07G046800.1.p	66	9.82612	VTEIKLPGRSLSGSLG
Glyma07G046800.1.p	136	14.894	LIVLNLGHNQLQQALN
Glyma07G046800.1.p	184	21.3437	IRTMYLQNNQFTGTID
Glyma07G046800.1.p	206	29.929	LDTLNVGNNHFTGWIP
Glyma07G046800.1.p	90	37.4701	VTNLDLSNNNLGGTIP
Glyma07G046800.1.p	112	38.4379	LQYLNLANNNFNGAIP
Glyma07G046800.1.p	160	41.3393	LSTLDLSFNSLTGDLP
Glyma07G155800.1.p	319	8.57534	ISILQLNLNKLGSNSS
Glyma07G155800.1.p	79	11.1538	VKELNLRGYHLHGFIS
Glyma07G155800.1.p	127	21.4512	LHVLNFADNTLWGEFP
Glyma07G155800.1.p	247	21.98	LNVFIITKNQFNGSFP
Glyma07G155800.1.p	175	23.7233	LEELLIGRNYLTRQIP
Glyma07G155800.1.p	398	24.3596	LITLAMEKNFLTGIIP
Glyma07G155800.1.p	374	27.783	LTQLIVGRNHFFGKIP
Glyma07G155800.1.p	542	27.8748	LEYLYLEGNSFHGSMP
Glyma07G155800.1.p	422	28.31	MQLLSLGVNKLIGEIP
Glyma07G155800.1.p	272	28.7598	LNFFAVGANQFSGSIP
Glyma07G155800.1.p	590	28.7926	LEYFNASFNMLEGEVP
Glyma07G155800.1.p	518	28.9393	IEWLDVSKNYISGVIP
Glyma07G155800.1.p	296	29.1716	IQTLDIGNNLLVGQVP
Glyma07G155800.1.p	103	30.1144	LRILLLNDNSFYGEVP
Glyma07G155800.1.p	199	30.4218	LTCLSLRSNKLEGNIP
Glyma07G155800.1.p	446	30.8616	LYYLELSSNMFDGNIP
Glyma07G155800.1.p	494	30.926	LSTALVSHNSLSGSLP
Glyma07G155800.1.p	349	31.7029	LEILDIGDNNFGGPFP
Glyma07G155800.1.p	151	32.1835	LIHLSLEGNRFIGEIP
Glyma07G155800.1.p	223	35.2373	LRILRVSDNKLSGYIP
Glyma07G155800.1.p	470	40.6709	LQFLNLSNNNITGAIP
Glyma07G155800.1.p	566	45.3755	LRKLDLSRNNLSGSIP
Glyma11G028300.1.p	71	12.5734	VERIVLWNTSLGGVLS
Glyma11G028300.1.p	240	19.113	LVHLDFGSNRFTDFAP
Glyma11G028300.1.p	216	23.6149	LSYVSLRSNALSGSVQ
Glyma11G028300.1.p	336	25.3556	LIVIKLGNNSIGGMIP
Glyma11G028300.1.p	168	27.5943	TKFVSLSHNNLAGSIP
Glyma11G028300.1.p	312	27.9144	LKLLALEMNRLEGIIP
Glyma11G028300.1.p	192	29.3438	LEGFDFSLNNLSGAVP
Glyma11G028300.1.p	360	30.5966	LELLDLHNLNLVGQIP
Glyma11G028300.1.p	432	32.8625	IQYLDLSHNSLSGPIL
Glyma11G028300.1.p	264	35.0216	LTYLNLSYNGFGGHIP
Glyma11G028300.1.p	288	35.1036	LEIFDASGNSLDGEIP
Glyma11G028300.1.p	143	35.9306	IRFLDLSKNDFTGEIP
Glyma11G028300.1.p	119	36.1892	LWKINLSSNALSGSIP
Glyma11G028300.1.p	95	36.6066	LRILTLFGNRFSGSIP
Glyma11G028300.1.p	384	37.0698	LLGLDVSGNKLEGEIP
Glyma11G028300.1.p	408	37.9519	LESLNLHHNQLNGSIP
Glyma11G028300.1.p	456	39.5705	LTHFDLSFNNLSGRIP
Glyma09G115300.1.p	80	15.0797	VSGLVLEDLNLTGSIL
Glyma09G115300.1.p	174	27.7397	LLTLRINTNNLRGRIP
Glyma09G115300.1.p	103	31.162	LRILSLKRNRFDGPIP
Glyma09G115300.1.p	126	34.8252	LKLLFLSHNKFSGKFP
Glyma09G115300.1.p	197	37.0797	LQDFNVSGNRLSGKIP
Glyma09G115300.1.p	150	40.4241	LYRLDLSYNNLSGQIP
Glyma09G099900.1.p	376	6.13707	NLQLNLVANNLTIESS
Glyma09G099900.1.p	92	13.0366	ITKLKVYALSVVGEIP
Glyma09G099900.1.p	212	13.913	LKIVYMNDVELRGRIP
Glyma09G099900.1.p	140	24.9273	MEYLTFGINALSGELP
Glyma09G099900.1.p	284	29.1404	LNILELRNNNISDSIP
Glyma09G099900.1.p	188	31.6183	LEQLYLGSSGISGSIP
Glyma09G099900.1.p	236	32.1104	LNVLRFQGNSFEGSIP
Glyma09G099900.1.p	116	34.7514	LTELDLRQNHLTGSIS
Glyma09G099900.1.p	164	36.8697	LKSLSFSSNNFSGSFP
Glyma09G099900.1.p	354	37.1641	LLYIDLSYNDLSGTLP
Glyma09G099900.1.p	332	38.2014	LSYLFLGNNKLSGTLP
Glyma09G099900.1.p	308	39.9589	LTQLDLSFNNITGQIP
Glyma09G099900.1.p	260	0	LIELRISGLFNGSSSL
Glyma13G228000.1.p	78	14.8024	VISLEMASAGLSGTIS
Glyma13G228000.1.p	174	35.7957	LSFLDLSFNNLSGPTP
Glyma13G228000.1.p	102	38.9496	LKTLLLQNNQLSGPIP
Glyma13G228000.1.p	150	39.1628	LSYLRLSKNKLSGQIP
Glyma13G228000.1.p	126	43.1927	LQTLDLSGNQLDGEIP
Glyma13G067101.1.p	79	20.8773	VLSLTLRDFKLSGKIP
Glyma13G067101.1.p	104	28.7879	IQKLDLASNSFSLEIP
Glyma13G067101.1.p	177	29.8794	LRKFSVANNRLSGTIS
Glyma13G067101.1.p	153	41.4901	LNELVLSNNQLSGSIP
Glyma13G067101.1.p	129	41.7509	LVSLDLSSNQLSGFIP
Glyma13G111800.1.p	61	13.5979	INSLHLVDLSLSGAID
Glyma13G111800.1.p	86	30.8394	LRSISFVNNSFSGPIP
Glyma13G111800.1.p	158	32.8757	LTELHLENNEFSGPVP
Glyma13G111800.1.p	134	33.7803	LKKIWISNNKFSGPIP
Glyma13G111800.1.p	179	34.207	IKSLDMSNNKLQGEIP
Glyma13G111800.1.p	109	36.5288	LKSLYLAHNQFSGQIP
Glyma13G266300.1.p	361	6.68851	KQNIDLSLNNFTETSA
Glyma13G266300.1.p	99	21.6632	VTSISLKGLNISGPIP
Glyma13G266300.1.p	243	24.5854	LDRLDLQGTSMEGPIP
Glyma13G266300.1.p	219	26.0665	LTMFRIDGSSLSGKIP
Glyma13G266300.1.p	291	29.5889	LQRLELRNCLITGPIP
Glyma13G266300.1.p	147	34.169	VVTLSLLGNRLTGSIP
Glyma13G266300.1.p	339	35.4355	LNYLFLTNNSLSGRIP
Glyma13G266300.1.p	171	35.7103	LQELNLEDNQLEGPLP
Glyma13G266300.1.p	195	37.1316	LLRLLLSTNNFTGTIP
Glyma13G266300.1.p	123	37.8479	LEILDLTRNNFNGSIP
Glyma13G266300.1.p	315	40.3381	LKTIDLSSNMLTGTIP
Glyma13G266300.1.p	267	0	LTELRISDLKGPAMTF
Glyma13G150000.1.p	67	11.9712	VTALSLPSLNLRGPLD
Glyma13G150000.1.p	185	24.9764	LKELNMTNNEFYGRLP
Glyma13G150000.1.p	138	28.5731	LLRLDLSDNNLRGKVD
Glyma13G150000.1.p	90	28.8271	LRLLNLHDNRLNGTVS
Glyma13G150000.1.p	161	38.7181	LITLRLQNNLLSGEIP
Glyma13G150000.1.p	114	40.4573	LQLLYLSSNDFSGEIP
Glyma05G206300.1.p	71	10.6718	VIKLNLSGASLRGFLA
Glyma05G206300.1.p	143	24.0665	VMKINLQSNGLTGRLP
Glyma05G206300.1.p	212	24.8031	LKVADFSCNFFVGSIP
Glyma05G206300.1.p	95	32.0778	LQELILHGNSLIGVIP
Glyma05G206300.1.p	167	33.9699	LQELRLDRNKLQGSLP
Glyma05G206300.1.p	119	40.0912	LKVLDLGMNQLTGPIP
Glyma05G170600.1.p	81	22.0957	VTGLDLSGLGLSGHLS
Glyma05G170600.1.p	298	22.9956	IRVIRMASNLLEGTVP
Glyma05G170600.1.p	201	24.4147	LKNISFGTNFLTGWIP
Glyma05G170600.1.p	521	25.588	VASIDFSSNQLFGGIP
Glyma05G170600.1.p	274	25.6928	LLVFNFCFNKFTGGIP
Glyma05G170600.1.p	352	27.0171	LNFLAIDGNMLEGVIP
Glyma05G170600.1.p	249	29.4226	LVNLALAANSLWGEIP
Glyma05G170600.1.p	129	30.1726	LRLLNMSTNMLEGKLP
Glyma05G170600.1.p	498	30.6805	SNVLNLSMNFLSGPIP
Glyma05G170600.1.p	177	30.7337	LQALKLGRNSLYGAIP
Glyma05G170600.1.p	377	31.4878	LTKLYMGQNRFNGSIP
Glyma05G170600.1.p	153	31.6691	LQILDLSSNKIASKIP
Glyma05G170600.1.p	225	33.1598	LIELDLTLNNLTGTVP
Glyma05G170600.1.p	449	33.692	LNQIDLSKNKLVGRIP
Glyma05G170600.1.p	401	34.4224	LKLLNLSYNSIFGDIP
Glyma05G170600.1.p	425	35.3608	LQELSLAGNEISGGIP
Glyma05G170600.1.p	593	36.6891	LKFLNLSYNDLEGVIP
Glyma05G170600.1.p	473	36.7579	LLYMDLSSNKLDGSIP
Glyma05G170600.1.p	105	37.616	LQSLQLQNNQLTGVIP
Glyma05G170600.1.p	545	38.5599	LENLFLARNQLSGPIP
Glyma05G170600.1.p	569	39.2407	LETLDLSSNQLFGAIP
Glyma05G170600.1.p	322	0	LRMYNIGYNRIVSSGV
Glyma05G220900.1.p	99	16.8968	LRTLSFMNNDFEGAWP
Glyma05G220900.1.p	147	30.9282	LKKVHLSNNHFTGAVP
Glyma05G220900.1.p	171	33.881	LIELRLEGNKFNGPIP
Glyma05G220900.1.p	194	34.9793	LKSFSVANNELSGEIP
Glyma05G220900.1.p	122	40.3922	LKSIYLSNNKFSGEIP
Glyma14G060300.1.p	76	4.95693	VTVLRLENQNWGGTLG
Glyma14G060300.1.p	100	17.6251	LRKLILSNIDLHAQIP
Glyma14G060300.1.p	245	20.9486	IQIFVLAKNQLCGTLP
Glyma14G060300.1.p	397	21.9754	LTEFTMVDNYLEGTIP
Glyma14G060300.1.p	173	25.1685	LRKLLLGANDLVGTIT
Glyma14G060300.1.p	348	25.7333	LHKLILEGNQFGGVLP
Glyma14G060300.1.p	270	26.1402	LRDFLVGGNNFNGSFP
Glyma14G060300.1.p	469	27.6896	MQSVGVADNNLSGDIP
Glyma14G060300.1.p	421	30.0952	LVRFTLEGNYLSGNIP
Glyma14G060300.1.p	542	30.5248	LTELVLERNYFHGSIP
Glyma14G060300.1.p	197	30.6687	LQNITLARNHLEGTIP
Glyma14G060300.1.p	373	31.0457	LTLLDIGKNQISGMIP
Glyma14G060300.1.p	294	31.8334	LHVFDISLNGFSGSIP
Glyma14G060300.1.p	221	33.016	LKELNLGLNHLSGVVP
Glyma14G060300.1.p	445	34.1924	LSELYLRTNNLEGSIP
Glyma14G060300.1.p	590	34.2078	LNTLNLSFNHLYGEVP
Glyma14G060300.1.p	148	34.2364	LEVINLLYNKLTGKLP
Glyma14G060300.1.p	518	38.274	LSILYLNENKLSGEIP
Glyma14G060300.1.p	566	38.3775	LEILDLSNNDLSSTIP
Glyma14G060300.1.p	124	39.9854	LQVLDLSHNNLHGQIP
Glyma14G060300.1.p	494	44.0772	LINLDLSNNSFTGSIP
Glyma14G060300.1.p	318	0	LTRFHIAYNSFGSGRA
Glyma14G144300.1.p	215	14.7311	LKTLWMPMCNLIGAIP
Glyma14G144300.1.p	191	16.4369	LEVLGLAYNSFVNQTP
Glyma14G144300.1.p	455	23.6762	LSRLEIRNNLFSGKIF
Glyma14G144300.1.p	337	26.2196	LTDFKVFGNKLNGTLP
Glyma14G144300.1.p	361	26.5255	IVSFEVANNQLSGGLP
Glyma14G144300.1.p	500	26.9911	LNTLMLDENQLYGKLP
Glyma14G144300.1.p	385	28.1946	LKGVIAFSNNLSGELP
Glyma14G144300.1.p	167	29.0958	LRTLLLYRNEFNGTFP
Glyma14G144300.1.p	95	29.1526	LAHLNLSDNNIAGQFP
Glyma14G144300.1.p	476	32.9954	LVVFDARNNMLSGEIP
Glyma14G144300.1.p	409	35.0092	LRTVQLYNNSFSGELP
Glyma14G144300.1.p	524	35.1821	LNTLSLSRNKLFGNIP
Glyma14G144300.1.p	289	36.8431	LNEIDLAMNNLTGSIP
Glyma14G144300.1.p	433	37.1708	LTTLMLSNNSFSGEFP
Glyma14G144300.1.p	119	37.1978	LKLLDLSQNYLAGPIP
Glyma14G144300.1.p	263	37.834	LQFLYLYHNGLSGEIP
Glyma14G144300.1.p	313	38.2598	LTILHLFSNQLTGEIP
Glyma14G144300.1.p	239	40.2379	LELLDLSFNFLTGNIP
Glyma14G144300.1.p	143	40.2892	LNYLDLGGNSFSGDIP
Glyma14G144300.1.p	548	40.6423	LVYLDLAENNISGEIP
Glyma14G144300.1.p	571	41.9071	LVFLNLSSNKLSGSVP
Glyma14G074700.2.p	320	11.6817	GVVFNLSNNMFYGLLN
Glyma14G074700.2.p	341	18.0333	FKMIDLSSNFLEGEVL
Glyma14G074700.2.p	244	21.6548	LVEVDLSMNFLSRSLS
Glyma14G074700.2.p	99	26.2073	LETFNASGFKLNGSIP
Glyma14G074700.2.p	124	30.5042	LEELDLSLCSIKGSIP
Glyma14G074700.2.p	148	31.4178	LKVLLLSGNFLTGRMP
Glyma14G074700.2.p	270	31.7174	LEVLILRGNLLDGVLP
Glyma14G074700.2.p	172	34.0467	LSVLDLSGNSLSWPVP
Glyma14G074700.2.p	294	37.2819	LHFLDVSSNNLTGTLP
Glyma14G074700.2.p	196	39.7008	LSRLDLSYNFLSGSVP
Glyma14G074700.2.p	220	41.8008	LQFLNLSGNSFTGSVP
Glyma03G023700.1.p	648	9.1357	LSYINLSYNSFDFSQD
Glyma03G023700.1.p	559	16.7728	LYDVDLSHNNFTILSP
Glyma03G023700.1.p	366	19.1033	LTMLLLDSNHIEGKLM
Glyma03G023700.1.p	269	20.2508	LTYLFLDSNHIEGRLM
Glyma03G023700.1.p	172	20.326	LVFLILDSNHIQGELM
Glyma03G023700.1.p	511	28.5955	MINLFLDSNQITGPIP
Glyma03G023700.1.p	602	28.8151	IHNLNLSHNFLKGEIP
Glyma03G023700.1.p	100	31.1114	LVYLDLNGMALTGTIP
Glyma03G023700.1.p	627	31.7536	LDSLDLSYNNLTGKLH
Glyma03G023700.1.p	124	31.8416	LTYLVLSNNCLQGSIP
Glyma03G023700.1.p	294	32.0748	LKHLDVSWNSLRGVIP
Glyma03G023700.1.p	415	32.1177	LGHLSLHSNKFEGTIP
Glyma03G023700.1.p	221	32.2069	LEHLSLYSNKFEGLLP
Glyma03G023700.1.p	318	32.4661	LVKLYLQSNQFEGPLP
Glyma03G023700.1.p	581	34.7293	IQKVDLSYNLLNGSIP
Glyma03G023700.1.p	439	36.2379	LEHLSLHSNKLEGTIP
Glyma03G023700.1.p	342	39.3636	LQELILSNNSLTGSIS
Glyma03G023700.1.p	197	39.8714	LKHLDVSRNSLSGVIP
Glyma03G023700.1.p	463	40.1003	LTNLSLSSNQITGPIP
Glyma03G023700.1.p	535	40.1092	LILLNLSHNFLSGSIP
Glyma03G023700.1.p	148	40.1776	LVELYLDNNSLTGSIP
Glyma03G023700.1.p	391	41.412	LEQLDVSGNSLSGVIP
Glyma03G023700.1.p	487	43.4165	LKILSLSNNLLTGSIP
Glyma03G023700.1.p	245	43.8286	LKELYLSNNSLTGSIP
Glyma03G166300.1.p	297	17.4394	LQILELNNISAHGKIP
Glyma03G166300.1.p	77	17.8006	VLEINLSDANLTGTLT
Glyma03G166300.1.p	418	23.0823	INYLYMYKNLFSGLIP
Glyma03G166300.1.p	249	23.2625	LEYLNLTNSGLQGKLS
Glyma03G166300.1.p	586	24.5078	LIRVRLDDNQFTGNIT
Glyma03G166300.1.p	610	26.2398	LVFVSLGGNQLVGDLS
Glyma03G166300.1.p	490	27.4732	LQIFDVNTNNLYGEVP
Glyma03G166300.1.p	369	27.6957	ISELGLSENSFSGQLS
Glyma03G166300.1.p	321	27.9248	LWSLDLRNNFLNSTIP
Glyma03G166300.1.p	755	28.3908	QIMLDLSSNYLSGAIP
Glyma03G166300.1.p	224	29.8484	LTYLDISQNNWNGTIP
Glyma03G166300.1.p	466	30.2071	IQVMNLFFNELSGTIP
Glyma03G166300.1.p	273	30.3591	LKELRIGNNMFNGSVP
Glyma03G166300.1.p	634	30.8488	LTEMEMGSNKLSGKIP
Glyma03G166300.1.p	514	31.2078	LSYFSVFTNNFSGSIP
Glyma03G166300.1.p	562	31.8154	LTFLAANNNSFSGPLP
Glyma03G166300.1.p	102	31.8723	LTQLNLTANHFGGSIP
Glyma03G166300.1.p	658	32.7939	LRHLSLHSNEFTGHIP
Glyma03G166300.1.p	126	33.4867	LTLLDFGNNLFEGTLP
Glyma03G166300.1.p	150	34.5179	LQYLSFYDNSLNGTIP
Glyma03G166300.1.p	442	34.6671	MIELDLSQNAFSGPIP
Glyma03G166300.1.p	394	34.7493	LISLQLQNNKFTGRIP
Glyma03G166300.1.p	682	34.7747	LLLFNMSSNHLSGEIP
Glyma03G166300.1.p	538	36.6998	LTYVYLSNNSFSGVLP
Glyma03G166300.1.p	779	39.5228	LEVLNVSHNHLTGTIP
Glyma03G166300.1.p	345	40.3579	LTFLSLAGNSLSGPLP
Glyma03G166300.1.p	803	40.4477	LQSIDFSYNNLSGSIP
Glyma03G166300.1.p	730	43.0045	LLRLNLSHNNLSGEIP
Glyma03G166300.1.p	706	44.7918	LNFLDLSNNNFSGSIP
Glyma03G166300.1.p	174	0	VWYMDLGSNYFITPPD
Glyma03G166300.1.p	199	0	LTRLALHQNPTLTGEF
Glyma18G003000.2.p	114	9.38182	LESVFLDGNNFTSIPD
Glyma18G003000.2.p	67	15.5849	VTIIKIASQSLGGTLP
Glyma18G003000.2.p	366	19.0062	IITVNLAKQNLTGTIS
Glyma18G003000.2.p	164	27.2692	LVKLDLGNANLIGTLP
Glyma18G003000.2.p	260	28.0264	LFDLQLRDNQLTGVVP
Glyma18G003000.2.p	284	28.227	LQNVSLDNNALQGPVP
Glyma18G003000.2.p	237	28.4058	LSQVWLQKNQFTGPIP
Glyma18G003000.2.p	390	34.4222	LRNLFLNDNNLGGSIP
Glyma18G003000.2.p	91	37.5817	LTSLSLQNNKLSGALP
Glyma18G003000.2.p	188	39.1414	LQELRLSYNNLTGGLP
Glyma18G003000.2.p	414	39.668	LEVLNVSNNNLSGDVP
Glyma18G003000.2.p	138	0	LQTLSMADSVNLAPWT
Glyma18G003000.2.p	211	0	IQNLWLNNQNGFGFSG
Glyma18G257800.1.p	225	19.9067	LLILDLNTNSLTEVIL
Glyma18G257800.1.p	249	23.7612	LTELNLSNNEIFNLIP
Glyma18G257800.1.p	297	29.0527	ILVLDMSRNMLAGEIP
Glyma18G257800.1.p	105	29.1713	LVHLNLAALGISGSIP
Glyma18G257800.1.p	369	32.6082	TRILDLSYNELNGTIP
Glyma18G257800.1.p	129	32.9816	LTYLDLSFNDIMGTIP
Glyma18G257800.1.p	273	37.008	LKYLNISNNKFFGEIP
Glyma18G257800.1.p	321	37.0358	LEKLILSHNNINGSIP
Glyma18G257800.1.p	345	37.4912	LALIDLSHNSISGEIP
Glyma18G257800.1.p	177	37.7232	LIELDLSDNSFIGPIP
Glyma18G257800.1.p	201	37.9025	LKHLSLGENKLNGSIP
Glyma18G257800.1.p	153	38.5855	LVTLNLARNKLSGLIP
Glyma18G257800.1.p	390	40.2848	LGRLDLSYNSLEGEIP
Glyma18G249900.1.p	73	9.57321	VSTINLPNYGLSGTLH
Glyma18G249900.1.p	388	16.0687	WYSLLLHENDFTGHLP
Glyma18G249900.1.p	436	18.973	IQRIRLEGNQLEGDIA
Glyma18G249900.1.p	412	28.2734	LVYFSAFGNRFTGSVP
Glyma18G249900.1.p	460	30.7548	LEYIDLSDNKFYGQIS
Glyma18G249900.1.p	122	31.1124	LNVLNFSLNLFRGSIP
Glyma18G249900.1.p	650	32.1745	LISVNISYNQLEGPLP
Glyma18G249900.1.p	340	32.4035	LDALSLQVNNLSGTIP
Glyma18G249900.1.p	98	32.4322	LLSLNIYNNSFYGTIP
Glyma18G249900.1.p	171	32.4812	LSYLDLSVCNFSGHIP
Glyma18G249900.1.p	219	32.56	LKDIDLARNVLSGTLP
Glyma18G249900.1.p	508	33.0473	LGKLHLSSNHLNGKLP
Glyma18G249900.1.p	195	34.9392	LENLRISRNKLFGSIP
Glyma18G249900.1.p	484	35.1746	LETLKISGNNISGGIP
Glyma18G249900.1.p	292	35.6461	LEQLTVANNHLSGSIP
Glyma18G249900.1.p	316	36.7868	LIKLYLGMNNLSGSIP
Glyma18G249900.1.p	580	37.0004	LRNLNLSNNKINGSVP
Glyma18G249900.1.p	364	37.8068	LIVLELSTNKLNGSIP
Glyma18G249900.1.p	268	38.4019	LTLLYLDKNNLSGSIP
Glyma18G249900.1.p	532	39.9889	LIELQLSNNHLSGTIP
Glyma18G249900.1.p	556	41.5304	LEDLDLGDNQLSGTIP
Glyma18G249900.1.p	626	41.735	LKLLNLSRNNLSGGIP
Glyma18G249900.1.p	602	45.6203	LESLDLSGNLLSGTIP
Glyma18G249900.1.p	146	0	LRGLDLSQCSELSGEI
Glyma18G249900.1.p	243	0	LNLLRLSNNSYLSGPI
Zm00001d020533_P001	411	7.19618	LQEVEAGAVGMRGQLP
Zm00001d020533_P001	379	9.70234	LTYLHLSNNRFLSHDN
Zm00001d020533_P001	83	14.9687	VVGLSLANVGIAGAIP
Zm00001d020533_P001	437	18.9589	TGHLNLELNAIEGPIP
Zm00001d020533_P001	354	22.7468	LMTLDVENNLLDDELP
Zm00001d020533_P001	604	23.5313	VEKIDLSWNNFNGEIL
Zm00001d020533_P001	256	24.3673	LGAIHLRGNQLHGGIP
Zm00001d020533_P001	280	25.8769	MFYLGLEQNDLSGTIP
Zm00001d020533_P001	208	27.758	LEYLYMQNNNVSGGIP
Zm00001d020533_P001	131	28.1273	LESLFLNNNDISDTIP
Zm00001d020533_P001	330	28.3143	FVVINLYSNNLNGTLP
Zm00001d020533_P001	461	30.2268	MMWLNLSSNLLNGTIP
Zm00001d020533_P001	158	32.6328	LRNVDVSYNLISGDIP
Zm00001d020533_P001	580	32.6715	MKTLNLSRNQLGGKLP
Zm00001d020533_P001	533	33.5859	LQTLTLQRNELSGAIP
Zm00001d020533_P001	509	34.2927	LGEIDLSGNVLSGAIP
Zm00001d020533_P001	232	34.8151	LLELEMSGNQLTGQIP
Zm00001d020533_P001	557	35.3742	LLVIDLSCNSLTGVIP
Zm00001d020533_P001	676	36.244	LKYLNLSYNDFSGVVP
Zm00001d020533_P001	184	37.6491	LQSLNVSDNNISGAIP
Zm00001d020533_P001	628	37.8631	LTVLDLSHNSLAGDLP
Zm00001d020533_P001	305	38.4836	LALLDVGDNNLSGEIP
Zm00001d020533_P001	107	38.6055	LRILDLSNNKISGQVP
Zm00001d020533_P001	485	40.786	LERLVLSNNALTGEIP
Zm00001d020533_P001	652	42.5968	LESLNVSNNHLSGEIP
Zm00001d018665_P001	300	14.3064	RTVLLLGNNKLSGEEE
Zm00001d018665_P001	110	18.2965	LRALSFPSAGLGGEIP
Zm00001d018665_P001	228	30.9932	LVRMDLSRNLLHGRLP
Zm00001d018665_P001	180	32.0293	LRRLRLSSNWLAGTIP
Zm00001d018665_P001	134	34.0165	LQALNLAGNSLRGRLP
Zm00001d018665_P001	276	34.295	LEFLNLSNNSLSREVP
Zm00001d018665_P001	204	40.8657	LRVLDLSGNRLTGGVP
Zm00001d018665_P001	252	43.3807	LRFLSLSGNNFSGEIP
Zm00001d018665_P001	156	44.0204	LKSLDLSGNRLSGGIP
Zm00001d024430_P002	75	13.0792	VIRVDLGNAALSGTLV
Zm00001d024430_P002	99	37.613	LQYLELYSNNISGTIP
Zm00001d024430_P002	123	38.139	LVSLDLYLNNFTGPIP
Zm00001d024430_P002	147	40.8864	LRFLRLNNNSLSGSIP
Zm00001d024430_P002	171	45.8548	LQVLDLSNNNLSGEVP
Zm00001d025726_P001	106	23.862	ATTLDLSSNALVGTIL
Zm00001d025726_P001	82	24.9824	VLSLSLSGFGLVGSIP
Zm00001d025726_P001	155	38.6716	LNSLTLSGNQLSGQIP
Zm00001d025726_P001	131	43.0556	LVTLDLSSNQLTGAIP
Zm00001d025726_P001	179	44.4336	LKSLDLSGNQLSGQIP
Zm00001d023548_P001	387	21.3447	MTYLNLSLDSFHGPIP
Zm00001d023548_P001	180	21.8711	LRAMKIQRNYLAGSIP
Zm00001d023548_P001	252	24.2379	LRVLSLAINALSGALA
Zm00001d023548_P001	108	24.5169	LSVLNLTNASLAGAIP
Zm00001d023548_P001	363	27.3322	MDRMDLSANRLVGSLP
Zm00001d023548_P001	282	28.4763	VEFFSVARNRFSGPIP
Zm00001d023548_P001	228	30.5592	LQYLILQVNNLSGLVP
Zm00001d023548_P001	132	32.4913	LKVLDLGHNALSSGIP
Zm00001d023548_P001	306	33.4782	LQRLSLSENSFQGVVP
Zm00001d023548_P001	411	35.4035	MKTLDLSHNNISGAIP
Zm00001d023548_P001	156	35.9031	LQLLHLQFNLLSGPIP
Zm00001d023548_P001	435	36.4197	LTSLNLSFNELRGQIP
Zm00001d023548_P001	205	38.698	LTHLNMGNNSLSGPIP
Zm00001d023548_P001	330	0	VQVICLYENHLDAAPI
Zm00001d002287_P001	96	8.89514	VTSIELVDTGLRGTLT
Zm00001d002287_P001	192	21.2495	MAGLSVFNNDLTGAVP
Zm00001d002287_P001	432	21.381	LYNASMGFNEFSGPLP
Zm00001d002287_P001	264	24.7801	LNIVHMFENRFSGAIP
Zm00001d002287_P001	529	27.0241	LIALQLGGNGFVGRVP
Zm00001d002287_P001	651	28.3059	QMYLNLSNNGFTGPIP
Zm00001d002287_P001	553	28.3733	LQKLTLQQNRLDGALP
Zm00001d002287_P001	748	29.477	IQTLDASRNAFTGALP
Zm00001d002287_P001	360	30.1509	LRKLMLHANRLTGEVP
Zm00001d002287_P001	481	32.3389	LRTLTLAGNSFTGSLS
Zm00001d002287_P001	312	32.3881	LKVLLLYGNALSSEIP
Zm00001d002287_P001	216	32.8153	LNELVLSLNSLDGELP
Zm00001d002287_P001	601	33.3265	LSFLDMSNNALNGTVP
Zm00001d002287_P001	505	33.4595	LSLLQLQGNALSGAIP
Zm00001d002287_P001	120	33.6222	LQLLDLTSNRFGGGIP
Zm00001d002287_P001	772	33.7614	LRSLNLSWNQFEGPVP
Zm00001d002287_P001	144	33.9909	LEGLVLGANNLTGAIP
Zm00001d002287_P001	577	34.7339	LTVLSVASNRFVGPIP
Zm00001d002287_P001	675	34.8987	VQSIDLSNNRLSGGVP
Zm00001d002287_P001	724	35.7226	LTSLNISGNELDGDIP
Zm00001d002287_P001	625	36.3118	LLTLDLSHNRLAGAIP
Zm00001d002287_P001	288	36.6009	LTTLNVYSNRLTGAIP
Zm00001d002287_P001	168	37.0807	LQLLDLSNNTLRGGIP
Zm00001d002287_P001	408	37.2682	LQVLVIQNNSLSGPIP
Zm00001d002287_P001	699	37.6139	LYSLDLSANNLTGALP
Zm00001d002287_P001	384	38.5562	LTYLSFSYNSLSGPLP
Zm00001d002287_P001	336	39.3864	LVSLQLSMNQLTGSIP
Zm00001d002287_P001	240	45.288	LETLDLSGNQFSGPIP
Zm00001d002287_P001	456	0	LHFLSLADNDKLSGDI
Zm00001d007313_P001	398	11.8913	VTQIKLPRQNLSGIIS
Zm00001d007313_P001	244	11.9002	LETLQLNNQKSDGKLS
Zm00001d007313_P001	100	12.2227	VTGINLVKLHLSGTLS
Zm00001d007313_P001	147	15.0883	LETLVLDGNAFSALPP
Zm00001d007313_P001	196	20.8459	LQTFSASNASVSGSLP
Zm00001d007313_P001	318	26.1275	LQDVSLSNNFLQGPKP
Zm00001d007313_P001	124	28.3391	LQSLQLQGNVLEGDVP
Zm00001d007313_P001	294	30.6699	LEIFNVRDNKLTGPVP
Zm00001d007313_P001	271	34.5631	LKTLWLQSNLFTGPIP
Zm00001d007313_P001	446	38.6515	LKYLDVSNNRLTGQVP
Zm00001d007313_P001	220	39.9699	LQTLRLSYNNLTGVLP
Zm00001d007313_P001	422	44.1827	LQRLDLSNNQLTGVIP
Zm00001d007313_P001	171	0	LLKLSMDNLPLNPWSI
Zm00001d039188_P001	72	13.2066	VTELHLPGVGLVGAVP
Zm00001d039188_P001	196	29.6156	LEAFNVSFNDLQGPIP
Zm00001d039188_P001	121	31.622	LRALYLQGNLLSGAVP
Zm00001d039188_P001	97	32.5135	LQVLSLRDNRLAGPVP
Zm00001d039188_P001	172	32.7282	LRSLKLDANRLSGGLP
Zm00001d039188_P001	147	40.4086	LEHLALSRNQLSGPIP
Zm00001d043512_P001	80	8.21333	VTNLTLGSAGVAGPFP
Zm00001d043512_P001	227	18.6405	IVSLWASQCNLTGGFP
Zm00001d043512_P001	396	24.2397	FRYLTAMNNKLTGSIP
Zm00001d043512_P001	372	24.5647	LLIVEADYNELTGAIP
Zm00001d043512_P001	275	25.3076	LQQLFLYDNNFSGDVV
Zm00001d043512_P001	487	25.9285	LRKFTAENNQFSGQIP
Zm00001d043512_P001	178	27.794	LQHLTLDTNRFVGTVP
Zm00001d043512_P001	348	28.3646	LSIFRFGNNRFTGALP
Zm00001d043512_P001	444	29.9478	LNYVTLPGNQLSGSLP
Zm00001d043512_P001	420	34.5431	LKTLALDNNQLSGDVP
Zm00001d043512_P001	104	34.9674	LTHLDVSNNSISGAFP
Zm00001d043512_P001	536	35.4134	LTQLDMSRNQLIGEIP
Zm00001d043512_P001	466	37.4856	LTTLDMGNNRFSGNIP
Zm00001d043512_P001	154	37.634	LSTLVLSNNQFDGSIP
Zm00001d043512_P001	324	38.9377	LTQLYLFSNNFSGEIP
Zm00001d043512_P001	583	40.9777	LTSLNLSSNQLSGQVP
Zm00001d043512_P001	560	42.2111	LSVLDLSSNELSGAIP
Zm00001d043512_P001	512	42.3784	LLTLNLSGNRLSGDIP
Zm00001d043512_P001	128	43.6693	LQYLDLSQNKLTGELP
Zm00001d043512_P001	251	45.4946	LEVLDLSNNMLTGSIP
Zm00001d043512_P001	202	0	LQTLWLAANRFVPAQL
Zm00001d043512_P001	299	0	LTHIDLSENYKLTGPI
Zm00001d047570_P001	192	16.7471	PVHVDLSCNQFSGSLA
Zm00001d047570_P001	337	18.9808	CSVVDLSGNMLYGNLS
Zm00001d047570_P001	219	25.8749	LQYLNVSHNVLSGTLF
Zm00001d047570_P001	168	28.7159	LKYLDLHDNGFTGKLD
Zm00001d047570_P001	361	31.2108	LQMVDLSSNRLTGSWP
Zm00001d047570_P001	294	31.6302	LTELDLSCNQLTGPIR
Zm00001d047570_P001	409	31.9679	LIFIDLSINQLHGPLP
Zm00001d047570_P001	144	31.9944	LGYLNLSSNGFRGALP
Zm00001d047570_P001	245	32.733	LEIFDASFNMLSGNIP
Zm00001d047570_P001	542	33.4324	LVEFNVSYNYLSGSVP
Zm00001d047570_P001	96	34.0704	LRNLSLSDNKLEGFLP
Zm00001d047570_P001	472	34.562	LSYVDLSSNFLHGSLP
Zm00001d047570_P001	316	37.8564	LKYLNLSHNNLQGTLP
Zm00001d047570_P001	496	38.8329	LTLLNLRQNNFTGEIP
Zm00001d047570_P001	520	39.4996	LLYIDLSSNNFNGSIP
Zm00001d047570_P001	385	39.9768	LTSLRISNNLLSGELP
Zm00001d047570_P001	268	40.4962	LKVLRLQNNNFSGSIP
Zm00001d047570_P001	433	41.9538	LTFLNLSGNSFTGTLP
Zm00001d047570_P001	120	45.9881	LQLLDLSNNRFSGSIP
Zm00001d045086_P001	81	14.5832	VTQLVLSGKQLGGAVS
Zm00001d045086_P001	252	17.8522	LQYLYLSYNNLSSHGG
Zm00001d045086_P001	550	27.0123	LRDANFSYNNFSGVVP
Zm00001d045086_P001	381	28.7532	LGLVDFSGNRLAGAIP
Zm00001d045086_P001	227	30.1574	LEWIDLESNYLAGELP
Zm00001d045086_P001	454	31.0221	KLYLNLSNNRLEGPLP
Zm00001d045086_P001	405	31.1375	LRRLMLHHNQLSGAIP
Zm00001d045086_P001	478	31.5834	ILALDLSANRLAGTIP
Zm00001d045086_P001	309	31.9999	LRQLHLEDNAISGSIP
Zm00001d045086_P001	105	32.0144	VAVLDLSSNSFAGAIP
Zm00001d045086_P001	284	32.0717	LQELELAGNGLGGRLP
Zm00001d045086_P001	129	33.0573	LTQLSLANNLLEGAVP
Zm00001d045086_P001	203	33.7246	LRYLLLWSNELSGAIP
Zm00001d045086_P001	502	34.7851	LEYLNLSGNTLRGALP
Zm00001d045086_P001	178	37.957	LQYLDLANNSLAGGIP
Zm00001d045086_P001	526	39.3226	LQVLDVSRNALSGPLP
Zm00001d045086_P001	429	39.4125	LEILDLSYNGLQGPIP
Zm00001d045086_P001	153	40.1774	LYFLDLSGNRLSGGIP
Zm00001d045086_P001	333	43.148	LTYLNLSNNLLNGSIP
Zm00001d045086_P001	357	43.4423	LERLYLSNNLLSGEIP
Zm00001d046485_P001	223	20.3317	LTVFGAAVTALSGPIP
Zm00001d046485_P001	608	25.7963	GISLDLSLNKFVGELP
Zm00001d046485_P001	247	27.158	LQTLALYDTSVSGSIP
Zm00001d046485_P001	102	29.0734	LQLLNLSACNVSGAIP
Zm00001d046485_P001	174	29.3666	LQVLCVQDNLLNGTIP
Zm00001d046485_P001	367	31.3985	LTALQLDKNGFSGAIP
Zm00001d046485_P001	439	32.972	LSKLLLLGNELSGPLP
Zm00001d046485_P001	632	33.1552	LQSLNLASNGLYGSIS
Zm00001d046485_P001	271	34.0377	LRNLYLHMNKLTGPIP
Zm00001d046485_P001	463	34.2126	LVRLRLGENKLVGQIP
Zm00001d046485_P001	391	34.3115	LQVLFLWGNALSGAIP
Zm00001d046485_P001	295	35.4159	LTSLLLWGNALSGKIP
Zm00001d046485_P001	415	35.8161	LYALDLSKNRFSGGIP
Zm00001d046485_P001	511	35.8629	LELLDVHNNSFTGGIP
Zm00001d046485_P001	150	36.6028	LQFLLLNSNRLTGGIP
Zm00001d046485_P001	487	38.1731	LVFLDLYSNRFTGKLP
Zm00001d046485_P001	343	38.6829	LEQLHLSDNQLTGRIP
Zm00001d046485_P001	655	39.0612	LTSLNISYNNFSGAIP
Zm00001d046485_P001	559	39.819	LNKLILSGNNLSGPLP
Zm00001d046485_P001	535	41.1947	LEQLDLSMNELTGEIP
Zm00001d046485_P001	126	42.1585	LRVLDLSSNALTGDIP
Zm00001d046485_P001	319	43.5781	LVVLDLSGNRLTGEVP
Zm00001d046485_P001	583	43.6543	LTMLDLSNNSFSGPIP
Zm00001d046485_P001	198	0	LQQFRVGGNPALSGPI
Zm00001d011580_P002	280	9.23087	LRQLSLSNNCFQWPLI
Zm00001d011580_P002	208	9.83738	VVMLNLKDLSLKGTLG
Zm00001d011580_P002	232	36.121	LRALELSNNFFSGAIP
Zm00001d011580_P002	256	44.9347	LEILDLSNNNLSGEVP
Zm00001d011211_P001	78	13.1897	VANVSLQGKGLAGTLP
Zm00001d011211_P001	102	26.9133	LTGLYLHYNALRGGIP
Zm00001d011211_P001	126	31.3116	LTDLYLDVNNFSGPVP
Zm00001d011211_P001	150	33.1332	LQVVQLCYNQLTGSIP
Zm00001d011211_P001	174	34.1431	LTVLALQSNRLNGAIP
Zm00001d011211_P001	222	35.4511	LVALDVRNNSLTGSVP
Zm00001d011211_P001	198	37.7757	LARLDLSFNRLFGSIP
Zm00001d011312_P001	72	13.3497	VVEVRLPGVGLVGAIP
Zm00001d011312_P001	97	25.5727	LRALSLRSNRVLGTIP
Zm00001d011312_P001	121	34.5158	LKALFLQHNLLSGPIP
Zm00001d011312_P001	191	35.345	LGSFDVSDNNLNGSIP
Zm00001d011312_P001	169	40.8896	LRVLRLDGNRLSGSIP
Zm00001d011312_P001	145	41.6713	LERLVLSRNNLSGPIP
Zm00001d014971_P001	72	20.6767	VDELDLSGKNLSGKVT
Zm00001d014971_P001	96	22.1509	LAVLNLSSNAFATALP
Zm00001d014971_P001	456	22.8745	LSFIDLSHNHLQYTLP
Zm00001d014971_P001	168	24.2995	LQTVDLRGSFFGGGIP
Zm00001d014971_P001	312	24.7679	LRLLNLMCNHLDGTVP
Zm00001d014971_P001	144	26.8671	LDTVNASGNNFVGALP
Zm00001d014971_P001	384	27.6299	LAKLIMFNNGFTGGIP
Zm00001d014971_P001	240	28.042	LQYLDLAVGNLDGPIP
Zm00001d014971_P001	480	30.0501	LQSFLASDNLISGELP
Zm00001d014971_P001	408	30.3556	LVRVRMQSNRLTGTIP
Zm00001d014971_P001	216	31.9412	LESLIIGYNALEGTIP
Zm00001d014971_P001	120	32.3273	LRVLDVSQNSFEGAFP
Zm00001d014971_P001	264	33.2781	LTALYLYKNNLEGKIP
Zm00001d014971_P001	360	34.0663	LQWVDVSSNSFTGPVP
Zm00001d014971_P001	504	35.7564	LAALDLSNNRLAGAIP
Zm00001d014971_P001	552	35.8174	MAILDLSSNSLTGHIP
Zm00001d014971_P001	336	36.5314	LEVLELWNNSLTGQLP
Zm00001d014971_P001	192	38.0112	LRFLGLSGNNITGKIP
Zm00001d014971_P001	528	38.894	LVKLNLRHNRLTGEIP
Zm00001d014971_P001	432	39.2607	LQRLELAGNDLSGEIP
Zm00001d014971_P001	576	41.885	LETLNLSYNNLTGPVP
Zm00001d014971_P001	288	44.3965	LVFLDLSDNSLTGPIP
Zm00001d016197_P001	83	23.9464	VVSLQMANNGLSGTLS
Zm00001d016197_P001	131	33.6711	LNALDLSSNEFIGDIP
Zm00001d016197_P001	107	34.6358	LQTMSLQNNRISGEIP
Zm00001d016197_P001	155	38.2285	LNYLRLDRNNLSGPIP
Zm00001d016197_P001	179	42.0655	LTFLDLSFNNLSGPVP
Zm00001d017913_P001	78	9.00557	VTGLEAPSQNLSGILS
Zm00001d017913_P001	102	28.9439	LETVLLQNNNINGLIP
Zm00001d017913_P001	150	32.8151	LQYLRLNNNTLSGAFP
Zm00001d017913_P001	174	43.6476	LIFLDLSYNNLSGPIP
Zm00001d017913_P001	126	44.3499	LKTLDLSSNHFSGEIP
Mapoly0005s0124.1.p	96	6.40424	VTGIQLGECGMTGVFS
Mapoly0005s0124.1.p	360	18.0436	LRHIYADTNKFHGGVP
Mapoly0005s0124.1.p	527	26.3251	LSIVNFSGNKLSGVIA
Mapoly0005s0124.1.p	383	26.4962	LTDLILYGNMLNGSIN
Mapoly0005s0124.1.p	455	27.57	VVFLNFYKNFLTGPIP
Mapoly0005s0124.1.p	407	28.5017	LETFYAYENQLTGGIP
Mapoly0005s0124.1.p	673	30.5061	LSDLRLNNNALGGVIP
Mapoly0005s0124.1.p	336	30.6282	LEYFYLSANRMSGTLP
Mapoly0005s0124.1.p	216	30.8695	LSILLMQNNQLVGSIP
Mapoly0005s0124.1.p	697	30.9892	LTGLKLQSNQLEGVIP
Mapoly0005s0124.1.p	144	31.08	LKAFVIGENRLTGEIP
Mapoly0005s0124.1.p	312	31.1481	LTFFDASSNQLSGPLS
Mapoly0005s0124.1.p	168	31.4456	LERLGLAGNMLEGRLP
Mapoly0005s0124.1.p	192	32.0288	LAFLNLQFNFFNGSIP
Mapoly0005s0124.1.p	746	33.5581	SVMLDLGSNSLTGSIP
Mapoly0005s0124.1.p	479	34.7392	MENLTLSDNQLTGTIP
Mapoly0005s0124.1.p	288	34.7801	LTSLDLMANNLSGILP
Mapoly0005s0124.1.p	576	34.8664	LRRFRLHNNRLTGTIP
Mapoly0005s0124.1.p	240	35.4524	LTDLELDNNFLTGSLP
Mapoly0005s0124.1.p	503	35.5425	LKTLLLYQNRLEGSIP
Mapoly0005s0124.1.p	264	36.3853	LQILHVRNNSLTGSIP
Mapoly0005s0124.1.p	625	36.514	LGELDLSRNNLVGLIP
Mapoly0005s0124.1.p	120	36.7685	LETVELFSNNLSGTIP
Mapoly0005s0124.1.p	600	36.8789	LELLDVSSNDLHGEIP
Mapoly0005s0124.1.p	794	37.4804	LTELNISNNQLVGPLP
Mapoly0005s0124.1.p	721	37.8195	LIELRLGNNRLSGAIP
Mapoly0005s0124.1.p	770	38.1514	LERLNLSSNFLSGRVP
Mapoly0005s0124.1.p	431	38.6182	LKNLDLDMNNLTGPIP
Mapoly0005s0124.1.p	649	40.5829	LQVLDLSWNRLTGRIP
Mapoly0005s0124.1.p	552	42.8131	LEVMDLSNNSLTGPIP
Mapoly0072s0100.1.p	456	10.3478	LTRLNVADNGFSSYTL
Mapoly0072s0100.1.p	289	15.8708	LSVVDLESNLLDGDTV
Mapoly0072s0100.1.p	71	20.4975	VSMLNLTGFGLSGQIP
Mapoly0072s0100.1.p	144	22.4947	LVQVDLSTNKFEGDVL
Mapoly0072s0100.1.p	265	23.574	LRHLNLAYNSLTNPVS
Mapoly0072s0100.1.p	314	28.0679	LRVLKLGRNKFSGPLK
Mapoly0072s0100.1.p	507	28.5782	LKVLDLSFNDLVNDIP
Mapoly0072s0100.1.p	483	28.8508	LEVLNLSRTNLGGNIS
Mapoly0072s0100.1.p	120	31.49	LVNLNLARNNFSGSVT
Mapoly0072s0100.1.p	96	34.0516	LTDLNLSDNNLTESLP
Mapoly0072s0100.1.p	531	34.6078	LENLNLASNHLQGAIP
Mapoly0072s0100.1.p	341	34.8094	LEDVDLHGNNFSGKLP
Mapoly0072s0100.1.p	193	35.2937	LRTLHLGSNRFTGLIP
Mapoly0072s0100.1.p	241	35.7174	LEELHLARNDFSGPIP
Mapoly0072s0100.1.p	217	36.0743	LLSLNLSSNSFVGPFP
Mapoly0072s0100.1.p	409	36.2172	LKRLGLADNQLSGSVP
Mapoly0072s0100.1.p	362	36.9288	LLRLDFSSNSFSGPVP
Mapoly0072s0100.1.p	385	37.364	LEYLDLSFNQFEGGLP
Mapoly0072s0100.1.p	432	38.4246	LEYLDLSSNLFTGAFP
Mapoly0072s0100.1.p	168	42.2338	LTNLDLSGNNFNGTIP
Mapoly0072s0100.1.p	555	43.6785	LSSLDLSNNNLSGIIP
Mapoly0097s0050.1.p	208	16.8444	IEHLHMDHNLFTESLP
Mapoly0097s0050.1.p	184	22.9675	LNFFACESNKLTGPIP
Mapoly0097s0050.1.p	327	31.5246	IVSLSLAGCNLTGPIP
Mapoly0097s0050.1.p	375	31.7926	LLSLQIQRNSITGSIP
Mapoly0097s0050.1.p	232	31.886	LTHIVLNDNLLTGTLP
Mapoly0097s0050.1.p	160	33.6054	LETLKITNNSLTGNIP
Mapoly0097s0050.1.p	304	33.9137	LEVLDLSGNPLESTIP
Mapoly0097s0050.1.p	280	34.7644	ITDLRLRSNRLSGSIP
Mapoly0097s0050.1.p	256	35.2987	LKHLKLDGNKISGEIP
Mapoly0097s0050.1.p	351	38.5086	LEIIDLSQNNLVGTIP
Mapoly0097s0050.1.p	135	39.1117	LTSLSLVNNQLSGEIP
Mapoly0097s0050.1.p	111	41.4686	LKSLDLGGNYFTGSIP
Mapoly0075s0046.1.p	194	13.6172	LVLFEAHMNTFNSSLP
Mapoly0075s0046.1.p	74	19.9619	VVELNFHNANLTGPVP
Mapoly0075s0046.1.p	457	24.3167	VKHVDLSNNELDGDIT
Mapoly0075s0046.1.p	218	26.2966	LEVLGLSWCLLQGNIP
Mapoly0075s0046.1.p	600	26.5842	LSDYNFSYNNLSGVLP
Mapoly0075s0046.1.p	337	27.4442	LELIHFHTNSLNGSIP
Mapoly0075s0046.1.p	122	27.6273	LELLDLSYNLIVDVLP
Mapoly0075s0046.1.p	505	30.6936	LIILIASNNNFHGELP
Mapoly0075s0046.1.p	361	31.133	LYDLKLFNNLLTGQIP
Mapoly0075s0046.1.p	481	31.1719	LEALYVNNNLFSGSFP
Mapoly0075s0046.1.p	98	31.4996	LSKLNVSWNYLVGTIP
Mapoly0075s0046.1.p	433	32.6433	LQRIRLQNNKLNGSVP
Mapoly0075s0046.1.p	409	32.7715	LDTLILFDNELSGDIP
Mapoly0075s0046.1.p	241	33.0245	LTALYLEDNSLAGSIP
Mapoly0075s0046.1.p	289	35.6568	LRELQLYQNKLSGQIP
Mapoly0075s0046.1.p	385	37.8316	LQTLDVSSNSLVGLIP
Mapoly0075s0046.1.p	313	37.8376	LVEIDLSENQLVGPIP
Mapoly0075s0046.1.p	529	38.161	LTKLELANNDLTGPIP
Mapoly0075s0046.1.p	146	39.733	LLVLNLSYNNFSGHIP
Mapoly0075s0046.1.p	170	40.5719	LTHLDLSANLLEGSIP
Mapoly0075s0046.1.p	577	40.8035	LNVLDLSHNKLSGPVP
Mapoly0075s0046.1.p	553	41.6496	LSTLNLSGNQLVGEIP
Mapoly0075s0046.1.p	265	44.4988	LVVLDLSNNSLTGGIP
Mapoly0274s0006.1.p	107	18.7635	LTRLSIPGMGFSGSIT
Mapoly0274s0006.1.p	181	19.8147	FASLYLENNQLEGDLS
Mapoly0274s0006.1.p	334	20.7783	LKSLKVSNNSLTGECF
Mapoly0274s0006.1.p	155	23.9993	LNVLYLVNNQLNGTLK
Mapoly0274s0006.1.p	284	26.5125	LYELLLGNNDLTGSLD
Mapoly0274s0006.1.p	358	26.7273	MTDMDLSHNILTGRIP
Mapoly0274s0006.1.p	381	27.2061	AVKADLSYNNFSGPLP
Mapoly0274s0006.1.p	204	27.7554	LVVVKLSFNRLTGDVS
Mapoly0274s0006.1.p	227	28.4876	LQSLQVQGNQLSGNLS
Mapoly0274s0006.1.p	310	29.353	LEILELHNNHLSGSLG
Mapoly0274s0006.1.p	259	36.7301	LLKLDLASNQLTGDVP
Mapoly0274s0006.1.p	131	44.1823	LEVIDLSSNNLTGPIP
Mapoly0036s0099.1.p	439	22.154	LQVLDLRKNDFFGNLD
Mapoly0036s0099.1.p	416	27.7554	LKSLNMSFNKFDSKIP
Medtr3g110450.1	221	19.0567	LKFMWISQCNLIGNIP
Medtr3g110450.1	412	21.6499	VTTIQLYKNSFLGEVP
Medtr3g110450.1	458	24.0207	MSRLEIRNNNFSGQIS
Medtr3g110450.1	388	24.6772	LLGVIAFSNNLSGNLP
Medtr3g110450.1	364	26.3515	LVAFEVSENQLVGGLP
Medtr3g110450.1	340	27.3318	LRNFRVFDNKLNGTLP
Medtr3g110450.1	482	27.9118	LVVFDARNNTFSGEFP
Medtr3g110450.1	269	29.8529	LNSLFLFRNRLFGVIP
Medtr3g110450.1	171	30.4811	LQTLHLFQNNFNGTFP
Medtr3g110450.1	530	32.126	LNTLTISRNKISGQIP
Medtr3g110450.1	99	32.1384	LIKLDLSNNSIAGDFP
[truncated: 2,330 more rows]
