# Supplementary material for: Identification and characterization of the LRR repeats in plant LRR-RLKs
Source: BMC Mol Cell Biol. 2021 Jan 28;22:9. doi: 10.1186/s12860-021-00344-y (PMC7841916; doi:10.1186/s12860-021-00344-y)
Supplement: Supplementary file 9 — Additional file 9: Table S8. The distribution pattern of LRR motifs and potential N-glycosylation sites of each LRR-RLK member in different SGs [file 12860_2021_344_MOESM9_ESM.xlsx]

## Sheet: SG_i
seq_id	ECD length	LRR Num.	N+ Num.	N+ in coil	N+ in helix	N+ in sheet	Residues around N+ in coil	Residues around N+ in helix	Residues around N+ in sheet	Avr_acc20_around_N+ in coil	Avr_acc20_around_N+ in helix	Avr_acc20_around_N+ in sheet	N+ in the internal side	N+ out the internal side	N+ in the internal and literal side	N+ our the internal nor literal side	N+ in the LRR (len 24)	N+ out the LRR (len 24)
Pp3c7_25750V3.3	543	4	13	9	1	3	FCYTLNATNDT;TLNATNDTAYI;FVEDNNLTGYV;GYPSVNLTSTS;FIMSLNASGGI;GLRSTNRSQLG;VKKHWNLSTWT;DRTWWNFSAPD	PDELGNLTELT	GQISHNVSSQI;RIVELNLTSYN;NLTSYNLSGSI	15.62 9.38 21.88 25.62 17.50 40.00 25.00 31.25 35.00 25.00 15.62	15.00 30.00 25.00 5.00 20.00 35.00 5.00 35.00 25.00 0.00 30.00	21.67 15.00 16.67 15.00 26.67 26.67 5.00 35.00 28.33 38.33 23.33	1	12	3	10	4	9
Pp3c1_9180V3.2	564	4	19	16	1	2	VSIPFNVSEDG;AAALSNLSELI;SKKLFNNSSNW;HLQNNNLTGQF;DLPATNGTTYL;FNNSSNWTHVE;FLSFENNSLSG;TFVHVNLTKDT;DFVGFNLTGSI;RVEGNNFTGYV;VPGYRNLSVTT;YKDANNITWVP;SVTTSNVTTGD;WPKGTNVSIPF;GYDSLNLSRTS;GPSPTNCTALR	PQSLFNKTRFT	SQISFNATEDS;GVKVPNATSQV	20.00 18.44 26.88 23.44 25.00 33.12 16.25 30.00 21.56 25.62 15.94	10.00 35.00 25.00 0.00 25.00 55.00 40.00 45.00 55.00 30.00 40.00	15.00 30.00 17.50 17.50 20.00 12.50 30.00 27.50 47.50 40.00 17.50	1	18	4	15	6	13
evm_27.model.AmTr_v1.0_scaffold00056.189	500	3	11	8	0	3	EPMTINNSSLS;SLLRPNSSEPT;EWDTMNTTINT;KLRLTNRSWTG;TLIDKNNSGVL;DLSRNNLTGLV;TGLTHNRTYLI;QPSDPNGSISV		DWVPLNFSSFV;KRNCYNVTGLT;ELTSLNLSNNQ	31.25 12.50 28.12 41.25 30.00 38.75 32.50 34.38 21.88 26.88 18.75		33.33 16.67 23.33 20.00 5.00 28.33 6.67 33.33 30.00 26.67 31.67	1	10	2	9	3	8
Glyma08G198800.1.p	525	3	7	4	0	3	TISNKNATQGF;TTIDVNKSGND;AVQSFNRSYDL;IERSKNGSLIL		LRRIINITLND;DWYKINTTIDV;RIISLNLSSSK	11.25 25.00 20.00 26.25 28.75 40.00 28.75 26.25 26.25 32.50 20.00		26.67 11.67 13.33 18.33 3.33 18.33 5.00 23.33 18.33 33.33 28.33	1	6	1	6	1	6
Glyma08G199400.1.p	526	3	9	4	0	5	ELRPLNTSIYH;PQHGKNNSSKY;AVQSPNVSHPL;LKGQINMSFSY		KKRIINITLNY;GSVLFNVSATS;LVDKVNLTDYA;KLKILNVTGNK;RITSLNLSSSN	3.75 22.50 27.50 30.00 22.50 36.25 38.75 31.25 16.25 21.25 15.00		28.00 9.00 17.00 17.00 1.00 23.00 2.00 26.00 32.00 29.00 38.00	2	7	2	7	3	6
Glyma13G352700.1.p	501	3	9	6	0	3	IYMTKNFSLSE;LEDEPNYTDET;FLPKNNASTCY;YSSDVNFTNSG;IVRAQNQSGFI;DLSNNNLTGAV		LWDGLNCSYAE;LELWINKTSGS;RIIYLNLSFSG	9.17 15.83 25.00 26.67 25.83 40.83 17.50 30.83 32.50 28.33 16.67		10.00 6.67 8.33 5.00 0.00 18.33 6.67 18.33 30.00 38.33 33.33	1	8	2	7	2	7
Medtr2g100450.1	500	3	11	7	0	4	LVRSENSTLQF;TAIPANASDNM;SMVFENSSSVI;FLPKYNSSRYY;YTWDVNFTDTG;VHAQNNQSGFI;DLSNNNLTGAV		TGVSHNISSKH;LKLWLNKTSRS;LWNGLNCSYAG;RIIYLNLTSSG	9.29 16.43 20.71 23.57 37.14 42.86 27.14 29.29 24.29 18.57 6.43		12.50 13.75 18.75 8.75 7.50 26.25 5.00 25.00 33.75 41.25 32.50	1	10	2	9	2	9
Medtr2g100550.1	270	3	3	2	1	0	DLSNNNLTGAV;NAIELNLTSSG	LVRSENSTLQF		27.50 2.50 10.00 35.00 40.00 12.50 10.00 7.50 27.50 35.00 15.00	0.00 5.00 0.00 0.00 0.00 0.00 0.00 0.00 5.00 0.00 0.00		1	2	2	1	2	1
AL5G25250.t1	512	3	12	7	1	4	TSLTVNTSNSF;IGKYVNGTREE;AATPVNASAPL;IRPLPNDSYIT;SKNNLNDSIPQ;KLDLSNNSLTG;QVLKANETREF	DAGIQNLTHLE	LWDGLNCSSTD;SLLIINLSKNN;IRNCYNITVMQ;RITSLNLSSSG	16.43 20.00 20.71 22.86 27.14 32.86 25.00 24.29 13.57 22.14 19.29	15.00 30.00 20.00 0.00 20.00 30.00 0.00 35.00 15.00 0.00 25.00	21.25 10.00 18.75 6.25 1.25 26.25 1.25 33.75 26.25 35.00 46.25	3	9	4	8	5	7
AT3G46400.1	509	3	11	9	1	1	AAVPSNASVPL;QPLQANQSREF;LRSLPNNTYIT;LKRTQNSTLPP;TILKVNNTING;SCNDKNVSASP;RKNKLNGSIPN;DLSNNNLTGLV;NYDGLNISPRF	PSGIQNFTLLE	RITSLNLSSSG	16.11 18.89 26.67 28.33 33.89 41.11 25.56 28.89 17.22 22.78 12.78	15.00 40.00 20.00 0.00 25.00 30.00 0.00 40.00 15.00 0.00 25.00	10.00 0.00 5.00 0.00 10.00 25.00 15.00 30.00 35.00 30.00 45.00	1	10	3	8	4	7
AL5G25240.t1	513	3	13	9	1	3	AAIPANDSAPF;QSLQANESREF;TTLKPNNSIGG;PQLETNGTDVV;LRRTKNSTLPP;LRPLDNDTYLT;NYDGLNNSPKF;SPNYLNITTIK;DLSNNNLTGGI	AAGIQNLTHLE	RITSLNLSSTG;SLTFINLSNNN;SNNNLNGSIPQ	12.78 19.44 26.67 25.00 31.67 37.22 23.33 26.11 21.67 20.00 13.89	15.00 35.00 20.00 0.00 25.00 35.00 0.00 40.00 20.00 0.00 25.00	28.33 13.33 23.33 25.00 1.67 26.67 10.00 35.00 23.33 26.67 41.67	2	11	4	9	5	8
AT3G46340.1	513	3	13	10	1	2	AAIPANDSAPF;QSLQANESREF;PQLETNETDVV;TTLKPNNSNGY;LKRTKNSTHPP;NYDGLNISPKF;LRPLDNDSYLT;SKNNLNGSIPQ;IPEYLNITTIQ;DLSNNNLTGGV	AAGIQNLTHLD	RITSLNLSSTG;SLSFINLSKNN	16.00 20.00 27.50 28.00 28.50 36.50 28.00 26.50 18.50 18.50 13.00	20.00 40.00 20.00 0.00 20.00 35.00 0.00 35.00 15.00 0.00 25.00	20.00 0.00 20.00 12.50 0.00 27.50 7.50 35.00 35.00 32.50 47.50	2	11	4	9	5	8
Bra019608.1P	475	3	11	5	1	5	TTLEANNSNGF;LIRTTNSTLPP;NYDGLNITPKF;DLSNNNLTGEI;AAVPANATARF	AAAIQNLTHLE	RITYLNLTSSG;SLMLINLSKNN;ATARFNITEEL;LWDNLNCSSTD;IRNCYNLSVKQ	15.00 15.00 27.00 30.00 32.00 42.00 22.00 31.00 17.00 27.00 7.00	15.00 40.00 20.00 0.00 25.00 30.00 0.00 40.00 20.00 0.00 25.00	23.00 15.00 27.00 14.00 7.00 28.00 3.00 32.00 24.00 36.00 44.00	2	9	3	8	4	7
Bra018213.1P	506	3	11	7	1	3	ATARFNITEEL;TTLEANNSNGF;DNLNCNSTDIS;LIRTTNSTLPP;NYDALNITPKY;DLSNNNLTGDV;AAIPANATARF	AAEIQNLTHLE	SITYLNLSSSG;YLMLINLSKNN;IRNCYNLSVKQ	12.86 14.29 23.57 27.14 27.14 35.71 22.14 30.00 22.86 29.29 15.00	15.00 45.00 25.00 0.00 30.00 30.00 0.00 40.00 15.00 0.00 20.00	30.00 15.00 23.33 8.33 6.67 28.33 1.67 38.33 30.00 36.67 50.00	2	9	3	8	4	7
AL5G25230.t1	501	3	9	5	1	3	DGLNCNITDIS;NFDGLNVSPEF;SLDLSNNTLSG;RMYLNNATVIL;QVLKANDTREF	VHDFQNLTHLE	SLLVINLSGNK;RIISLNLSSSG;ISTTANVSNKN	20.00 16.00 16.00 25.00 28.00 30.00 30.00 27.00 20.00 29.00 16.00	20.00 35.00 20.00 0.00 25.00 30.00 0.00 35.00 20.00 0.00 30.00	15.00 6.67 16.67 13.33 10.00 25.00 3.33 33.33 36.67 36.67 41.67	3	6	3	6	4	5
AT3G46330.1	511	3	9	6	0	3	QVLKANDTREF;RMYLSNATVLL;DGLNCNITDIS;LRPLANDTYIA;NFDGLNVSPEF;SLDLSNNSLSG		RIISLNLSSSG;SLLVINLSGNK;ISTTSNVSNKN	15.83 15.00 15.00 22.50 30.83 31.67 30.00 25.00 20.83 26.67 18.33		21.67 6.67 16.67 13.33 10.00 23.33 3.33 33.33 35.00 30.00 43.33	3	6	3	6	3	6
Bra033825.1P	510	3	13	9	1	3	FFQPDNWTHIS;LRPLANDTYLA;CGLPLNESPYV;RMYLSNSTALL;PQLQTNETEVV;NLNGNNLSGSI;QDIEANDTREF;NFDGLNVSPEF;ILDLSNNSLSG	VVAIKNISYTY	ISTTANVSNKN;KIISLNLSSSG;LWDGLNCSISD	15.56 17.22 23.33 26.67 33.89 37.22 28.89 26.67 22.78 23.33 15.00	20.00 20.00 30.00 15.00 20.00 20.00 5.00 30.00 25.00 20.00 10.00	6.67 8.33 15.00 15.00 11.67 23.33 5.00 25.00 26.67 33.33 35.00	2	11	3	10	3	10
AL8G36160.t1	484	2	8	7	0	1	FRMYVNKTDDF;LQASVNGTVQE;KRVNWNHSGCY;LRPLGNNSYPT;SGCYSNLTQLE;AATPSNASAPL;QDLQTNDTREF		SLLIINLSGND	12.86 25.00 15.00 21.43 28.57 34.29 19.29 20.00 17.14 14.29 8.57		30.00 0.00 30.00 20.00 0.00 30.00 5.00 45.00 45.00 30.00 50.00	1	7	1	7	1	7
AL8G36170.t1	508	3	12	7	1	4	VRMYLNKTDGF;PQSETNESDVV;LQKFVNGTMEE;AATPSNASTPL;LRPLGNNSYRT;KLDLSNNTLTG;QDLQTNDTREF	AAAIQNLTQLE	NLSGNNLSGPL;AWDGLNCSNTD;SLVIINLSGNN;RVTSLNLSSSG	12.86 20.71 22.14 19.29 32.86 33.57 28.57 23.57 17.14 22.14 13.57	20.00 45.00 25.00 0.00 35.00 35.00 0.00 40.00 15.00 0.00 30.00	20.00 1.25 32.50 18.75 11.25 32.50 3.75 33.75 32.50 38.75 35.00	3	9	4	8	5	7
AT5G59650.1	516	3	13	9	1	3	QDLQTNDTREF;KLDLSNNTLTG;VRIYLNKTDGF;LQKFVNGTMEE;LRPLGNNSYLT;GLNCSNNTDVS;NLSGNNLSGPL;VTTIHNLSPVT;AATPSNASAPL	AAAIQNLTHLE	RVLSLNLSSSG;AWDGLNCSNNT;SLVIINLSGNN	11.67 13.89 21.67 17.22 28.89 31.11 25.56 26.67 20.00 25.56 14.44	15.00 35.00 20.00 0.00 30.00 30.00 0.00 35.00 20.00 0.00 30.00	18.33 1.67 25.00 10.00 8.33 30.00 3.33 35.00 33.33 33.33 43.33	3	10	4	9	5	8
AL8G36200.t1	512	3	12	8	1	3	QDLQKNETREF;PQSETNETDVA;LHKLENGTREE;QLKRTNRSTLP;IRPMGNDSYIT;SGNDLNGTIPQ;DLSNNNLTGEV;AAIPTNASVPL	AAAIQNLTQLE	RITSLNLSSSG;RWDALNCSNTD;SLLFINLSGND	16.25 24.38 23.75 31.88 31.88 37.50 28.75 26.88 16.88 18.12 13.75	15.00 40.00 25.00 0.00 30.00 35.00 0.00 40.00 20.00 0.00 30.00	16.67 0.00 25.00 11.67 0.00 25.00 3.33 35.00 35.00 35.00 46.67	2	10	4	8	5	7
AT5G59680.1	504	3	12	7	1	4	QELQANETREF;PQLETNETDVS;LAKQVNGTRPE;QLIRTNRSTLP;SGNDLNGTIPQ;DLSNNNLTGEV;AAIPTNASAPL	TAAIQNLTTLE	EWTQINTTSDV;SLLVINLSGND;MWDGLNCSITD;RITTLNLSSSG	19.29 24.29 23.57 33.57 28.57 36.43 30.71 25.71 21.43 20.00 12.86	15.00 40.00 25.00 0.00 30.00 35.00 0.00 40.00 20.00 0.00 30.00	23.75 3.75 25.00 16.25 5.00 26.25 5.00 30.00 30.00 35.00 36.25	2	10	4	8	5	7
Bra020299.1P	505	3	12	8	1	3	QDLRSNETREF;PQSETNESEVV;LHKLVNGTREE;QLKRTNRSTLP;VRPMGNDSYST;SGNDLNGSIPQ;DLSNNNLTGEV;AAIPTNASEPL	AAAIQNLTLLE	LLLVINLSGND;MWDALNCSHVD;RITSLNLSSSG	18.75 23.12 25.00 30.00 26.88 37.50 26.88 25.00 18.12 18.75 10.62	15.00 35.00 20.00 0.00 25.00 35.00 0.00 40.00 15.00 0.00 30.00	16.67 1.67 20.00 8.33 0.00 25.00 3.33 31.67 33.33 35.00 46.67	2	10	4	8	5	7
AT5G59670.1	500	3	12	7	1	4	CGLPANETSPY;LLNGQNLSVTG;DLQDVNGTGEE;DCTNRNISQPP;SGNNLNGSIPQ;DLSYNNLTGEV;QDLQANDTREF	VVAMKNISASY	SSSRLNGTIAA;SLSVINLSGNN;VRNCYNLSVFK;RITSLNLSSSR	25.00 15.71 26.43 37.14 33.57 40.71 27.86 32.14 20.00 27.86 14.29	5.00 25.00 25.00 15.00 15.00 25.00 10.00 30.00 30.00 30.00 10.00	27.50 16.25 25.00 16.25 1.25 32.50 11.25 38.75 21.25 35.00 48.75	2	10	5	7	5	7
Bra020300.1P	441	2	11	7	1	3	LRPMENVSYST;TKICTNASAPL;QLIRTNRSTLP;GRSPYNDTFSR;LERAVNGTRQD;DLSNNNLTGGV;QDLEANETREF	AAAIQNLTQLE	RWDGLNCTNAV;LLTIFNKSPRT;RLTTLNLSSSG	19.29 23.57 25.00 30.00 27.86 37.86 26.43 29.29 24.29 24.29 10.71	20.00 45.00 20.00 0.00 30.00 35.00 0.00 40.00 20.00 0.00 30.00	8.33 5.00 16.67 6.67 8.33 23.33 8.33 25.00 25.00 31.67 35.00	1	10	2	9	3	8
Bra020303.1P	504	3	12	7	0	5	QDLQANETREF;EQSPYNDTTTG;FETDVNGTRKE;QLRRTNISTIP;SGNNLNGSIPQ;DLSNNNLTGGV;AATPTNASAPL		QMEWTNISTDL;TTTGLNFSSDA;RWDGLNCTNAD;SLMFINLSGNN;RITSLNLSSSG	22.14 26.43 25.71 35.71 26.43 39.29 26.43 28.57 20.00 19.29 15.00		28.00 15.00 29.00 19.00 6.00 27.00 5.00 28.00 26.00 30.00 39.00	2	10	4	8	4	8
AL1G17740.t1	514	3	12	8	1	3	AATPANVSSPL;QSLRDNDTREF;TCEYTNMSTPP;CGLQANESPYT;TSLTVNTSDDN;LRPLRNGTYIP;NLSGNNLSGSV;DLSNNNLTGGV	VPAIQNLTELQ	VGTLYNTSPVK;DTREFNISAGH;SLLVINLSGNN	16.88 13.12 21.88 28.75 35.00 40.62 23.75 31.25 27.50 27.50 13.75	15.00 30.00 25.00 0.00 20.00 30.00 0.00 35.00 15.00 0.00 25.00	23.33 11.67 18.33 18.33 3.33 18.33 10.00 26.67 25.00 21.67 36.67	1	11	3	9	4	8
AT1G07560.1	510	3	12	8	1	3	AATPANVSSPL;QSLRENDTREF;TCEYTNMSTPP;TSLTVNTSDDN;LQRNVNGTRAE;LRPLRNNTYIP;NLSGNNLSGSV;DFSNNNLTGGV	VPEIQNLTELK	VGTLFNTSPVK;DTREFNISAGQ;SLLVINLSGNN	20.00 17.50 28.12 29.38 32.50 36.88 21.25 30.00 23.75 28.12 10.00	15.00 40.00 25.00 0.00 35.00 35.00 0.00 40.00 20.00 0.00 30.00	25.00 15.00 20.00 16.67 3.33 16.67 8.33 26.67 25.00 20.00 36.67	1	11	3	9	4	8
Bra031584.1P	507	3	13	9	1	3	AATPANVSLPL;TSLSVNTSDDD;ITAGPNVSYGP;LQRKVNGTREE;LIRTLNSTLPP;NLSGNNLSGSV;CGLQANESPYT;DLSNNNLTGGV;TCEYTNISTPP	VPEIQNLTQLQ	DTREFNITAGP;SLLVINLSGNN;VNTLSNTSPVK	12.78 13.33 27.78 28.33 33.33 43.33 21.11 31.11 23.89 25.00 13.33	15.00 35.00 25.00 0.00 30.00 30.00 0.00 40.00 20.00 0.00 25.00	25.00 13.33 20.00 16.67 3.33 16.67 6.67 23.33 25.00 21.67 38.33	1	12	3	10	4	9
AT5G16900.1	514	3	10	7	1	2	TSLDVNNSNNY;LEGKVNGSVEE;KCDGGNCSLQL;LRLLRNDTYVV;NCSYMNMSTSP;ATGPCNSSSGN;ATPGDNGTRLT	VPDIQNLTQLQ	LWTGLNCSYMN;SLLFINLSNNN	17.86 21.43 27.86 28.57 25.71 36.43 26.43 30.71 22.86 26.43 17.14	15.00 35.00 25.00 0.00 25.00 35.00 0.00 35.00 15.00 0.00 25.00	20.00 2.50 30.00 15.00 2.50 30.00 2.50 37.50 32.50 30.00 50.00	1	9	1	9	2	8
AL4G23520.t1	504	3	12	10	1	1	QTLAANETREF;TSLNINNSDIF;MEGRQNGTFEE;LIRTPNSTLPP;KCSYKNISTPP;LRPKRNDTYVT;DLSNNNLTGLV;AATPKNTSAPL;DLSGNNFTGSV;FKGNFNYSAFS	ASFFQNLTQIQ	KIISLNLSASG	13.00 17.50 28.50 30.50 32.50 38.00 21.00 30.50 21.50 22.00 5.50	15.00 40.00 15.00 0.00 35.00 30.00 0.00 40.00 15.00 0.00 20.00	15.00 0.00 5.00 5.00 0.00 20.00 0.00 40.00 35.00 30.00 45.00	1	11	3	9	4	8
AT2G28970.1	407	3	11	9	1	1	TSLNINNSDTF;FKGNFNYSAFS;LVRTPNSTLPP;RCSYTNSSTPP;ELDLSNNSLTG;DLSGNNFTGSV;PEGKRNCSLRN;AATPKNASAPL;QTLAANETREF	PSVFQNLTQIQ	KIISLNLSASG	15.00 18.33 24.44 26.67 32.22 38.33 23.89 35.56 20.56 21.11 8.89	15.00 30.00 15.00 0.00 20.00 25.00 0.00 25.00 15.00 5.00 25.00	10.00 0.00 5.00 5.00 10.00 25.00 10.00 30.00 40.00 35.00 45.00	2	9	3	8	4	7
AT2G28990.1	504	3	13	10	1	2	KDLNINLSKQY;TDLNINNSNAY;LRGNFNHSGFS;LVKTPNSTLPP;NLSGNNLSGSV;IRPLRNNTYVT;ELDLSNNSLTG;IWSPFNGSSHT;AAIPRNASAPL;QTLEANETRQF	PQILQNFTQLQ	SKSGLNGSIPQ;TLSLINLSGNN	15.00 20.00 22.00 25.00 27.50 34.00 23.00 32.50 24.50 23.00 11.50	15.00 40.00 25.00 0.00 35.00 30.00 0.00 40.00 20.00 0.00 25.00	25.00 15.00 30.00 27.50 0.00 35.00 12.50 42.50 22.50 22.50 45.00	2	11	4	9	5	8
AL2G23060.t1	361	3	8	7	0	1	EWTQINTTLKV;NLSGNNLSGSV;CGLPLNESPYN;DMSKNNLTGDV;NESPYNDSVTT;PLSIQNLSQLQ;NYDGLNTSPRF		SLLVINLSGNN	28.57 17.86 25.00 32.14 31.43 37.86 20.71 35.00 25.71 27.86 17.86		20.00 0.00 25.00 10.00 0.00 30.00 0.00 45.00 45.00 30.00 50.00	1	7	3	5	4	4
AT2G14440.1	522	4	12	7	2	3	ASIPTNVSEPL;QQLKANETRQF;TGNIKNNSDID;NYDGLNTSPRF;CGLPSNESPYI;INTTRNVSGFS;IEPLTNLTYIS	PPSLQNLTMLR;TPSIQNLTMLR	EWTQINTTRNV;DLSNNNLTGEV;DLSNNNLTGVI	14.29 21.43 25.00 27.86 35.71 42.14 29.29 24.29 23.57 21.43 19.29	12.50 40.00 20.00 5.00 30.00 37.50 5.00 37.50 20.00 0.00 25.00	30.00 6.67 31.67 31.67 25.00 36.67 8.33 30.00 25.00 38.33 3.33	0	12	2	10	4	8
AT2G14510.1	506	3	10	8	1	1	ASIPTNGSEPL;QQLKVNETREF;TGNIQNNSRTN;INTTRNVSGFS;LFVDPNITRRG;IEPSSNLTFIS;NYDGLNTSPRF;DLSNNNLTGEV	SPSIQNLTMLR	EWTQINTTRNV	16.88 22.50 25.62 30.62 35.62 40.62 23.12 25.62 25.00 28.75 19.38	20.00 40.00 25.00 0.00 25.00 30.00 0.00 40.00 20.00 0.00 30.00	45.00 10.00 25.00 35.00 5.00 25.00 15.00 35.00 25.00 35.00 5.00	0	10	1	9	2	8
AT1G07550.1	506	3	9	7	1	1	MEVQANETREF;EWTHINTSHHV;CGLASNESPYN;NEANSNLTYIS;NYDGLNNSPRF;DLSQNNLTGKV;GAMPANASDPM	PPSIQNLTQLQ	YLLVINLSGNK	18.57 15.71 26.43 32.14 38.57 41.43 24.29 29.29 23.57 24.29 10.00	15.00 40.00 20.00 0.00 30.00 30.00 0.00 35.00 20.00 0.00 25.00	25.00 0.00 30.00 10.00 0.00 20.00 5.00 45.00 40.00 25.00 50.00	1	8	2	7	3	6
AL4G23510.t1	510	3	11	9	1	1	FETDVNTTLNV;RRVYSNNSTGF;CGLPVNESPYT;KCSYTNQSTPP;LRPLRNDSYMT;DASCKNKSQTY;KLDLSNNSFTG;GITPENASLPL;QALRANDTREF	APAFQNLTELR	SDTKYNLSPQK	20.56 16.11 20.56 20.00 36.67 38.89 34.44 31.11 24.44 27.22 16.11	20.00 40.00 15.00 0.00 35.00 30.00 0.00 40.00 15.00 0.00 25.00	5.00 15.00 15.00 10.00 10.00 10.00 15.00 20.00 30.00 20.00 20.00	1	10	1	10	2	9
AT2G28960.1	507	3	11	9	1	1	FETDVNTTLNV;RAYSSNSTGFI;CGLPVNESPYT;KLDLSNNSFTG;KCSYTNKSTPP;LRPLRNDSYLT;GITPENASLPL;QALRGNETREF	APAFQNLTELR	SDTKYNLSPHK	16.25 15.62 18.12 20.00 34.38 35.62 32.50 30.62 23.75 22.50 18.75	20.00 35.00 15.00 0.00 30.00 30.00 0.00 40.00 15.00 0.00 20.00	10.00 20.00 15.00 10.00 10.00 10.00 15.00 25.00 25.00 20.00 25.00	1	10	1	10	2	9
AT2G29000.1	500	3	6	4	1	1	TALSVNSTNPF;ECSYTNNSIPP;IDTLLNTSPNK;AATPVNSSEPI	EPVLQNLTQLE	SLSNINLSWNN	13.75 10.00 17.50 16.25 21.25 31.25 28.75 35.00 27.50 22.50 15.00	25.00 40.00 20.00 0.00 35.00 30.00 0.00 35.00 20.00 0.00 25.00	30.00 0.00 35.00 20.00 5.00 30.00 5.00 45.00 45.00 30.00 50.00	1	5	1	5	2	4
AL7G33420.t1	533	3	10	4	0	6	CGMPRNESSYT;NLSGNNLSGSI;DLSNNNLTGKV;TTTPVNTTANA		TRNCYNLTVMQ;MWTGLNCSNMF;LLTVINLSGNN;EYTGLNFSSDA;EWIAINTTTPV;SNFGLNGTISR	13.75 12.50 27.50 35.00 30.00 43.75 18.75 32.50 36.25 31.25 22.50		32.50 21.67 25.83 24.17 1.67 30.83 7.50 33.33 19.17 29.17 37.50	1	9	4	6	4	6
AT4G20450.1	535	3	10	6	0	4	CGMPRNESSYT;NLSGNNLSGSI;DLSNNNLTGKV;EWTDINTTTPV;SNFGLNGTITS;TTTPVNTTVNA		ARNCYNLTVMQ;IWTGLNCSNMF;ESTGLNFSSDA;LLTFINLSGNN	20.00 13.33 29.17 35.83 24.17 41.67 19.17 35.00 26.67 31.67 21.67		32.50 21.25 23.75 18.75 1.25 28.75 0.00 28.75 21.25 26.25 40.00	1	9	4	6	4	6
Bra028386.1P	488	2	12	9	0	3	AVINKNVTETL;QSLRGNDTREF;DLSNNNLSGEV;TSLNVNASTPY;KGMDENFTVSA;LVMTQNSTLPP;NCSYTNTTIPP;YTSDANFTLGG;TYVTTNGSLKL		LETLYNTSPMK;AFNFVNTSLNV;KWEGINCSYTN	15.56 17.22 23.33 28.33 33.33 42.22 18.89 27.22 20.56 21.11 9.44		16.67 10.00 23.33 15.00 5.00 18.33 11.67 26.67 23.33 31.67 30.00	0	12	1	11	1	11
AL1G59870.t1	504	3	13	10	1	2	RVYMSNSSRRI;TNLNLNISTIY;TTVSSNDTTEE;DGLNCNNSDIA;NLSGNNLTGSV;DLSDNNLTGEI;QSLRANDTREF;TPLNTNATLNI;NCYNLNVTRDT;LVQSQNQTGFI	TQGFKNLTHLQ	SLLVINLSGNN;DTREFNVTLNG	18.50 14.00 19.00 32.50 19.50 38.50 23.00 31.50 27.00 26.50 15.00	15.00 40.00 20.00 0.00 30.00 30.00 0.00 40.00 20.00 0.00 30.00	35.00 12.50 22.50 20.00 0.00 22.50 2.50 25.00 25.00 22.50 42.50	1	12	3	10	4	9
Bra030414.1P	481	2	10	8	0	2	TNLNVNSSNLY;TTMSSNDTIEE;DGLNCNNSDIS;DLSGNNLTGSV;QTLRANDTREF;TPLNPNATLNI;NCYNLNVTRDT;DLSNNNLTGEI		PNATLNITWTI;DTREFNITMNG	21.88 16.25 20.00 36.25 21.25 36.88 20.62 28.75 23.12 29.38 11.25		32.50 25.00 20.00 15.00 0.00 15.00 2.50 12.50 7.50 27.50 30.00	0	10	2	8	2	8
Bra018933.1P	504	3	13	10	1	2	TQVTTNLTVNI;TNLTVNITNNY;KEFEPNYTKPL;TTVSKNDTREE;DLSGNNITGSV;CDNSDNSTPPI;DLSNNNLTGEI;QTLRANDTREF;NCYTLNVTRDT;DAETLNITWDV	TQAIQNLTHLE	IITSLNLSSSG;DTREFNTTMNG	22.50 24.50 21.50 33.50 25.50 39.00 23.50 30.50 24.50 33.00 11.50	20.00 40.00 25.00 0.00 30.00 30.00 0.00 35.00 20.00 0.00 30.00	25.00 10.00 7.50 10.00 0.00 15.00 0.00 15.00 15.00 25.00 35.00	1	12	3	10	4	9
AL1G59850.t1	503	3	11	9	1	1	TTLDVNVTDNY;KEFEANNSTPN;DGLKCNYSDTT;NNSTPNLTLRY;DLRGNNLSGPV;ALPNNNLSGEV;GATPLNDSETL;ETLRANDTREF;NCYNLNVSRDT	TPAIKNLTHLE	DSETLNITWNV	25.56 18.33 20.00 35.00 24.44 38.89 21.11 33.89 29.44 32.78 11.67	20.00 35.00 25.00 0.00 30.00 30.00 0.00 40.00 20.00 0.00 30.00	35.00 30.00 25.00 20.00 0.00 15.00 5.00 15.00 10.00 35.00 20.00	0	11	2	9	3	8
AT1G51805.1	504	3	11	8	1	2	TTLGVNVTDNY;KEFEENNSTPN;NNSTPNLTLRY;DLRGNNLSGPV;AYGLINRSSWQ;GATPLNDSETL;ETLRANDTREF;ALSNNNLTGEV	APAIQNLTHLE	NCYNLNVSRDT;DSETLNITWNV	26.88 20.00 26.88 32.50 31.25 39.38 22.50 31.25 26.88 27.50 10.62	20.00 40.00 25.00 0.00 30.00 35.00 0.00 40.00 15.00 0.00 30.00	22.50 12.50 15.00 22.50 0.00 27.50 10.00 27.50 32.50 40.00 22.50	0	11	2	9	3	8
AT1G51820.1	505	3	13	9	1	3	RGYISNSSTRI;TNLKVNTSITY;TTVSSNDTIEE;NLSGNNLSGSV;DLSDNNLTGEV;LVQAQNQTGFI;QALRANETREF;TPIKANDTLNI;NCYNLNVTSDT	TQAIKNLTHLQ	SLLVINLSGNN;ANDTLNITWTV;ETREFNVTLNG	18.89 15.56 20.56 31.67 22.78 37.78 21.67 32.78 22.78 27.22 6.67	20.00 35.00 25.00 0.00 25.00 30.00 0.00 35.00 20.00 0.00 30.00	30.00 15.00 23.33 18.33 0.00 20.00 1.67 23.33 21.67 30.00 35.00	1	12	3	10	4	9
AT1G51850.1	485	3	12	7	1	4	DLSDNNLTGEI;TPIKANDTLNI;RVYISNSSTRI;DGLNCNNSDNS;NLSGNNLSGSV;CNNSDNSTSPI;NCYNLNVTSDT	TQAIQNLTNLQ	ANDTLNITWTV;DAREFNVTMNG;TTLDVNTSLTY;SLLVINLSGNN	17.14 9.29 21.43 30.71 20.00 35.00 20.00 32.14 27.14 32.14 15.00	20.00 40.00 20.00 0.00 25.00 30.00 0.00 40.00 15.00 0.00 30.00	30.00 17.50 21.25 18.75 0.00 22.50 6.25 26.25 22.50 31.25 32.50	1	11	3	9	4	8
AL3G41990.t1	494	2	8	7	0	1	DLSGNNLTGSV;NCYTLNVTLGN;QTLRANDTREF;DLSNNNLTGGV;TNLNVNSSNGY;DGLNCNNSDVS;LRPLINDTYNT		NNAPFNFTWSL	20.00 16.43 18.57 30.71 22.86 37.86 18.57 32.86 27.14 28.57 14.29		25.00 35.00 30.00 20.00 10.00 20.00 5.00 20.00 10.00 35.00 20.00	0	8	2	6	2	6
AT2G04300.1	475	3	11	8	1	2	TNLNVNSSNGY;NCYTLNVTLGT;QTLQANETREF;KNAPFNFTWSL;DGLNCNNSYIS;NLSGNNLSGSV;DLSNNNLTGGV;LRPLINDTYNT	ASAIQNLTHLQ	SLLVINLSGNN;TITFLNLSSSH	21.88 17.50 21.88 29.38 20.62 36.88 20.00 31.25 26.88 35.62 15.62	10.00 40.00 15.00 0.00 30.00 30.00 0.00 35.00 20.00 0.00 25.00	22.50 0.00 20.00 12.50 2.50 27.50 5.00 35.00 37.50 32.50 45.00	2	9	4	7	5	6
AT3G21340.1	518	3	11	7	1	3	DLSNNNLTGGI;NCYTLNVTQDT;TNLNINSSNGY;MNGRTNGTIQE;LRPLKNNTYNT;CNNLDNSTPPI;SGNNFNGSIPQ	AQGIQNLTHLQ	TFGTWNFSWLL;IVTSLNLSSSH;SLLVINLSGNN	14.29 22.14 24.29 30.00 22.14 37.14 24.29 28.57 20.71 27.14 17.14	15.00 25.00 20.00 0.00 20.00 30.00 0.00 35.00 15.00 0.00 25.00	20.00 10.00 21.67 11.67 5.00 21.67 3.33 26.67 26.67 35.00 38.33	2	9	4	7	5	6
Bra001827.1P	518	3	11	6	1	4	DLSNNNLTGGV;NCYSVNVTEST;TDLNVNASNSY;MHGRTNGTIEE;LRPLQNNTYNT;DGLCVNKTGNG	ALICINLSSLL	SGNNLNGTVPQ;TFWPWNFTWTL;SLLVINLSGNN;IITSLNLSSSQ	19.17 22.50 27.50 21.67 23.33 38.33 21.67 31.67 30.83 38.33 18.33	5.00 5.00 5.00 5.00 5.00 5.00 5.00 5.00 5.00 5.00 10.00	27.50 20.00 25.00 21.25 6.25 28.75 8.75 32.50 21.25 27.50 37.50	2	9	4	7	4	7
Bra031276.1P	469	3	13	10	1	2	NCYTLNVTQGS;NCDNSNASEPP;SGNNLNGSIPQ;DLSNNNLTGGV;NFNEKNWTQVT;AFASWNFTWLL;QSLQANETREF;TQVTTNLTVNT;DELCANKSAGS;TNLTVNTSNGY	APGIQNLTNLK	IVTYLNLSSSQ;ALLVINLSGNN	26.50 26.50 23.00 29.50 26.00 41.00 24.50 36.00 27.00 31.50 26.00	15.00 35.00 20.00 0.00 20.00 30.00 0.00 35.00 20.00 0.00 25.00	22.50 2.50 22.50 12.50 5.00 30.00 5.00 35.00 37.50 30.00 45.00	2	11	4	9	5	8
AL1G55940.t1	517	3	9	6	1	2	QTLLANETREF;FRGYLNDSRTV;TTVNFNATGGG;TTLNVNTSNGF;TRVNDNGTWEF;NLSGNNFSGQL	APSIQNLTHLQ	TITFLNLSSSG;SLLIINLSGNN	19.17 21.67 21.67 38.33 23.33 36.67 28.33 29.17 25.83 28.33 13.33	15.00 40.00 25.00 0.00 30.00 30.00 0.00 40.00 15.00 0.00 30.00	20.00 0.00 20.00 10.00 10.00 27.50 5.00 37.50 42.50 35.00 47.50	2	7	3	6	4	5
AT1G49100.1	517	3	11	8	1	2	NCYNLNVTQGT;QTLLANETREF;TRVNDNGTWEF;FRGYLNDSGVV;TTVNFNATGGG;KCSNINSSTPP;TTLNVNTSNGF;NLSGNNFSGQL	SPSIQNLTHLQ	TITFLNLSSSG;SLLIINLSGNN	20.00 15.62 20.00 34.38 23.12 37.50 28.12 33.75 30.62 30.00 13.12	20.00 35.00 25.00 0.00 30.00 35.00 0.00 35.00 20.00 0.00 30.00	17.50 0.00 17.50 7.50 0.00 25.00 7.50 37.50 40.00 32.50 50.00	2	9	3	8	4	7
AL1G59900.t1	497	3	16	10	0	6	NLSGSNLSGTI;FSLMTNLTLIN;IPGVTNGSVNE;FSMTGNSTLPP;VEKSTNITYRS;LRPLNNNTYVT;GNKNLNRSVPE;VPLLGNKTSFL;QNLEVNETREF;AAIPANATQPL		ETREFNITYNG;RIISLNLSGSN;QDGNFNFTFSM;NLTLINLSGNK;RWEGLNCSYPV;QRNCYNFTLTA	17.00 20.00 32.50 24.50 32.50 37.50 20.00 28.00 14.50 18.00 13.00		25.83 17.50 19.17 15.00 1.67 25.83 0.00 26.67 20.00 29.17 45.83	2	14	4	12	5	11
AT1G51890.1	497	3	18	11	0	7	NLSGSNLSGTI;FSDMKNLTLIN;IPGVRNGSVSE;FSMTGNSTHPP;VEKSTNITYRS;LRPLNNNTYVT;GNKNLNRSVPE;QKRIDNKSLTL;AAVPLNATQPL;ENLEANETREF		ETREFNITYNG;QPLKINWSLDD;QIISLNLSGSN;LDGNFNFTFSM;NLTLINLSGNK;RWEGLNCSYPN;QRNCYNFSLTA	18.50 26.00 33.50 25.50 37.00 40.00 20.50 30.00 10.00 17.50 11.50		25.71 17.86 17.14 16.43 2.86 25.71 0.71 29.29 20.71 32.14 45.00	2	16	4	14	5	13
Bra018935.1P	507	2	14	10	0	4	NLTGSNLTGTI;TLGVTNGSIHE;PYIDKNNSVIT;VEKSTNISYKS;QNLKANETREF;FAMTSNSTLPP;LRPLNNETYVT;YFRPPNFSITT;GNPEINGSVIP;NCYNFNLTANR		ETREFNITYNG;PDGKFNFTFAM;LLTLINLSGNP;RIISLNLTGSN	21.00 22.00 31.00 28.50 30.50 38.50 14.00 30.00 16.50 19.50 10.00		28.75 16.25 20.00 18.75 3.75 25.00 1.25 26.25 20.00 25.00 40.00	1	13	2	12	2	12
AL1G59880.t1	511	2	16	12	0	4	TEKTTNITYKS;ISLNLNGSELT;QQRVNNKSLTL;GLVPKNTTYTE;ILGVTNTSMHE;LGENLNLSPKK;FAMTGNSTLPP;FRPLNNESYLT;GNPKLNLTAIP;AAVPKNASEPW;FAEIQNLTTSE;NCYNVNLTAKS		EIREFNITYNG;SNGIFNFTFAM;SLKLINLSGNP;RWEGLNCSYPD	12.92 20.83 31.67 20.83 27.92 40.42 22.92 27.50 25.42 23.33 21.25		30.00 17.50 26.25 21.25 1.25 23.75 1.25 26.25 17.50 26.25 42.50	1	15	1	15	1	15
AT1G51860.1	507	2	16	12	0	4	QNLTANETREF;TEKSTNITYKS;ISLNLNGSELT;ILGVTNTSMHE;FAMTGNSTLPP;VRPLNNESYLT;LILGENLTLTP;YLRPPNLSIST;GNPNLNLTAIP;AAVPKNASEPW;FAEVQNLTANE;NCYNVNLTANN		ETREFNITYNG;SNGIFNFTFAM;SLKLINLSGNP;RWEGLNCSYPD	14.58 19.58 23.33 21.67 30.00 34.58 22.08 27.08 22.08 17.50 19.17		28.75 15.00 25.00 18.75 1.25 21.25 0.00 23.75 17.50 27.50 45.00	1	15	1	15	1	15
Bra030412.1P	509	2	13	8	0	5	CYNLFNLTANS;NAFTDNETTSI;AAIPVNASKTW;TEKSTNITYKS;FTMTGNSTLPP;ITGVTNSSTYE;GNPKLNLTVPE;LRPLNNNSYNT		DIREFNITYNG;KWLSINITGVT;SDGVFNFTFTM;LLKLINLSGNP;LWEGVNCSYPD	14.38 16.25 31.25 22.50 26.88 38.12 21.88 26.25 17.50 20.62 17.50		27.00 13.00 23.00 17.00 1.00 24.00 2.00 25.00 24.00 26.00 37.00	0	13	0	13	0	13
AT1G51910.1	504	2	11	9	0	2	SPTALNSSDGF;KHRINNKSLKL;LEGVANATIFE;LIIDENQSSEK;TEQITNITYIS;LRPLNNDTYVT;SIRPHNLSITT;GNPKLNLTVPD;VPFSQNETVSL		DIREFNITYNG;SDGFFNFTFTM	21.11 28.89 29.44 31.67 33.33 35.00 25.56 29.44 12.22 18.89 19.44		37.50 32.50 22.50 25.00 7.50 17.50 0.00 12.50 0.00 20.00 32.50	0	11	0	11	0	11
AL1G59820.t1	513	3	17	13	0	4	NCYTLNLSRGD;PYNFGNWSQIS;PFRPPNFTTSS;PDAPMNISLVG;LVKTGNSTPFI;CTYIENETPKI;SQISTNQTVNV;TVTTTNETEAS;QELKSNDTREF;REKTTNITYIS;LQRTGNSTLPP;LRKLMNTTYLT;VLDLSNNSLTG		TLKLINLSGNE;KWSGVNCTYIE;SGNELNGSIPA;KIISLNLSATG	16.92 17.69 25.77 22.69 32.69 38.08 22.31 25.38 14.62 19.23 13.85		28.75 13.75 25.00 21.25 7.50 32.50 8.75 33.75 25.00 25.00 45.00	3	14	4	13	4	13
Bra030416.1P	511	3	15	11	0	4	NCYTLNLTIGD;PYNFGNWSQIS;PFRPLNFTTSS;PDAPMNISLVG;SQISTNQTVNV;TVSTTNETQAS;QELKSNETREF;REGTTNLTYIS;LQRTGNATLPP;LRKLKNTTYLS;VLDLSNNTLTG		RWSGVNCSYID;SNNELNGSIPA;TLKVINLSNNE;KIISLNLSASG	21.36 16.36 27.27 20.45 29.55 36.36 19.55 29.09 17.27 25.45 16.36		25.00 11.25 25.00 21.25 7.50 33.75 10.00 36.25 26.25 27.50 43.75	3	12	4	11	4	11
AT1G51800.1	509	3	16	13	0	3	LVKTGNATPFI;SQISTNQSVNI;TVTTTNETEAS;CTYVDNETPKI;REKTTNITYIS;PYNFGNWSQIS;LQRTGNSTLPP;LRKLMNTTYLT;PDAAMNISLVG;QELKSNDTREF;VLDLSNNSLTG;PFRPLNFTTSS;NCYTLNLTIGD		TLKLINLSGNE;KWSGVNCTYVD;SGNELNGSIPA	18.08 17.31 27.69 22.69 33.08 39.62 22.69 26.54 15.00 22.31 14.23		28.33 16.67 31.67 28.33 5.00 35.00 10.00 36.67 21.67 23.33 46.67	2	14	3	13	3	13
AL1G15610.t1	506	3	11	8	1	2	LSLKPNQTREF;YCREINTSLPV;TVLLSNESSIV;PVTSDNNSYSL;NYDGENDSPEF;FLGNDNTTYDS;TYDSPNGTLFF;AMTPTNTTRPI	SPSFSNLTMIQ	IWEGLNCSYDS;RITSLNLSSSG	21.25 13.75 26.25 26.25 36.88 35.00 26.88 26.25 22.50 21.88 6.88	15.00 40.00 25.00 0.00 20.00 30.00 0.00 35.00 20.00 0.00 25.00	10.00 2.50 15.00 5.00 5.00 30.00 2.50 27.50 30.00 40.00 45.00	1	10	1	10	2	9
AT1G05700.1	509	3	11	8	1	2	AMTPINTTRPI;LSLKPNQTREF;YCREINTSLPV;TVLLSNGSSIV;PVTSDNNSYSL;VLNLENNTLTG;NYDGENGSPEF;FLGNDNTTYDS	SSSFSNLTMIQ	IWEGLNCSYDS;RITSLNLSSSG	19.38 9.38 28.75 23.75 36.88 38.12 30.62 31.88 18.12 27.50 10.00	15.00 45.00 15.00 0.00 20.00 30.00 0.00 35.00 20.00 0.00 30.00	12.50 2.50 15.00 5.00 10.00 25.00 2.50 25.00 30.00 35.00 45.00	2	9	2	9	3	8
Bra030622.1P	427	3	7	3	1	3	FLGNDNTTYDS;ALTPTNATSPI;NFGSLNDSQHI	SPSFSNLTMIE	RITLLNLSSSG;QYREINTSRPV;IWEGLNCSDTS	16.67 6.67 23.33 23.33 36.67 31.67 28.33 28.33 28.33 20.00 8.33	10.00 25.00 15.00 0.00 25.00 25.00 0.00 25.00 10.00 0.00 20.00	21.67 5.00 21.67 18.33 5.00 26.67 6.67 30.00 26.67 33.33 28.33	1	6	1	6	2	5
AL3G52730.t1	516	3	11	7	1	3	AETSRNESLYL;EVLKRNQTREF;LERSKNGSLSL;SVKLDNATTIL;IRLLLNTTYVT;CIQSDNSTNPR;LANLPNLTELN	DPAFSNLTSLE	RVVSINISFIE;SSKTLNTSLTV;GGVTVNFSLLQ	9.29 23.57 25.71 17.86 43.57 40.71 32.14 28.57 20.71 17.14 12.14	15.00 40.00 25.00 0.00 30.00 30.00 0.00 40.00 15.00 0.00 30.00	28.33 13.33 18.33 21.67 8.33 18.33 11.67 18.33 18.33 25.00 28.33	1	10	1	10	3	8
AT2G19190.1	518	3	10	7	1	2	AETARNESLYL;EVLKSNQTREF;HERSKNGSLSL;EYKILNTSLTV;LANLPNLTELN;IRLLLNTTYET;CIQSDNTTNPR	DPAFSNLTSIR	RVVSLNISFSE;SGITINFSLLQ	12.86 24.29 25.71 20.71 42.86 38.57 30.00 28.57 16.43 20.00 12.86	20.00 40.00 25.00 0.00 30.00 30.00 0.00 35.00 15.00 0.00 25.00	20.00 12.50 12.50 17.50 2.50 15.00 2.50 12.50 17.50 22.50 37.50	1	9	1	9	3	7
AT4G29990.1	509	3	10	8	1	1	AIAPGNESNPL;RELQRNETREF;IRFLKNDTYDT;YQKTLNTSLTI;LASLPNLTELN;SVVLINETAIM;CLHSDNNTSPK;KLDLSNNSLTG	DPAFANLTSIN	KSIALNLSSSG	13.12 17.50 23.75 16.25 36.88 35.00 25.62 27.50 18.12 20.62 16.88	20.00 40.00 25.00 0.00 25.00 35.00 0.00 35.00 15.00 0.00 30.00	15.00 0.00 15.00 10.00 5.00 30.00 0.00 25.00 25.00 35.00 40.00	2	8	2	8	4	6
Bra011156.1P	509	3	10	7	1	2	QKLQSNETREF;VRFVKNNTYDT;LTSLVNLTVLN;PVVLVNETAIV;CLHSDNNTSPR;KLDLSNNSLTG;AISPGNESNPL	DPAFANLTSIN	NMKILNTSLTI;RLISLNLTSSA	9.29 17.86 23.57 16.43 40.00 35.00 28.57 26.43 18.57 16.43 12.86	15.00 40.00 20.00 0.00 25.00 35.00 0.00 35.00 15.00 0.00 30.00	25.00 10.00 20.00 12.50 7.50 20.00 7.50 27.50 25.00 32.50 30.00	2	8	2	8	4	6
AT2G19210.1	515	3	10	7	1	2	VELPSNETREF;KYTIFNASLTI;LGNLHNLTELN;SVTIDNATTIV;NEKEINMSSFS;CSYVDNESPRI;ILDLSNNSLTG	DAAFSNLTLLH	RIISVNLSSSG;PWKDINCSYVD	16.43 22.14 27.86 21.43 35.00 30.00 23.57 28.57 17.86 21.43 12.14	20.00 35.00 20.00 0.00 25.00 30.00 0.00 35.00 15.00 0.00 25.00	12.50 0.00 17.50 12.50 7.50 27.50 0.00 25.00 25.00 40.00 45.00	2	8	2	8	4	6
Bra012171.1P	490	3	8	7	0	1	VELPSNETREF;SASCQNTSEKT;SVKIDNATMII;NEKSINMTVFS;LGNLHNLTELN;SMFILNSSSSN;SMDLSNNSLTG		KYTIFNASLTI	21.43 22.14 30.00 14.29 32.86 34.29 25.71 32.14 25.00 22.14 25.00		25.00 15.00 25.00 20.00 10.00 25.00 20.00 25.00 20.00 30.00 15.00	1	7	2	6	3	5
AT2G19230.1	514	3	6	3	0	3	AVAPMNSSIEQ;EKLPSNETREF;SVTLENSTTIV		RIISVNLSFSG;NFLILNTSLMI;PWQGINCSYTA	11.67 16.67 18.33 16.67 36.67 38.33 31.67 26.67 21.67 23.33 6.67		16.67 3.33 21.67 15.00 6.67 28.33 5.00 33.33 28.33 35.00 38.33	1	5	1	5	1	5
Solyc03g093380.2.1	518	3	15	12	1	2	HVFSTNYTNVC;AEKANNETLLL;YGNYDNKSHVP;AATPLNSTTWT;CGLPENSTYSG;LVNTGNGTPFI;PKFISNYTEIY;TIQLDNSSHVV;EGLRCNYSSSN;TLRQTNNSTLP;NYSSSNSTRII;VSLLPNQTRKF	PSSLSNLTALQ	KASNFNYTLRQ;FLRFLNLTGNK	15.42 17.08 18.33 30.00 35.42 43.33 30.83 25.00 21.25 17.50 12.50	15.00 40.00 20.00 0.00 35.00 30.00 0.00 40.00 15.00 0.00 30.00	32.50 15.00 27.50 22.50 7.50 27.50 5.00 32.50 22.50 27.50 47.50	1	14	1	14	2	13
Solyc03g121230.3.1	548	4	11	8	1	2	AIAADNDTDGI;ELRLLNSTIYK;IPRGSNYTDVA;TIQIVNASVPL;WWEPANSTDEY;VDTGSNATISS;LEKSRNGSLDL;PKDGNNLSAGA	GEVPPNLSQLA	HQISLNKTGNS;KLETLNMSNNQ	13.75 25.00 33.75 31.88 36.25 41.25 30.62 31.25 18.75 27.50 25.00	10.00 40.00 0.00 10.00 40.00 10.00 0.00 25.00 35.00 5.00 40.00	12.50 7.50 15.00 17.50 12.50 25.00 17.50 27.50 35.00 45.00 30.00	1	10	1	10	2	9
AL1G59800.t1	514	3	10	8	0	2	LVNTGNGTPFI;GLQSENSSYTE;FGSTTNLTVRY;TSLTSNSTGNF;LRPLPNSSYVS;EEVSQNRSKKN;DLSNNNLTGPV;FPSTPNGTKPL		TWEGVNCSFSG;RVIALNLSSAG	16.25 16.25 26.88 30.62 38.75 39.38 30.00 29.38 21.25 30.62 16.88		15.00 2.50 22.50 10.00 2.50 25.00 0.00 27.50 27.50 37.50 42.50	1	9	2	8	2	8
AT1G51790.1	512	3	12	10	0	2	YTIAVNSSTKY;LVNTGNGTPFI;GLQPENSSYTE;FGSTTNLTVRY;TSLTSNSTGNF;LRQLPNSSYAA;LNCSFNGTNMP;EEVSQNRSKKN;DLSNNNLSGPA;FPATPNGTKPL		RVIALNLSSAG;TWEGLNCSFNG	13.00 19.50 21.50 32.00 33.00 40.00 36.00 33.50 23.50 28.00 19.50		7.50 0.00 12.50 5.00 2.50 22.50 2.50 25.00 27.50 37.50 42.50	1	11	2	10	2	10
Glyma08G198900.1.p	507	3	9	7	0	2	AATPINASAPF;KILAENETRTF;TVSFPNASLSE;NLAKNNLTGPV;LRTLKNASYVT;YLDLSNNSLSG;NCYRINVTSGT		IWEGLNCSYDN;RITSLNLSSSG	15.00 9.29 22.14 19.29 31.43 40.71 26.43 32.86 25.00 29.29 12.86		12.50 0.00 20.00 10.00 7.50 30.00 2.50 27.50 27.50 37.50 40.00	2	7	3	6	3	6
Glyma07G013700.1.p	514	3	8	5	0	3	NCYRINVTSGT;AATPINASAPF;EILAENETRTF;TVNFPNASLSE;YLDLSNNSLSG		RITSLNLSSSG;IWEGLNCSYDN;NLVNNNLTGPV	14.00 10.00 20.00 19.00 30.00 39.00 28.00 33.00 26.00 29.00 14.00		18.33 1.67 25.00 20.00 15.00 35.00 5.00 31.67 28.33 41.67 28.33	2	6	3	5	3	5
Glyma15G021700.1.p	503	3	14	8	1	5	AVTPANVSAPL;QVLAKNQTREF;APAGVNFTVPI;TVNIKNASVSR;NLENNNLSGSI;KLWYENESPRY;KLDLSNNSLNG;NCYKINITRGS	DPSILNLTKLE	RIITLNLSSSG;PITGLNYTSDA;QTREFNITLNG;SGKLINFSFVM;LWEGLNCTYPV	20.62 15.00 26.25 25.62 31.25 41.25 21.25 31.88 27.50 36.25 16.88	20.00 40.00 25.00 0.00 25.00 35.00 0.00 40.00 15.00 0.00 30.00	32.00 19.00 20.00 22.00 1.00 23.00 1.00 18.00 14.00 27.00 38.00	2	12	3	11	4	10
Glyma15G021400.1.p	502	3	14	8	1	5	AVTPANVSAPL;QVLAKNQTREF;APAGVNFTVPK;TVNINNASVSR;NLENNNLSGSI;KLWYENESPRY;KLDLSNNSLNG;NCYKINITRGS	DPSILNLTMLE	RIITLNLSSSG;PKTGLNYTSDA;QTREFNITLNG;SGKLINFSFVM;LWEGLNCTYPV	20.62 15.00 26.88 25.62 31.25 41.25 21.25 33.75 26.25 35.62 16.88	20.00 35.00 25.00 0.00 25.00 35.00 0.00 40.00 15.00 0.00 25.00	33.00 20.00 23.00 24.00 6.00 25.00 3.00 17.00 15.00 27.00 36.00	2	12	3	11	4	10
Glyma13G352900.1.p	502	3	13	10	0	3	NCYKINITRGS;AVTPVNASAPL;QVLAKNQTREF;APADINYTEPK;WDLGSNNSYRY;TVTISNASTPQ;KPWCPNMSPPY;LRTLKNYTYVT;SPPYQNVTTIY;NLDNNNLTGSI		RITTLNLSSSE;LWNGLNCTYRG;PKTGINYTSDA	15.50 16.00 24.00 25.50 28.50 37.00 17.50 27.00 24.50 30.00 15.50		26.67 15.00 20.00 18.33 5.00 26.67 3.33 23.33 21.67 30.00 38.33	1	12	2	11	2	11
Glyma15G021800.1.p	503	3	14	7	1	6	APAGVNFTVPN;TVNINNASVSL;NPWTENISPRY;KLDLSNNSLDG;AITPANVSAPL;NCYKINITRGS;QVLAKNQTREF	DPSILNLTMLE	QTREFNITLNG;SGEKINFSFVM;LWEGLNCTYPV;NLENNNLSGSI;PNTGLNYTSDA;RIITLNLSSSG	18.57 17.14 22.86 24.29 30.71 40.00 22.86 31.43 24.29 35.00 18.57	20.00 35.00 25.00 0.00 25.00 35.00 0.00 40.00 15.00 0.00 30.00	30.00 16.67 25.00 28.33 5.83 28.33 3.33 20.00 15.83 28.33 33.33	2	12	3	11	4	10
Glyma15G021900.1.p	499	3	14	10	0	4	GAPDVNYTEST;TVTIYNASLDQ;NLEKNNLSGSI;KPWYQNLSPRY;CTYAANQSPRI;LRTLKNDTYVT;KLDLSNNSLNG;NCYKINITRGS;AVTPVNASAPL;EVLEKNQTREF		STTGINYTSDA;DWTQLNVSISV;LWHGLNCTYAA;RITTLNLSSSG	16.00 13.50 23.50 25.00 32.00 38.50 24.00 29.00 22.50 33.50 14.00		26.25 12.50 17.50 22.50 2.50 25.00 5.00 21.25 23.75 31.25 30.00	2	12	3	11	3	11
Glyma13G352800.1.p	510	3	14	11	1	2	FEMTENSTLPP;AVTPANVSVPL;QVLATNQTRQF;WTPVLNASIPA;TVIIYNATIYY;LRTLKNDTYVT;NLEKNNLSGSI;KTWFPNLSPTN;CTYPGNDSPRI;NLSPTNQSVDT;NLDLSNNSLKD	DPSILNLTMLE	RITTLNLSSSG;LWDGLNCTYPG	15.91 13.64 27.27 19.55 36.82 38.64 22.73 25.91 14.09 22.73 8.64	20.00 40.00 25.00 0.00 25.00 35.00 0.00 40.00 10.00 0.00 30.00	12.50 0.00 20.00 7.50 7.50 30.00 5.00 27.50 30.00 37.50 40.00	2	12	3	11	4	10
Glyma15G266400.1.p	505	3	13	8	0	5	AITPLNASAPL;EELAKNQTREF;GTPEMNYTEQS;TVTIKNATIDQ;LEMTENSTLPP;KSWFTNLSPQY;CSYPENDSPRI;NLDLSNNSLNG		RITSLNLSSSG;QTREFNITLNG;LWQGLNCSYPE;QSTGLNYTSDA;NLEKNNLSGSI	13.75 17.50 25.00 23.12 40.00 41.25 25.00 28.12 16.88 28.75 11.88		31.00 15.00 26.00 28.00 9.00 30.00 4.00 23.00 20.00 32.00 31.00	2	11	3	10	3	10
AL7G22940.t1	455	3	10	7	1	2	TGFGRNVSLVL;SQYSSNISWNS;ETIEQNETRKI;DIGYLNGTGRY;IKILWNGSPVS;ELRPVNSSIYG;NLKGNNFTGFI	VLAFRNLSLLE	QIKSLNLSSSG;TGVNFNVSEDY	20.71 17.86 15.00 27.14 26.43 34.29 28.57 27.86 18.57 21.43 12.86	20.00 30.00 25.00 0.00 30.00 30.00 0.00 35.00 15.00 0.00 25.00	15.00 7.50 22.50 12.50 15.00 30.00 2.50 20.00 35.00 40.00 30.00	1	9	2	8	3	7
AT4G29450.1	510	3	10	8	1	1	TEFGRNVSLVL;SPYSSNISWNS;ETLEKNETRKI;TVKFKNASDQV;DIGYLNGTGRY;IKILWNGSPVS;ELRPVNSSIYG;NLKGNNFTGFI	VLAFRNLSLLE	QIKSLNLSSSG	15.62 14.38 22.50 28.12 23.75 33.75 26.25 26.88 19.38 18.75 12.50	20.00 25.00 20.00 0.00 25.00 30.00 0.00 40.00 15.00 0.00 25.00	15.00 0.00 5.00 10.00 15.00 20.00 10.00 25.00 25.00 35.00 45.00	1	9	2	8	3	7
Bra011111.1P	534	3	12	8	2	2	TVKFKNASEQV;EKNLCNSSSCQ;NLKGNNFTGVI;ELRPVNSSIYN;DIGYLNGTGRY;TEYGRNVSLVL;MEIWWNGSPFS;ETLKTNESRKM	VIAFRNLSLLE	AGVNFNVSEEY;HIKSLNLSSSG	18.75 20.00 25.62 24.38 20.00 35.00 28.12 27.50 23.75 19.38 16.25	20.00 35.00 25.00 0.00 30.00 35.00 0.00 40.00 15.00 0.00 30.00	15.00 7.50 22.50 15.00 22.50 30.00 7.50 20.00 40.00 40.00 27.50	1	11	2	10	3	9
AT4G29180.2	504	3	12	9	1	2	TEFGRNVSLVL;ENLKRNESREI;SPVSWNTTMTT;DTGYLNGTGRY;ELRPMNSSIYG;SVKLRNASENV;IKIFWNGSPVS;NLKGNNLTGFI;IGCSYNTSSYQ	AFAFRNLSLLE	QIKSLNLSSSG;AGVNLNVSEEY	15.00 21.11 20.56 27.22 23.33 31.67 26.67 26.11 18.89 17.78 12.78	15.00 40.00 25.00 0.00 35.00 35.00 0.00 40.00 15.00 0.00 30.00	17.50 10.00 27.50 17.50 22.50 32.50 2.50 25.00 35.00 42.50 30.00	1	11	2	10	3	9
Bra024158.1P	508	3	10	7	1	2	TEFGRNVSLVL;DTGFVNGTGRY;SQPSWNTTTTS;ELRPMNSSIYG;TVTFRNASENV;IKIMWNGSPVS;VGCIYNDSNHH	ALSFRNLSHLE	HIKSLNLSSSG;SGVNANVSEQY	12.86 17.86 16.43 20.00 15.71 27.14 27.86 21.43 20.71 15.00 18.57	15.00 30.00 25.00 0.00 25.00 30.00 0.00 35.00 15.00 0.00 25.00	17.50 15.00 30.00 17.50 22.50 35.00 7.50 27.50 40.00 42.50 30.00	1	9	1	9	2	8
Glyma01G004800.1.p	503	3	13	9	1	3	SLDLHNNSLTG;IWSPFNSSSWE;DIGSTNGSGRY;AARPRNGSDTL;PCEPKNYSWEG;TVKFRNASEEV;FNIAWNGSPLF;EGLKCNYSTSL;ELRPLNSSIYD	TSAISNLSSLE	TGVNKNISSEY;SWESVNTSTPI;RIISLNMSSSS	11.67 6.11 12.78 12.22 19.44 33.33 26.67 32.22 25.00 24.44 22.22	15.00 35.00 20.00 0.00 25.00 35.00 0.00 40.00 20.00 0.00 30.00	23.33 10.00 25.00 18.33 10.00 28.33 8.33 26.67 33.33 41.67 21.67	2	11	2	11	3	10
Glyma07G127100.1.p	502	3	13	9	1	3	IWSPFNSSSWE;AARPRNGSDTL;DIGSLNGSGRY;TVKFRNASEEV;FNISWNGSPLF;PCEPKNYSWEG;EGLKCNYSTSL;ELRPLNSSIYS;SLDLHNNSLTG	TSAISNLSSLE	TGVNKNISSEY;QLRKFNISWNG;RIISLNMSSSS	12.78 5.00 13.33 12.78 19.44 33.89 26.11 30.56 25.56 24.44 18.33	15.00 35.00 20.00 0.00 25.00 35.00 0.00 40.00 20.00 0.00 30.00	21.67 15.00 20.00 16.67 15.00 25.00 1.67 20.00 26.67 35.00 31.67	2	11	2	11	3	10
Medtr6g090615.1	501	3	16	12	0	4	IWFPLNSSSWK;EFEKLNKTQLR;LIAGRNGSLHL;DIGSFNGSGRY;TPRNENVSLDF;PCEPKNYTWKG;TVKFKNASEGV;FNVSWNGSPLI;KGIKCNSSTSL;GSPLINSTIPK;TLDLCNNSLTG		TGLNRNISANY;RIVSLNLSRSG;SWKSINTSSKI;QLRKFNVSWNG	14.55 11.82 18.64 19.55 21.36 32.27 26.82 27.27 21.82 20.45 16.36		27.50 15.00 21.25 20.00 10.00 23.75 5.00 21.25 23.75 33.75 22.50	2	14	2	14	2	14
Glyma15G021300.1.p	527	3	10	7	0	3	KERSNNGSLLL;TVMFENATHVV;TVDSLNHTAYH;MHKKPNSTHPP;SLDLSNNSLTG;NTIDGNQSIRG;RPTNENDSLEF		DSTPLNTSFTV;HLKALNLSGNR;SWNGLNCSNNG	17.14 15.00 29.29 21.43 34.29 38.57 32.86 29.29 15.00 21.43 15.00		28.33 6.67 28.33 21.67 3.33 26.67 6.67 36.67 33.33 33.33 33.33	2	8	2	8	2	8
Medtr8g015040.1	554	3	9	4	0	5	ELRLLNNSTYQ;AVQPGNVSHTL;NYDGNNQTQSF;LAGEINISFSY		KKRKINITLNS;KLKVLNLTGNR;LWRPINISPLD;RITSLNLSSSK;GDVWFNISATS	3.75 16.25 21.25 31.25 22.50 36.25 35.00 23.75 15.00 20.00 18.75		26.00 13.00 18.00 17.00 3.00 25.00 8.00 27.00 32.00 28.00 43.00	2	7	2	7	3	6
Medtr8g015150.1	497	3	11	7	0	4	LPENLNYSSSK;VKLSSNASLFT;ELRPLNNTAYV;LTKTENSTLPP;YLDLSNNSLSG;AVTPLNASAPL;EKLAENETRAF		VWEGLNCSIDG;VRNCYNISVTS;ETRAFNLSVNG;RIISLNLSSSG	10.00 21.43 22.14 27.14 34.29 42.86 25.00 35.00 17.14 25.71 14.29		23.75 16.25 20.00 10.00 2.50 26.25 1.25 25.00 17.50 38.75 46.25	2	9	2	9	2	9
Medtr8g014730.1	501	3	11	6	0	5	NCYRINVTSDT;EELAANETREF;LPKDVNYSSLE;TVNFPNASLVT;LFKTDNSTLPP;YLDLSNNSLNG		GFKLLNSSNND;PSAPLNFSWTA;ETREFNITVND;MWEGVNCTIDA;RITSLNLSSSG	15.00 17.50 25.00 25.00 31.67 42.50 24.17 34.17 25.00 32.50 15.83		25.00 18.00 23.00 15.00 6.00 20.00 4.00 20.00 20.00 32.00 36.00	2	9	2	9	2	9
Medtr8g014790.1	503	3	10	6	0	4	AVTPINASAPL;EKLAANETRVF;TVNFTNLSRIT;LRTLNNKTYVT;YLDLSNNSLNG;NCYKINITSGT		RIIYLNLSSSG;VWDTVNFTNLS;ETRVFNITVND;MWEGLNCSIDG	14.17 10.83 19.17 15.83 31.67 40.00 29.17 32.50 25.83 29.17 15.00		18.75 5.00 16.25 12.50 1.25 23.75 2.50 21.25 23.75 32.50 35.00	2	8	2	8	2	8
Medtr8g014760.1	498	3	11	8	0	3	EELAANETRSF;TVKLTNISHIT;LPKDINYSSLD;LSKTENSTLPP;KFWYGNVTPKS;YLDLSNNSLNG;IWFPSNSSFKR;NCYRINVTSGI		PSAPLNFSWEA;ETRSFNITVND;MWEGLNCSIDG	18.75 17.50 24.38 22.50 30.00 40.62 19.38 33.12 23.12 30.00 18.12		23.33 16.67 20.00 15.00 1.67 16.67 1.67 16.67 11.67 33.33 33.33	1	10	1	10	1	10
Medtr8g014690.1	501	3	12	9	0	3	KIDVTNGTKYL;AVTPVNASAPI;VYKVKNFSQSE;ENLAANESRSF;TVKFTNLSRMT;LSKTDNSTLPP;NLGKNNLTGLV;YLDLSNNSLNG;SNNSLNGSLPD		ESRSFNITVNG;MWEGLNCSLDG;RITSLNLSSSG	18.89 12.78 29.44 20.00 32.78 45.56 23.89 33.33 21.11 22.22 15.00		21.67 8.33 16.67 11.67 1.67 21.67 0.00 18.33 20.00 36.67 38.33	2	10	4	8	4	8
Medtr8g015010.1	544	3	11	7	0	4	KEKADNTTLEL;AAQPRNVTRTL;QNEEINSTGAP;LTGEINISFSY;ELRLLNNSIYQ;SINMDNATNDT;MDNATNDTYKL		RITSLNLSSSK;KKRKINITFKN;KLKVLNLTGNK;GDVLFNISATS	12.86 26.43 25.00 24.29 28.57 36.43 32.86 26.43 17.86 24.29 18.57		28.75 15.00 13.75 16.25 3.75 21.25 3.75 22.50 27.50 26.25 45.00	2	9	2	9	3	8
Medtr8g014700.2	506	3	14	10	0	4	NCYRINVTSDT;AATPVNASAPM;EKLAENETRSF;LVNTGNGTPFI;TVKFTNLSLIA;ELRTLNNTAYV;LLKTENSTLPP;NVGKNNLTGLV;TAYVTNSTKTV;YLDLSNNSLNG		RITSLNLSSSG;DWARLNTSLNN;ETRSFNITVNG;MWEGLNCSIDD	13.50 8.50 21.50 21.50 29.50 41.00 24.00 32.00 21.00 24.00 10.50		26.25 10.00 18.75 17.50 2.50 20.00 3.75 20.00 17.50 28.75 31.25	2	12	3	11	3	11
Medtr8g028110.1	509	3	10	7	0	3	NCYRINVTSGI;YLDLSNNSLKG;ALTPVNASDPL;ENLAPNETRAF;NYDNLNETPQF;LFKIENSTLPP;LRTLNNNTYTT		RITSLNLSSSG;NVARLNTTLHS;MWEGLNCSIDG	10.71 12.14 20.71 20.71 35.71 40.00 26.43 27.86 17.86 24.29 10.71		20.00 3.33 18.33 16.67 6.67 25.00 5.00 25.00 25.00 35.00 28.33	2	8	2	8	2	8
Medtr8g015190.1	527	3	9	7	0	2	LSKTKNSTLPP;MRIFKNKSGFI;NCYRINVTSGT;YLDLSNNSLNG;AVATVNASAPL;EKLAGNETRAF;TVKFTNVSGIT		FHITSNITIND;MWEGLNCSIDG	15.71 15.00 22.86 19.29 34.29 42.86 27.86 36.43 22.86 22.86 8.57		7.50 10.00 15.00 10.00 0.00 20.00 2.50 22.50 20.00 32.50 32.50	1	8	1	8	1	8
Medtr8g014930.1	499	3	12	8	1	3	TVKFPNASRMR;LSKTKNSTLPP;NVGKNNLTGLV;LRPLNNETYVT;YLDLSNNSLNG;NCYRINVTSGT;AATPVNASAPL;EELAANETREF	QDDVDNITNIK	ETREFNITVND;MWEGLNCSTDD;RITSLNLSSSG	14.38 10.62 25.00 21.25 33.12 41.25 24.38 32.50 21.88 28.12 10.00	30.00 45.00 15.00 20.00 30.00 5.00 20.00 25.00 20.00 5.00 35.00	21.67 8.33 15.00 8.33 0.00 20.00 1.67 18.33 21.67 31.67 41.67	2	10	3	9	3	9
Medtr5g058090.1	518	3	9	4	0	5	NLSRNNLTGLI;IRDIYNISRID;AVEAVNLSSSL;LEFMFNHSKDE		FGQTRNISSDY;RIISLNLSSSK;QKRIMNISING;GNGIDNISIEA;RLKILNLSRNN	17.50 20.00 26.25 26.25 23.75 41.25 21.25 35.00 36.25 33.75 18.75		30.00 19.00 26.00 19.00 11.00 25.00 2.00 24.00 22.00 31.00 35.00	2	7	3	6	3	6
Potri019G111100.1.p	527	3	9	6	1	2	PHSPTNQTDVD;DLRFMNDSPYG;LVYTENFTPEF;KYDSKNQTHKF;PYGSKNESLSP;VAPEYNLTTLY	AVSLLNLTSIQ	NSLSYNYTLVY;RIISLNLSSSQ	15.00 21.67 25.00 34.17 32.50 37.50 33.33 27.50 16.67 19.17 13.33	15.00 35.00 20.00 0.00 25.00 35.00 0.00 35.00 20.00 0.00 30.00	22.50 10.00 2.50 10.00 0.00 20.00 5.00 27.50 25.00 30.00 37.50	1	8	1	8	2	7
Potri019G094800.1.p	527	3	7	4	1	2	PHSPTNQTDVD;DLRFMNDSPYG;LVYTENFTPEF;PYGSKNESLSP	AVSLLNLTSIQ	NSLSYNYTLVY;RIISLNLSSSQ	18.75 21.25 21.25 31.25 32.50 37.50 37.50 28.75 16.25 17.50 13.75	15.00 40.00 20.00 0.00 25.00 35.00 0.00 40.00 20.00 0.00 30.00	25.00 10.00 2.50 10.00 0.00 17.50 2.50 25.00 25.00 25.00 35.00	1	6	1	6	2	5
Potri019G109400.2.p	527	3	10	7	1	2	LDVNLNDSVSN;PDSPTNQTDVD;DLRFMNDSPYR;LRHRENFTPEF;NYDSKNQTQIK;PYRSMNGSLIP;VAPEHNLTTLY	AVSLLNLTAIK	RIISLNLSSSQ;NDSVSNSTEAN	15.71 22.86 27.86 32.14 27.86 37.86 35.00 25.71 17.14 18.57 15.71	10.00 35.00 20.00 0.00 25.00 30.00 0.00 40.00 20.00 0.00 30.00	27.50 22.50 12.50 12.50 17.50 17.50 10.00 22.50 32.50 30.00 40.00	1	9	1	9	2	8
Potri019G094600.2.p	530	3	10	6	1	3	FAQLPNLTILY;HDSPTNQTDVD;NYDSKNQTQIK;SPYKENFTPEF;TDSVSNISTEA;VAPEYNLTTLY	AVSLLNLTSIK	SYRSMNGSLLR;RIISLNLSSSQ;DLLFMNDSSYR	15.00 30.83 32.50 27.50 35.83 34.17 28.33 30.83 19.17 15.83 20.83	15.00 30.00 25.00 0.00 25.00 30.00 5.00 40.00 15.00 0.00 30.00	10.00 3.33 11.67 11.67 8.33 26.67 16.67 21.67 16.67 18.33 21.67	1	9	1	9	3	7
Potri019G094300.3.p	531	3	8	5	0	3	HDSPTNQTDVD;NYDSKNQTQIK;SPYKENFTPEF;WQLDVNLTDSV;TDSVSNISTEA		SYRSMNGSLLR;DLLFMNDSSYR;RIISLNLSSSQ	20.00 28.00 26.00 30.00 35.00 34.00 31.00 30.00 20.00 19.00 16.00		8.33 3.33 10.00 11.67 10.00 28.33 20.00 21.67 15.00 16.67 21.67	1	7	1	7	1	7
Bradi2g19297.2.p	531	3	9	3	0	6	INATANSTLPP;AVRPRNASRNI;LKGYANETTKL		YNISINATANS;SGNQLNGSIPS;AGTNHNISAEY;RIISVNLSSSG;FWTVVNMTTRG;RHSRYNISINA	16.67 21.67 35.00 15.00 41.67 43.33 33.33 35.00 23.33 23.33 3.33		22.50 19.17 18.33 24.17 9.17 31.67 15.00 27.50 27.50 33.33 34.17	1	8	2	7	2	7
Bradi2g19250.2.p	525	3	8	3	0	5	INATANSTLPP;ETGYVNDTTKL;PCVPENMSWDR		SGNQLNGSIPS;RISTINLSSSG;FWTAVNVTRPD;AGTNHNISAEY;YDVTINATANS	26.67 20.00 30.00 20.00 36.67 36.67 26.67 28.33 10.00 23.33 3.33		22.00 17.00 19.00 20.00 11.00 33.00 17.00 28.00 32.00 36.00 31.00	1	7	2	6	2	6
Bradi2g38910.1.p	528	3	11	4	0	7	INATSNSTLPP;DLSNNNLTGSI;AITPQNASKNI;NAAPTNKTYIA		YNISINATSNS;AWDMMNCSYAT;SGTNHNISGEY;SGNKLNGSIPP;FWMAVNMSSWS;RITSINMSSSG;HHSRYNISINA	12.50 12.50 27.50 20.00 33.75 38.75 21.25 31.25 20.00 22.50 12.50		20.00 17.86 20.00 19.29 8.57 30.71 13.57 25.71 25.00 33.57 34.29	1	10	3	8	3	8
Bradi2g38947.1.p	530	3	10	5	0	5	INATSNSTLPP;YLDLSNNSLTG;AITPRNASNNI;NSATYNSSPSR;NAAPTNKTYIA		YNISINATSNS;AGTNRNISGEY;FWTTVNLSSWS;RITSINMSSSG;RLNRYNISINA	11.00 13.00 22.00 14.00 31.00 32.00 26.00 33.00 17.00 22.00 17.00		19.00 12.00 19.00 15.00 10.00 26.00 11.00 22.00 31.00 40.00 32.00	2	8	2	8	2	8
FGENESH00000015662	521	3	13	8	0	5	LYPQVNATLGL;TCSYPNSSGAR;CGIQPNTSYVH;AVTPRNASGNI;INATANSTLPP;TSYVHNTTKIS;EILTNNASRQF;YLDLSNNSLTG		GGSNYNVSPEY;FWTMVNITSLG;RIISLNLSSSG;RTSRYNITINA;YNITINATANS	16.25 16.88 21.88 24.38 40.00 43.12 31.25 33.12 18.12 19.38 14.38		19.00 16.00 17.00 16.00 8.00 28.00 11.00 25.00 32.00 34.00 31.00	2	11	2	11	2	11
LOC_Os01g03370.1	524	3	13	8	0	5	LYPQVNATLGL;TCSYPNSSGAR;CGIQPNTSYVH;AVTPRNASGNI;INATANSTLPP;TSYVHNTTKIS;EILTNNASRQF;YLDLSNNSLTG		GGSNYNVSPEY;FWTMVNITSLG;RIISLNLSSSG;RTSRYNITINA;YNITINATANS	16.25 16.25 21.88 25.00 40.00 43.12 32.50 33.75 18.12 19.38 13.75		18.00 16.00 17.00 17.00 8.00 26.00 10.00 25.00 32.00 35.00 33.00	2	11	2	11	2	11
FGENESH00000014870	516	3	10	4	0	6	INATANSTLPP;DLSNNNLTGSI;AIAPLNASSNI;QLRSSNATRQF		TGNQLNGSIPS;GGSFHNISAEY;FWMMVNISDPS;RYPQYNISINA;YNISINATANS;RITDINLSSGG	12.50 15.00 26.25 25.00 41.25 46.25 23.75 33.75 18.75 25.00 2.50		23.33 19.17 20.00 22.50 7.50 29.17 15.00 28.33 29.17 35.00 34.17	1	9	3	7	3	7
LOC_Os05g44970.1	523	3	10	4	0	6	INATANSTLPP;DLSNNNLTGSI;AIAPLNASSNI;QLRSSNATRQF		TGNQLNGSIPS;GGSFHNISAEY;FWMMVNISDPS;RYPQYNISINA;YNISINATANS;RITDINLSSGG	12.50 15.00 26.25 25.00 40.00 38.75 25.00 32.50 18.75 25.00 2.50		22.50 18.33 20.00 21.67 7.50 29.17 15.00 27.50 29.17 33.33 34.17	1	9	3	7	3	7
FGENESH00000014872	564	3	12	7	0	5	DLSNNNLTGSI;AVTPINASNNI;ENLPNNASRQF;TGNQLNGTIPP;NLAWDNLTCSY;INATANSTMPP;LYPQVNATQGL		GGKHYNVSPEY;RITSLNLSKIG;FWTVVNITDPI;RHPQYNITINA;YNITINATANS	20.00 20.71 23.57 27.14 30.71 39.29 21.43 32.86 11.43 21.43 12.14		18.00 18.00 19.00 17.00 7.00 27.00 13.00 23.00 32.00 39.00 31.00	1	11	3	9	3	9
LOC_Os05g44940.1	567	3	13	8	0	5	DLSNNNLTGSI;AVTPINASNNI;ENLPNNATRQF;TGNQLNGTIPP;NLAWDNLTCSY;INATANSTMPP;LYPQVNATQGL		GGKHYNVSPEY;RITSLNLSKIG;FWTVVNITDPI;RHPQYNITINA;YNITINATANS	20.00 19.29 22.14 25.00 30.00 37.86 22.14 30.71 12.14 20.71 12.86		19.00 19.00 19.00 18.00 7.00 27.00 13.00 22.00 30.00 39.00 30.00	1	12	3	10	3	10
FGENESH00000031813	522	3	8	3	0	5	INATANSTLPP;AITPRNASRNI;LYPQSNATQGL		GGACHNISAEY;YWTMVNITGPG;RYPQYNISINA;YNISINATANS;RIIGLNLSSSG	10.00 18.33 28.33 23.33 36.67 43.33 28.33 33.33 20.00 13.33 5.00		18.00 14.00 18.00 16.00 8.00 25.00 9.00 23.00 31.00 39.00 30.00	1	7	1	7	1	7
LOC_Os05g44930.1	529	3	8	3	0	5	LYPQSNATQGL;INATANSTLPP;AITPRNASRNI		RYPQYNISINA;YNISINATANS;GGACHNISAEY;RIIGLNLSSSG;YWTMVNITGPG	8.33 20.00 26.67 23.33 38.33 43.33 28.33 33.33 18.33 10.00 5.00		18.00 15.00 18.00 15.00 8.00 25.00 9.00 23.00 33.00 38.00 32.00	1	7	1	7	1	7
Bradi2g19290.1.p	528	3	12	6	0	6	SNLCNNGTSCQ;TGNQLNGSIPS;AIAARNGSASP;DLSYNNLTGSI;FDMAINGTLWS;LYPQANATQAL		FNFTLNATAKS;AWDGLNCSYAI;AGANHNISAEY;FWQTVNITSPG;RITRLNMSLGG;GFTRFNFTLNA	20.83 24.17 19.17 22.50 23.33 38.33 28.33 37.50 22.50 17.50 23.33		15.00 10.83 19.17 15.83 6.67 28.33 8.33 25.83 30.00 38.33 30.83	1	11	3	9	3	9
FGENESH00000030670	522	3	10	6	0	4	LYAPANATQGL;PNLCSNSSSCQ;TGNQLNGSIPS;AITTRNSSIPI;YQVNKNWTGDP;DLSHNNLTGSI		AGTIHNVSSEF;RITGVNMSYAG;AVRQFNVTING;GITRYNFSLNA	23.33 24.17 20.00 27.50 28.33 42.50 25.83 39.17 25.83 20.00 23.33		27.50 20.00 21.25 20.00 8.75 23.75 2.50 16.25 16.25 30.00 30.00	1	9	3	7	3	7
LOC_Os05g44990.1	525	3	10	6	0	4	LYAPANATQGL;PNLCSNSSSCQ;TGNQLNGSIPS;AITTRNSSIPI;YQVNKNWTGDP;DLSHNNLTGSI		AGTIHNVSSEF;RITGVNMSYAG;AVRQFNVTING;GITRYNFSLNA	24.17 23.33 19.17 28.33 29.17 42.50 25.00 39.17 24.17 20.00 23.33		26.25 18.75 22.50 21.25 11.25 25.00 3.75 17.50 16.25 28.75 28.75	1	9	3	7	3	7
Bradi4g04060.3.p	551	3	11	8	0	3	LEKRQNGSLVL;TKATINVSNSS;TINVSNSSSFA;DPSLNNNSSSS;PEATANQSLLL;WDGSRNYTPKY;WQSYVNVTTWT;HLDLSNNSLSG		VTTWTNITTKA;RWATVNITEAR;WITALNLSSSA	21.25 27.50 26.25 21.88 34.38 35.62 26.25 30.00 17.50 27.50 18.75		20.00 15.00 23.33 11.67 10.00 30.00 6.67 28.33 33.33 35.00 33.33	2	9	2	9	2	9
Bradi4g04070.1.p	561	3	10	6	0	4	ILDLSNNSLSG;SSDAGNRSCYT;SIDVSNSSSFT;PDPSLNSSSST;SFVDPNLSTRY;WDGSRNYTPKY		VDAWTNITTTA;RITALNLSSSA;NGARLNFSWSP;VWDGLNCSYSR	30.83 17.50 34.17 30.00 31.67 36.67 25.83 30.00 20.00 25.83 19.17		21.25 18.75 25.00 16.25 10.00 25.00 3.75 21.25 16.25 36.25 32.50	2	8	2	8	2	8
Bradi4g04126.1.p	555	3	10	7	0	3	AATPVNATRLD;TTAAVNVSNAS;LQKHQNGSLIL;AVNVSNASSFD;SPNNGNSSSTA;ILRIGNNTNIC;NGASWNSSRRS		VAAWTNITTTA;RWATVNVTTPD;AWHGLNCSYPS	19.29 22.14 27.86 21.43 30.71 40.00 30.00 31.43 30.00 19.29 18.57		16.67 16.67 26.67 8.33 8.33 30.00 3.33 25.00 23.33 36.67 33.33	0	10	0	10	0	10
Bradi4g04110.2.p	536	3	13	9	0	4	PEATANQSLAL;SDPSVNDSNMT;SVNDSNMTYLL;DNDAWNGSQHY;CGIPENTSYSD;LVATPNATLPP;HLDLSNNSLSG;AATPLNGSQID;LQKHQNRSLLL		SWDGLNCSYFS;YWTTVNITYAG;APSWTNVTISQ;WITALNLSSSV	14.44 22.22 27.22 25.00 38.33 40.56 28.33 29.44 12.78 16.11 10.00		12.50 12.50 22.50 11.25 6.25 31.25 7.50 28.75 26.25 33.75 37.50	2	11	2	11	2	11
FGENESH00000010447	553	3	11	7	0	4	CYNGANNTCAP;YLDLSNNSLSG;AATPANATVRR;LQKRENGSLVL;PEATANQSLLL;AVDVTNISRSD;LIGPVNLSFGD		DPSWTNITVAA;LVTALNLSSSV;AWVGLNCSYSS;RWTAVNVTAAD	15.71 25.00 30.00 24.29 34.29 35.00 34.29 30.71 16.43 28.57 25.71		17.50 11.25 22.50 8.75 7.50 26.25 5.00 27.50 26.25 33.75 36.25	2	9	2	9	3	8
LOC_Os12g37980.1	557	3	10	8	0	2	CYNGANNTCAP;YLDLSNNSLSG;AATPANATVRR;DPSWTNITVAA;LQKRENGSLVL;PEATANQSLLL;AVDVTNISRSD;LIGPVNLSFGD		LVTALNLSSSV;RWTAVNVTAAD	15.62 27.50 30.00 23.75 32.50 35.00 29.38 28.75 16.25 27.50 23.75		17.50 0.00 15.00 7.50 2.50 25.00 5.00 27.50 32.50 35.00 37.50	2	8	2	8	3	7
Zm00001d015291_P003	532	3	9	6	0	3	CGIPENSTYQD;LSNNPNLSGNG;LTATRNATLPP;LQKSHNGTLSL;LYPEANASQSL;PNLSGNGSGPK		DLSHNNLSGSI;RITALNLSSSG;SGENRNISAGY	15.00 30.83 29.17 23.33 44.17 50.00 28.33 35.83 17.50 31.67 22.50		20.00 8.33 28.33 20.00 20.00 33.33 3.33 30.00 28.33 40.00 16.67	1	8	2	7	2	7
FGENESH00000056358	504	2	11	7	0	4	LQKSQNGSLSL;DIIVNNNTWNT;SDPSVNISSKY;LVATKNATLPP;LYPEANTTQSL;AKLCGNDTECG;SAATVNSSRIN		TGANHNISSAY;KITSLNLSSSG;NSSRINFTWDP;AWEGLNCSYPP	20.00 25.00 22.14 19.29 32.86 41.43 36.43 32.14 16.43 16.43 14.29		18.75 15.00 23.75 18.75 10.00 27.50 1.25 20.00 23.75 36.25 32.50	1	10	1	10	1	10
FGENESH00000044930	497	2	11	9	0	2	PNLCGNHTCDP;KVNITNSSRAY;DLSYNNLSGSI;PDFKTNLTYVA;ASTAVNASRMD;VRYFPNGTRNC;VPDKINGTVKS;LGRTLNESSTG;VKSPQNDTYGA		YWVKVNITNSS;RITALNLSFSE	16.67 19.44 22.22 22.78 26.11 42.22 23.33 37.22 23.33 29.44 15.00		17.50 0.00 15.00 12.50 2.50 25.00 2.50 37.50 32.50 30.00 42.50	1	10	2	9	2	9
Bradi4g28510.3.p	473	2	11	7	1	3	WETCKNVTYWW;TLVPTNISELP;VNCSSNTTGST;DENTCNKTISL;SLDLSNSTLHG;VAAIDNGTNLN;GLITHNTSRTF	GVISDNFSMLT	GGKYHNITLVP;AWDGVNCSSNT;SSLWTNISTRR	9.29 15.71 18.57 24.29 23.57 35.71 42.86 32.14 32.14 24.29 16.43	25.00 40.00 0.00 20.00 50.00 15.00 0.00 35.00 35.00 0.00 40.00	23.33 21.67 38.33 20.00 11.67 28.33 3.33 20.00 13.33 30.00 38.33	1	10	1	10	2	9
FGENESH00000012146	636	2	9	5	0	4	VVPSGNSTKQV;SNSKLNGSISN;SLLKNNGSIDF;PAVMGNVSLSL;SCNQLNGTIPD		DPLTTNISTQS;SEGKYNFTIAA;SSLKFNLTLGV;ALKYLNLSCNQ	26.00 25.00 24.00 42.00 27.00 38.00 29.00 28.00 9.00 17.00 20.00		26.25 21.25 23.75 25.00 6.25 21.25 2.50 22.50 13.75 23.75 27.50	1	8	3	6	4	5
LOC_Os09g18020.1	487	2	9	5	0	4	PAVMGNVSLSL;SCNQLNGTIPD;ADFQNNKSREF;SNSKLNGSISN;SLLKNNGSIDF		HPLSTNISTQT;SEGKYNFTIAA;ALKYLNLSCNQ;SSLKFNLTLGV	24.00 30.00 24.00 43.00 28.00 40.00 32.00 29.00 6.00 18.00 19.00		26.25 25.00 26.25 23.75 6.25 21.25 1.25 21.25 15.00 23.75 30.00	1	8	3	6	4	5
LOC_Os09g18260.1	475	2	8	3	1	4	SLRRKNGSMVL;PAIIGNQSLSL;ADFQNNKSREF	GLISNNFTLLT	AADMSNISTPT;TEGKYNFTLTA;ALKYLNLSCNQ;SLLKFNLSLGV	20.00 25.00 23.33 40.00 35.00 38.33 30.00 11.67 13.33 13.33 3.33	25.00 40.00 0.00 15.00 45.00 20.00 0.00 30.00 35.00 0.00 40.00	28.75 13.75 26.25 23.75 8.75 22.50 2.50 22.50 13.75 21.25 28.75	1	7	1	7	3	5
LOC_Os09g19229.1	476	2	11	7	1	3	CGLEANYSGYK;NGTMLNVTWED;NVYFNNDSPLL;GVICRNTSDNI;DQDVCNKTSPS;PAVMANQSMRM;VTVVGNGTMLN	GVISNNFTLLT	NPMWANLSTTS;ALENLNLTGNQ;TNGKFNITLVA	15.71 15.00 21.43 21.43 27.14 37.14 35.00 28.57 29.29 22.86 28.57	25.00 45.00 0.00 20.00 50.00 20.00 0.00 30.00 35.00 0.00 40.00	26.67 28.33 31.67 23.33 10.00 28.33 5.00 25.00 21.67 26.67 36.67	1	10	1	10	2	9
LOC_Os09g17910.1	447	2	11	8	1	2	SLCRKNNTGTF;RNMGSNVSILR;NYDGKNSSSLQ;SNPSDNTSRII;DRDTCNKSIPG;PVLAANQSMCL;IEASNNDTIIK;CGLDGNYSSGY	GPISNNFTLFT	QLRQFNITLSD;DPTWKNLSTAS	17.50 17.50 22.50 33.75 30.00 37.50 30.62 24.38 19.38 16.88 18.12	25.00 40.00 0.00 15.00 40.00 15.00 0.00 25.00 30.00 0.00 40.00	32.50 32.50 25.00 17.50 12.50 20.00 5.00 12.50 12.50 22.50 27.50	0	11	0	11	2	9
Zm00001d020185_P003	468	2	9	7	0	2	AAASNNGTAAA;SLDLSNSSLHG;ILINENESGPK;NYDGKNSSALE;GVKCSNASGNT;KFTAYNDTCYL;SNASGNTSRIT		SPRWVNLSTTR;AGGKYNVTLAA	15.71 10.71 26.43 23.57 32.86 35.71 30.00 23.57 17.86 23.57 16.43		35.00 37.50 32.50 22.50 10.00 25.00 5.00 15.00 7.50 27.50 35.00	1	8	1	8	1	8
FGENESH00000058923	492	2	8	5	0	3	CIISTNTSELP;PAAMANQSIAL;AVTSTNTSIPI;LNISTNRTIKN;DRISVNNSAKT		TGENHNISAKY;SSGLLNISTNR;EKTGLNYTSDN	16.00 17.00 14.00 26.00 23.00 35.00 33.00 25.00 26.00 21.00 17.00		35.00 36.67 30.00 26.67 18.33 33.33 6.67 18.33 23.33 31.67 23.33	0	8	0	8	0	8
LOC_Os09g18594.1	517	3	8	3	0	5	VDEKTNITYIS;RLNIINATMTY;SLVATNASVLP		SGNQLNGTFPE;TGENHNISSQL;LANYINGTTPY;SLEYLNLSNND;DNYLYNISLVA	21.67 11.67 36.67 30.00 23.33 45.00 25.00 28.33 25.00 13.33 10.00		29.00 22.00 27.00 27.00 8.00 27.00 9.00 27.00 19.00 25.00 32.00	1	7	2	6	2	6
FGENESH00000058924	553	2	9	8	0	1	PDAMANQSLGL;SSQWVNISTND;LLDTGNGTPFI;YQVKKNWTGDP;VNISTNDTSMM;VDEITNISYVS;NLSHNNLSGSV;SLVATNASVLP		KIISLNLSHNN	20.62 21.25 25.62 28.12 28.75 39.38 18.12 24.38 15.00 19.38 8.12		25.00 0.00 10.00 15.00 20.00 25.00 0.00 30.00 40.00 35.00 40.00	1	8	2	7	2	7
Bradi2g52955.1.p	528	3	10	8	1	1	LVRMDNLTTDS;SLENLNLSHNN;LLKKTNKSSLP;NRKAYNDSTTG;GRGGPNRSPPW;STIEANKSYFE;NYDGLNKSQDG;LRSFPNGSRSC	HFAEINASNPN	FWEAVNFTNWG	11.88 13.75 21.88 25.62 23.12 37.50 31.88 33.75 31.88 25.00 26.25	5.00 0.00 0.00 20.00 0.00 25.00 55.00 20.00 45.00 50.00 30.00	15.00 0.00 15.00 20.00 0.00 30.00 5.00 35.00 45.00 25.00 30.00	1	9	1	9	1	9
LOC_Os01g59570.1	542	3	15	11	0	4	RVQVENFTTAS;QALFSNFSPPS;YTLPTNSSKKY;MYPFVNASTSV;SNNQLNGSIPD;DCGLTNRSTYN;STINGNFSWLN;NRSTYNDTDTT;NYDGLNSSEKG;DLSHNNLTGTI;VELGNNGSKRI		FWTTVNLTKWD;NFSWLNISVSA;TFPWVNKSSNG;RIVEINLSGSG	20.00 20.91 21.36 28.64 26.82 38.64 30.91 34.55 25.00 24.09 23.64		22.50 12.50 20.00 15.00 7.50 27.50 6.25 22.50 21.25 32.50 28.75	1	14	3	12	3	12
Mapoly0031s0071.1.p	686	4	7	5	0	2	EVTVLNDSAIA;YKLDLNDSNSL;VEGSQNCSTPN;AMTLGNISEIT;TVLRNNFTQFC		GRDLMNLTLTK;KVITLNLSGQF	20.00 17.00 19.00 26.00 15.00 29.00 24.00 26.00 35.00 26.00 27.00		35.00 32.50 22.50 20.00 12.50 20.00 2.50 15.00 7.50 20.00 22.50	1	6	1	6	1	6
Bradi2g48530.2.p	532	3	11	5	1	5	LRIEANISSSG;MEPTDNSTLPP;YPVVANASLSM;YQIKGNWTGDP;ELRKLNGSEAR	TTGFRNLTALQ	TGVSHNVSAEY;TGNKFNGSVPE;RITSLNLSSNG;SWSPANTTAAV;LWQTVNVSSVS	13.00 24.00 21.00 31.00 36.00 37.00 27.00 31.00 19.00 9.00 16.00	15.00 35.00 20.00 0.00 20.00 30.00 0.00 40.00 15.00 0.00 30.00	26.00 17.00 22.00 24.00 10.00 33.00 13.00 32.00 27.00 31.00 31.00	1	10	2	9	3	8
Mapoly0122s0004.2.p	393	13	9	5	1	3	LLDYNNLSGSI;TFHLSNWTGDP;GDPCGNVTWIK;IFNARNCSLTG;GLQDCNLSGNV	DKLGSNMTYDS	DLTSYNLTGNL;WLDNNNFTEIP;NVKQLNLSHNH	19.00 5.00 20.00 20.00 18.00 35.00 7.00 34.00 19.00 31.00 16.00	45.00 10.00 30.00 35.00 5.00 30.00 20.00 0.00 25.00 10.00 30.00	28.33 0.00 25.00 30.00 13.33 35.00 1.67 35.00 36.67 23.33 18.33	2	7	6	3	6	3
Mapoly0025s0064.1.p	392	12	8	2	1	5	NASFCNLTGTI;AFNLANWTGDP	NKAGLNISYGN	WLDNNNFTGIP;IILNFNASFCN;RNNRFNGTVPR;YLTDVNLSSNP;RINNNNLSGPL	17.50 5.00 20.00 17.50 12.50 25.00 5.00 32.50 20.00 30.00 12.50	40.00 0.00 35.00 35.00 0.00 30.00 15.00 5.00 20.00 15.00 30.00	23.00 9.00 26.00 33.00 11.00 33.00 8.00 35.00 26.00 22.00 27.00	2	6	6	2	6	2
Mapoly0120s0050.1.p	537	17	21	13	3	5	PLSWNNLTWLE;GDPCSNNTDNW;DVRSNNFSGTI;IVDVRNNSIKG;DLSENNFTGPI;WITCSNSTKSA;TTFFPNITQLI;KLKFSNNSFSG;LLFLPNLTQVL;LRVAFNLTEFA;LPSFQNTTKLR;PRSLENLTRAT	VPDLRNLTHLE;ASDLRNLSTLC;TGPIPNTTFFP	ILSGCNFTGGI;TRFGLNITYSN;GLKNLNLTGTL;TVNTNNLSGEL;QLWNNNFSGSI	15.42 18.33 28.33 10.83 23.75 32.50 8.75 34.17 23.33 19.17 19.17	16.67 30.00 38.33 1.67 16.67 41.67 8.33 26.67 31.67 0.00 31.67	28.00 1.00 26.00 37.00 18.00 38.00 4.00 36.00 14.00 42.00 11.00	2	19	8	13	16	5
Mapoly0043s0115.1.p	555	4	13	11	0	2	NPLRVNRSTYS;MFLGGNFTSGL;CGGGSNYTDDL;ASDPKNLSIKS;ALDNNNLTGTI;EIAETNSTDVR;LGLIPNLTILN;QLNLSNMSLSG;IYSLINFTYDQ;IKLKLNLTQYE;TLRLQNNSLGG		SVTQLNLSNMS;QALTINLTIVP	9.55 11.82 19.09 20.45 21.82 33.64 19.09 33.64 25.45 32.27 25.91		27.50 17.50 17.50 20.00 2.50 22.50 2.50 17.50 12.50 25.00 42.50	3	10	4	9	5	8
Mapoly0044s0045.1.p	544	4	7	6	1	0	FVAQSNTTSIC;VPYTTNATSLR;PPELLNISRLH;CGGSKNYTDLV;HFRSTNQSQRP;TLHLNNNSLTG	SSSLWNLTELV		11.67 15.83 18.33 28.33 31.67 45.83 35.00 30.00 27.50 20.83 21.67	10.00 30.00 25.00 5.00 15.00 35.00 5.00 35.00 20.00 0.00 25.00		1	6	1	6	3	4
Mapoly0041s0119.1.p	529	4	7	5	0	2	LPAVYNSSYIL;CGATSNFTDTV;WVTCDNSSSPR;FWDDLNVTVST;TLHLQNNSLAG		LADTVNITSVE;DTQGVNFSMSA	8.00 14.00 22.00 25.00 35.00 31.00 20.00 34.00 13.00 26.00 20.00		30.00 15.00 27.50 22.50 5.00 25.00 5.00 22.50 15.00 20.00 40.00	1	6	1	6	1	6
Mapoly0041s0120.1.p	529	4	7	6	0	1	LPAVYNSSYIL;EIQTVNASGIR;CGATSNFTDPV;ALPVANLSPLL;FWGALNVTVST;TLHLQNNSLAG		DNQGVNFSLSA	15.00 15.00 25.00 36.67 27.50 35.83 21.67 30.83 15.00 22.50 12.50		35.00 35.00 40.00 35.00 5.00 20.00 0.00 10.00 0.00 20.00 40.00	1	6	1	6	1	6
Mapoly0115s0009.1.p	511	3	10	8	0	2	VKEKFNLTSWT;QEIRKNVTVST;FSGNPNLTLCQ;PGLISNTTALQ;DVRDINTTYTL;TLSLDNNSLSG;CGATINYTDSK;TVFEYNITERF		FLSNMNLTGDI;AGSQVNVTILT	11.88 20.00 20.62 28.75 30.00 33.75 23.12 32.50 30.00 26.25 33.12		27.50 17.50 30.00 30.00 20.00 32.50 0.00 25.00 12.50 30.00 22.50	1	9	2	8	2	8
Mapoly0025s0007.1.p	183	3	2	2	0	0	TLSLDNNSFCG;LGVNCNATTQR			27.50 7.50 15.00 20.00 20.00 37.50 30.00 45.00 17.50 35.00 22.50			1	1	1	1	1	1
Mapoly0094s0018.1.p	544	4	14	12	0	2	LPVEPNGTYLV;CGPSSNNSRVR;CGTSGNYTDPV;PEQLMNSSSFM;VMAVMNETTYQ;WWGTLNVTAYG;FVDNNNLTSIP;ASSGTNMSVCL;YFSDLNSTDPK;KLSSTNISGSL;TDPVTNITWTG;ANNGFNGTLPE		ASGIANFTFGK;SDVPSNATVKG	13.33 18.75 28.33 30.42 28.75 37.50 20.42 32.08 20.83 21.67 22.08		40.00 30.00 27.50 30.00 7.50 17.50 10.00 22.50 5.00 27.50 37.50	0	14	3	11	4	10
Pp3c1_23020V3.2	556	4	11	8	0	3	VLSAENLTGAI;GNPLLNATLPA;IVQNNNFSGKI;LLNVVNETGAT;QTAATNETSLC;IKVDMNLTSWR;LDLTTNKTDRI;MTTNGNLTIDL		PHHWINCSSVD;SSKNWNFTYYG;KLYGVNLTEAN	16.88 12.50 28.75 28.75 23.75 37.50 20.00 28.75 21.88 23.12 13.75		21.67 21.67 25.00 23.33 11.67 28.33 3.33 25.00 13.33 31.67 40.00	0	11	2	9	2	9
Pp3c1_23040V3.3	556	4	12	11	0	1	VLSAENLTGAI;GNPLLNATLPA;WYPSANGSYTN;IVQNNNFSGKI;PHHWINCSSVD;LVNVVNRTRET;QTAARNETSLC;IKVDMNLTSWR;LDLTTNKTDRS;LYGVYNDSANI;MTTNGNLTIDL		SSKNWNFTYYG	15.00 13.64 23.64 22.73 25.00 32.73 19.09 32.73 19.55 28.64 18.64		35.00 60.00 55.00 55.00 20.00 40.00 5.00 35.00 10.00 45.00 45.00	0	12	2	10	2	10
Pp3c10_1880V3.2	550	4	9	7	0	2	MPVGWNGTLDI;NLDNNNLSGEL;TRVSWNGSITD;IISSFNLTEWT;PQLIDNVSNIK;SLRYFNDTRRK;TLQNNNFSGTI		SITDYNGSDLY;QVTALNLSRYN	19.29 17.86 23.57 27.14 22.14 40.00 27.86 38.57 26.43 25.71 25.71		17.50 5.00 12.50 15.00 7.50 15.00 5.00 10.00 17.50 15.00 25.00	1	8	3	6	3	6
Pp3c4_18720V3.2	536	4	6	5	0	1	LDASANATSRS;RLSRYNLTGII;TDPVTNISWAP;LINPYNATEGA;VPIKPNSTYII		FLQNNNLTGTV	14.00 21.00 29.00 26.00 34.00 39.00 16.00 30.00 15.00 17.00 10.00		30.00 5.00 45.00 40.00 35.00 50.00 10.00 40.00 35.00 40.00 5.00	0	6	2	4	2	4
AL4G33390.t1	529	4	8	6	0	2	KISSLNETRAQ;AVVGTNGSLTY;KLSNMNLTGNI;EPGYPNITLPF;ELRQLNGSMYS;KDVISNFSGNL		YCYTLNVTSRN;SVCLSNATTGQ	25.83 13.33 17.50 26.67 26.67 38.33 24.17 31.67 25.00 30.83 17.50		12.50 0.00 2.50 15.00 0.00 30.00 17.50 40.00 55.00 35.00 15.00	0	8	1	7	1	7
AT2G37050.3	525	4	8	5	0	3	NISSVNETRTQ;AVVGTNGSLTY;KLSSMNLTGNI;APGYPNITLPF;YCYTLNVTSRN		YGETANISSVN;SVCLSNATTGQ;KDVISNFSGNL	19.00 7.00 18.00 27.00 27.00 39.00 21.00 32.00 31.00 36.00 21.00		33.33 25.00 21.67 21.67 18.33 38.33 15.00 41.67 48.33 35.00 23.33	0	8	1	7	1	7
Bra005220.1P	516	3	9	7	0	2	TISSPNQTKTQ;AVVGTNGSLTY;KLSNKNMTGDI;ELRQLNGSMYL;KNVYSNLTGNL;YCYTLNVTSRN;LAKLPNLTEVY		EPGYYNITLPY;SVCLSNATTGQ	15.71 15.00 20.00 23.57 30.00 40.00 20.00 35.71 27.86 26.43 17.14		17.50 12.50 15.00 15.00 5.00 22.50 17.50 35.00 37.50 42.50 27.50	0	9	1	8	1	8
Bra023094.1P	535	4	11	6	0	5	NISSLNETKTQ;ELRQLNGSMYL;LAKLPNLTELY;AVVGTNGSLTY;KLSEMNLTGDI;YCYTLNVTSRN		FGATANISSLN;SVCLSNATTGQ;KNVISNFTGNF;EPGYVNITLPY;DELGLNWTPDD	15.83 6.67 20.00 25.83 29.17 42.50 23.33 32.50 27.50 27.50 17.50		35.00 31.00 26.00 27.00 9.00 35.00 13.00 30.00 31.00 31.00 26.00	0	11	1	10	2	9
Potri006G132100.1.p	519	4	9	5	0	4	AVVGTNGSLTY;ELRQFNGSVYY;WTSDFNFSYGA;CGGPVNFTDDL;SISVANETRKQ		SLSSKNLSGNV;EPGYTNLSLPF;SVCLSNATTGQ;RKVALNYSGNI	9.00 7.00 14.00 26.00 32.00 42.00 27.00 26.00 29.00 35.00 28.00		25.00 17.50 15.00 21.25 12.50 32.50 13.75 41.25 33.75 35.00 20.00	0	9	1	8	1	8
Potri016G084900.1.p	517	4	8	6	0	2	CGGPANFTDAL;SLSSKNLSGSV;AVVGTNGSLTY;ELRQFNGSVYF;EPGYTNLSLPF;SISVANETRKQ		SVCLSNATTGQ;RKVVLNYSGNI	15.00 8.33 16.67 25.83 27.50 38.33 25.00 30.83 20.83 35.83 16.67		30.00 22.50 7.50 17.50 2.50 30.00 20.00 47.50 52.50 37.50 30.00	0	8	1	7	1	7
Glyma10G048800.1.p	521	4	12	7	0	5	NISVANETRKQ;EDLAENESRKF;AVVGTNGSLTY;CGGKENFTDEI;ELRQFNGSVYY;RKISTNKSIDV;LLSGKNLTGNI		SDFDLNFTGNT;YGEISNISVAN;EPGYTNLSLPF;DEIGLNWTPDK;SVCLSNATTGK	16.43 17.86 17.86 23.57 32.14 40.71 28.57 30.00 17.86 33.57 17.14		27.00 33.00 17.00 22.00 11.00 31.00 15.00 37.00 28.00 29.00 34.00	0	12	1	11	1	11
Medtr1g066950.1	520	4	11	8	0	3	CGGDKNFTDEI;EEFPRNESRKF;AVVGTNGSLTY;LLSRKNMTGDI;KKISTNVSIDV;ELRQFNGSVYF;EPGFYNLSLPF;NISVANETRKQ		YGEISNISVAN;SVCLSNATTGE;KDLVLNYSGNN	17.50 15.62 16.25 26.88 29.38 36.25 24.38 30.62 19.38 34.38 14.38		28.33 25.00 16.67 18.33 10.00 33.33 13.33 38.33 48.33 41.67 35.00	0	11	1	10	1	10
Glyma03G177600.4.p	526	4	8	6	0	2	TISVVNETRKQ;EDLDPNESRKF;AVVGTNGSLTY;LLSNKNLTGNI;EPGFTNISLPF;ELRQFNGSVYY		SVCLSNATTGQ;KDLVLNYSGNI	17.50 14.17 15.00 24.17 27.50 37.50 26.67 26.67 17.50 30.83 14.17		25.00 20.00 2.50 15.00 0.00 30.00 17.50 47.50 55.00 35.00 30.00	0	8	1	7	1	7
Glyma19G178400.2.p	524	4	7	5	0	2	TISVANETRKQ;AVVGTNGSLTY;LLSNKNLTGNI;EPGFTNISLPF;ELRQFNGSVYY		SVCLSNATTGQ;KDLVLNYSGNI	17.00 9.00 16.00 20.00 22.00 37.00 24.00 28.00 14.00 30.00 17.00		25.00 20.00 2.50 15.00 0.00 27.50 20.00 47.50 55.00 32.50 30.00	0	7	1	6	1	6
Medtr7g100630.1	524	4	9	7	0	2	TISVVNETRKQ;HYSSANWTQEG;EDLSPNESRKF;AVVGTNGSLTY;LLSGKNLTGNI;EPGFTNLSLPF;ELRQFNGSIYY		SVCLSNATTGQ;KDLILNYSGNT	21.43 15.71 20.71 22.86 31.43 36.43 25.71 28.57 20.00 27.86 20.00		25.00 20.00 2.50 15.00 0.00 30.00 20.00 47.50 55.00 35.00 40.00	0	9	1	8	1	8
Bradi4g45227.1.p	525	4	9	8	0	1	EALASNETRKF;AVVGQNGSLNY;TLSGKNITGSI;FGAQGNESVRY;GLHTANDSISH;QPGYTNVSLPF;ELRQFNGSLYY;EFKKTNDSSKG		SVCVSNASTGQ	19.38 13.75 16.88 28.12 26.25 36.88 30.62 25.62 18.12 26.88 17.50		5.00 0.00 0.00 0.00 0.00 25.00 25.00 45.00 55.00 40.00 10.00	0	9	1	8	1	8
Zm00001d052306_P004	507	3	8	7	0	1	EDLAPNETRKF;TLSGKNITGSI;FGAGSNDSVRY;EPGYTNLSLPF;ELRQFNGSLYY;GFRKTNDSSKG;TMNVRNRTRYL		SVCLSNASTGQ	20.00 12.14 20.00 29.29 25.71 40.00 27.86 24.29 20.71 20.00 11.43		5.00 0.00 0.00 0.00 0.00 25.00 25.00 45.00 55.00 45.00 15.00	0	8	1	7	1	7
LOC_Os12g01200.3	524	4	9	7	0	2	EDLTPNQTRKF;AVVGKNGSLTY;SLSGKNITGSI;FGAESNASVRY;ELRQFNGSLYY;TMNVRNRTRYL;GFKKTNDSSEG		SVCLSNASTGQ;KSIIFNFSGNS	15.71 10.00 20.00 25.71 28.57 41.43 32.14 26.43 20.71 21.43 7.14		27.50 20.00 0.00 12.50 0.00 22.50 12.50 47.50 52.50 32.50 25.00	0	9	1	8	1	8
LOC_Os11g01200.2	527	4	9	7	0	2	TMNVRNRTRYL;EDLAPNQTRKF;AVVGKNGSLTY;SLSGKNITGSI;FGAESNASVRY;ELRQFNGSLYY;GFKKTNDSSEG		SVCLSNASTGQ;KSIIFNFSGNS	15.00 10.00 20.71 26.43 28.57 41.43 31.43 25.00 20.71 20.00 7.14		27.50 17.50 0.00 12.50 0.00 25.00 15.00 47.50 52.50 35.00 25.00	0	9	1	8	1	8
Bradi2g62670.2.p	543	5	10	8	0	2	CGGAANYTDSL;AFRKTNDSDRG;DLSGKNLTGSI;ADFLLNSSSSD;APGTTNVSTAN;LSAASNLSIIH;QPGFFNVSLPF;ELRPLNGSLYR		SVCLSNATTGQ;RGIILNYSGNM	11.25 11.88 21.25 26.25 24.38 36.88 21.25 28.75 26.88 28.12 21.88		25.00 22.50 2.50 15.00 0.00 27.50 17.50 47.50 52.50 32.50 25.00	0	10	1	9	2	8
Zm00001d041941_P001	547	5	9	6	0	3	ALRKTNDSSKG;CGGSTNYTDEL;LSGSSNLSIIH;NLSGKNLTGSI;ELRQLNGSLYY;EPGFPNISLPF		RSIIFNYSGNV;RVVSINLSGKN;AAGTVNVSTDR	11.67 8.33 20.83 27.50 25.00 39.17 23.33 30.83 30.00 30.83 20.00		30.00 25.00 15.00 18.33 8.33 25.00 8.33 30.00 31.67 30.00 33.33	1	8	2	7	3	6
FGENESH00000035324	550	4	6	5	0	1	CGGSGNYTDEV;RHVRNNLTGAI;LSACTNLTVIH;QPGYDNISLPF;ELRPLNASLYH		SVCLANATTGH	15.00 11.00 19.00 25.00 23.00 33.00 13.00 31.00 23.00 26.00 21.00		0.00 0.00 0.00 0.00 0.00 30.00 30.00 45.00 55.00 40.00 10.00	0	6	1	5	2	4
AL2G26420.t1	530	4	7	6	0	1	CGGSSNYTDPK;EDLGANETRKF;EPSYMNVTLDF;ELRPLNLSMYA;ELSIENNSFRG;IAENANGSYTL		LWSWVNCSSTS	13.33 15.00 18.33 28.33 27.50 35.00 25.00 32.50 20.00 30.83 20.00		10.00 5.00 25.00 5.00 5.00 20.00 0.00 25.00 30.00 35.00 35.00	1	6	1	6	1	6
AT1G67720.1	529	4	8	7	0	1	CGCSSNYTDPR;EELGANETRKF;EPSYMNVTLDF;ELRPLNLSMYA;ELSIENNSFKG;GTTRINTSKTI;IAENANGSYTL		LWSWVNCSSTS	16.43 15.00 18.57 27.86 25.00 33.57 24.29 32.14 17.86 28.57 19.29		10.00 5.00 25.00 15.00 5.00 30.00 0.00 25.00 20.00 35.00 30.00	1	7	1	7	1	7
Potri010G052800.1.p	521	4	7	6	0	1	CGGTSNYTDPI;EDLGANETRKF;GTVRINTSKYI;ELRPLNLSMYA;EPSYMNVTLDF;IAENANGSHTL		HWDWVNCTSTT	13.33 18.33 16.67 32.50 23.33 34.17 23.33 30.00 22.50 32.50 20.00		25.00 5.00 25.00 10.00 5.00 30.00 0.00 35.00 15.00 30.00 20.00	0	7	0	7	0	7
Potri008G181200.1.p	521	4	9	8	0	1	CGGTSNYTDPR;EDLGANETRKF;GTVRINTSRYV;ELRPLNLSMYA;ALYIQNNSFSG;AWVSDNGTIMK;EPSYMNVSLDF;IAENANGSYTL		HWEWVNCSSTT	16.25 13.75 16.88 25.62 22.50 31.88 27.50 30.62 16.88 31.88 25.62		20.00 5.00 15.00 5.00 0.00 20.00 0.00 30.00 15.00 30.00 25.00	1	8	1	8	1	8
Glyma08G100800.1.p	521	4	7	6	0	1	IAENANGSYTL;CGGTSNYSDTS;EDLGQNESRKF;EPSYMNVTLEF;ALFIQNNSFSG;ELRPLNLSMYA		PWEWVNCSTTT	13.33 15.83 17.50 27.50 28.33 36.67 26.67 30.83 17.50 30.83 21.67		25.00 5.00 15.00 5.00 10.00 30.00 0.00 25.00 10.00 30.00 25.00	1	6	1	6	1	6
Glyma05G144400.1.p	519	4	8	7	0	1	CGGTSNYTDTS;EDLGQNESRKF;EPSYMNVTLEF;ELRPLNLSMYA;EVESPNRSMVQ;IAENANGSYTL;ALFIQNNSFSG		PWEWVNCSTTT	17.14 12.86 19.29 28.57 30.71 35.71 28.57 32.14 19.29 33.57 22.86		25.00 5.00 20.00 5.00 10.00 25.00 0.00 30.00 15.00 35.00 30.00	1	7	1	7	1	7
Glyma18G011000.1.p	519	4	9	7	0	2	CGGTNNYTDKS;EDLPKNETRKF;EPSYMNVSLEF;ELRPLNLSMYA;GTERINTTKKI;IAENANGSYTL;ALFIQNNSFSG		RITKINLSRRN;PWEWVNCSTTT	12.86 15.00 20.71 28.57 22.86 34.29 25.71 32.14 19.29 32.14 18.57		22.50 5.00 17.50 10.00 10.00 25.00 0.00 27.50 20.00 32.50 32.50	2	7	2	7	2	7
Medtr3g086120.1	519	4	10	8	0	2	GGTRSNYTDTT;EDLSQNETRKF;NLSGRNLTGEI;ELRPLNLSMYA;EPSYMNVSLEF;ALYIQNNSFTG;GTERINTTRNI;IAENANGSYTL		RITNINLSGRN;PWEWVNCSTAT	16.88 12.50 26.25 27.50 26.88 33.75 22.50 32.50 18.12 33.75 18.75		22.50 2.50 22.50 10.00 7.50 27.50 0.00 32.50 20.00 30.00 32.50	2	8	3	7	3	7
Solyc05g014240.3.1	531	4	8	8	0	0	CGSASNYTDAS;EDLGMNETRKF;TLSGKNVTGEI;EPSYMNITLDF;ELRPLNLSMYA;ELDVQNNSLTG;GTERINTTKYI;IAENANGSYTL			16.25 13.75 19.38 26.88 27.50 35.62 19.38 31.25 18.75 34.38 18.75			1	7	2	6	2	6
Mapoly0001s0111.1.p	526	4	10	8	0	2	QELGANQSRAF;KLSSRNLTGSI;EIFVENNSLSG;EPGYYNATLPN;RDIIVNTTDRP;VATGTNFTVCL;GDYVYNGTVAN;QLLEDNSSTLP		APQTTNISTTR;NGTVANVSGAA	20.62 18.75 18.12 25.62 33.12 35.00 25.62 30.62 18.75 26.25 14.38		22.50 25.00 32.50 22.50 22.50 32.50 7.50 25.00 35.00 42.50 25.00	1	9	2	8	2	8
evm_27.model.AmTr_v1.0_scaffold00046.162	522	3	11	5	0	6	DLGNMNFTVRF;FDIFGNGSSNS;NNPHNNYTVLN;VIYSPNATSGL;CCAQTNITESA		RGSFVNGSSLL;SATGINWTTDR;AKGSLNISLVS;GLSVFNVSIDA;GNGSSNSSNYR;ELKKLNLSHNQ	14.00 17.00 13.00 29.00 25.00 32.00 17.00 20.00 24.00 31.00 26.00		27.50 20.83 16.67 18.33 3.33 14.17 3.33 13.33 13.33 20.00 28.33	1	10	1	10	1	10
Glyma01G020100.1.p	504	3	13	8	0	5	FDLKSNVTPPL;CCADSNYTDPQ;TCDGSNGSSVI;PFNGVNSSFNV;YFLELNSTVKA;TYTVLNVSANG;DPANLNSSPIN;LLLSSNVSNFD		ANGLLNLTLVK;NLKLLNLSHND;LAGGSNYTYTV;VNSSFNVSIGV;PQTTLNYTTDY	10.62 14.38 15.62 28.12 23.75 37.50 26.25 28.75 26.25 26.25 25.62		29.00 27.00 21.00 30.00 4.00 20.00 2.00 16.00 10.00 16.00 29.00	1	12	1	12	1	12
Glyma09G202300.4.p	504	3	14	8	0	6	FDLKSNVTPPL;CCADSNYTDPQ;TCDSSNGSSVI;PFNGVNSSFNV;YFLELNSTVKA;TYTVLNVSANG;GPANLNSSLIN;LLVSSNVSNFD		ANGLLNLTLVK;NLKLLNLSHNN;LAEGSNYTYTV;VNSSFNVSIGV;PQTTLNYTTDY;GKRCYNLSTIK	11.25 15.62 15.62 31.88 23.12 36.88 24.38 28.75 23.12 23.75 24.38		30.83 27.50 20.00 25.00 3.33 20.83 1.67 19.17 10.00 19.17 33.33	1	13	1	13	1	13
Medtr5g030920.1	511	3	9	7	0	2	LNISANGSLNI;LPLSFNVSNVD;CCADSNYTDPK;DTTKLNSSLIN;PFDSLNSSFYV;HFLELNGTVRA;SYTALNISANG		ANGSLNITLVK;NLQILNLSHNQ	9.29 18.57 11.43 26.43 23.57 38.57 26.43 33.57 23.57 30.00 27.86		25.00 20.00 32.50 30.00 0.00 22.50 0.00 22.50 15.00 20.00 45.00	1	8	1	8	1	8
Potri007G004700.1.p	509	4	13	7	1	5	DTQDSNYTVFL;LVKVENASDLG;TELPSNSSRLI;STFTDNTTISW;GLKCQNISGSL;REAALNVTASR;LSEPTNSTTYI	YFFELNQSIKT	RRICYNFSTTK;NTGCENITRQA;ASRSLNLTLVK;YLKELNLSYNG;VITGLNISSSQ	24.29 16.43 25.00 25.71 25.71 37.14 25.00 28.57 25.71 24.29 15.71	5.00 0.00 0.00 15.00 5.00 25.00 50.00 15.00 40.00 50.00 35.00	31.00 23.00 25.00 18.00 8.00 24.00 2.00 25.00 22.00 30.00 40.00	2	11	2	11	3	10
Mapoly0036s0099.1.p	513	3	3	2	0	1	DCGNDNATRRV;QPAGCNLSPSP		RLKSLNMSFNK	22.50 30.00 27.50 27.50 22.50 42.50 25.00 25.00 45.00 22.50 30.00		20.00 0.00 30.00 25.00 0.00 30.00 0.00 35.00 35.00 25.00 40.00	1	2	1	2	1	2
Pp3c3_25390V3.1	541	4	5	2	1	2	FGELYNTTGPT;RFNYHNQTLSY	VGHVQNLTKRF	SLESLNASGNN;ASSWWNISLLP	2.50 5.00 15.00 20.00 27.50 42.50 32.50 32.50 27.50 20.00 22.50	35.00 15.00 40.00 0.00 10.00 40.00 10.00 5.00 40.00 45.00 5.00	27.50 15.00 25.00 25.00 2.50 20.00 0.00 25.00 17.50 22.50 42.50	1	4	1	4	2	3
evm_27.model.AmTr_v1.0_scaffold00089.16	552	5	16	13	0	3	SFNDGNSTPSV;TLDLHNTSLTG;FRLPVNNTATV;FVDAWNISWIS;NCGYTNGSLRY;IQQQLNFSTIQ;VVVEANYSIEK;LSCGANTSFVD;AGAYKNGTGEF;IIDLQNNSLEG;YITVGNTTTVS;NITLRNISFYP;WDPDMNFSPTR		TVATVNLSRFD;AVSSLNITLRN;ELQILNLSFNR	15.77 16.15 23.85 21.15 26.92 33.85 24.23 35.38 18.85 25.00 22.69		21.67 8.33 20.00 20.00 1.67 28.33 3.33 30.00 28.33 36.67 41.67	3	13	3	13	3	13
AL8G21840.t1	546	6	12	10	1	1	TLDLHNTSLTG;YTAAYNVSWVS;NSGYTNGTIRY;SLSCNNVSSTI;KLTSFNITENP;VWPVNNDSVLL;VLDLQNNSLQG;YIETGNTTTVT;DLQKLNLSFNQ;TYTEGNSTFSV	LPQSLNRTGLE	RVSKLNITLGK	22.00 16.50 30.00 22.00 29.00 34.00 29.00 33.50 19.50 25.50 19.50	10.00 20.00 45.00 40.00 15.00 45.00 55.00 50.00 30.00 5.00 30.00	35.00 20.00 15.00 30.00 5.00 15.00 0.00 25.00 0.00 30.00 50.00	3	9	4	8	5	7
AT5G48740.1	543	6	12	10	0	2	NSGYTNGTIRY;YTAAYNISWVS;YIETGNTTTVT;SISCNNVSSTI;KLNSFNITENP;VWPVNNDSLLL;VLDLQNNSLQG;LPQSLNITGLE;TYAEGNSTSSV;TLDLHNTSLTG		DLQKLNLSFNQ;GISKLNITLRK	21.50 18.00 32.00 21.00 30.00 38.00 30.50 37.50 22.00 23.00 21.50		27.50 10.00 25.00 25.00 2.50 20.00 7.50 32.50 15.00 30.00 47.50	3	9	4	8	5	7
Bra037463.1P	544	5	10	7	2	1	TLDLHNTSLTG;NSGYTNGTIRY;YTAAYNISWVS;SSSCNNVSSTI;SLSSFNITENP;VLDLQNNSLQG;YIETGNTTAVT	HLQQLNLSFNQ;LPQSLNRTGLE	RISKLNITFEK	20.71 16.43 30.71 20.00 29.29 38.57 24.29 35.00 21.43 32.86 20.00	15.00 10.00 35.00 25.00 5.00 32.50 32.50 37.50 30.00 17.50 37.50	35.00 10.00 20.00 25.00 10.00 20.00 10.00 30.00 5.00 40.00 50.00	3	7	3	7	4	6
Glyma16G092600.3.p	545	5	8	6	0	2	DSSALNISARF;DCGHSNGSIRY;FRDTSNISWVP;ELVKSNYTINS;SNYTINSSETS;YRIPVNNSTTL		GIGSLNITLKS;HLEKLNLSFNQ	25.83 29.17 20.83 33.33 22.50 35.00 23.33 24.17 15.83 20.83 15.83		22.50 12.50 25.00 22.50 2.50 20.00 2.50 22.50 15.00 35.00 40.00	1	7	1	7	1	7
Medtr7g057170.1	546	5	10	8	0	2	GTTSFNDSSNI;GSLSTNVSARF;TLDLHNTSLAG;DCGHINESIRY;FNDSSNISWFS;IKNSFNQSNIF;DLVKSNYTIKR;RIPMSNATSLI		RISSLNITLRS;SLAKLNLSFNQ	24.38 22.50 30.62 31.25 25.00 36.88 27.50 29.38 13.12 26.25 13.12		22.50 10.00 22.50 30.00 2.50 27.50 10.00 30.00 17.50 32.50 45.00	2	8	2	8	2	8
PGSC0003DMP400030842	551	5	12	9	0	3	LSCGGNTTYVD;SLDLHNTSLAG;INCGYNWSLRY;YVDSSNITWTP;IQANFNMTVLK;HVVRSNYTVNR;ILDLHNNSFQG;YISAGNMTTVD;KIPVKNVSSLV		ITTNVNLTHID;GIESLNITLKT;HLKKLNLSFNQ	16.11 14.44 25.00 22.78 28.89 38.89 26.67 33.89 15.00 26.67 24.44		21.67 8.33 25.00 25.00 1.67 26.67 10.00 28.33 25.00 35.00 36.67	3	9	3	9	3	9
Potri002G242700.1.p	567	5	10	7	0	3	LPVKKNVSSSM;FLLGFNLSSVI;ILDLQNNSLDG;MRDFPNKSLRK;TLDLHNTSLAG;YVDASNISWVS;INSGYNESLRY		HLEKLNLSFNQ;ITSTVNLTGND;GIENLNITMKS	14.29 22.14 24.29 23.57 28.57 29.29 20.00 31.43 17.14 22.86 18.57		18.33 3.33 16.67 15.00 1.67 20.00 3.33 30.00 26.67 35.00 41.67	3	7	3	7	3	7

## Sheet: SG_ii
seq_id	ECD length	LRR Num.	N+ Num.	N+ in coil	N+ in helix	N+ in sheet	Residues around N+ in coil	Residues around N+ in helix	Residues around N+ in sheet	Avr_acc20_around_N+ in coil	Avr_acc20_around_N+ in helix	Avr_acc20_around_N+ in sheet	N+ in the internal side	N+ out the internal side	N+ in the internal and literal side	N+ our the internal nor literal side	N+ in the LRR (len 24)	N+ out the LRR (len 24)
evm_27.model.AmTr_v1.0_scaffold00085.109	237	5	5	3	1	1	QDSAANCSSIS;YLRLNNNSLSG;GMPSQNLSGTL	SPGIGNLSNLQ	DLSYNNLSGSL	31.67 6.67 31.67 28.33 33.33 41.67 10.00 40.00 21.67 30.00 16.67	15.00 10.00 25.00 0.00 10.00 20.00 0.00 30.00 10.00 0.00 20.00	25.00 0.00 20.00 30.00 15.00 30.00 0.00 40.00 15.00 50.00 0.00	1	4	3	2	4	1
evm_27.model.AmTr_v1.0_scaffold00006.234	233	5	6	3	2	1	LLQNNNISGSI;LSFSVNATQSN;YLRLNNNSLSG	PSSLANISELA;SPSIGNLTNLQ	DLSYNNLSGPV	15.00 8.33 20.00 21.67 26.67 33.33 21.67 26.67 23.33 36.67 25.00	12.50 27.50 27.50 0.00 10.00 27.50 0.00 30.00 22.50 0.00 22.50	20.00 0.00 20.00 30.00 15.00 30.00 0.00 40.00 15.00 50.00 5.00	1	5	3	3	5	1
AL5G14030.t1	245	5	8	6	2	0	YLRVNNNSLTG;TEKDCNGTQPK;MSITLNSSQNK;LNSSQNKSSDG;DLSTNNFTGQI;DLSYNNLSGPV	PSSLANMTQLT;SSSIGNLTNLQ		19.17 16.67 22.50 20.00 22.50 35.83 18.33 30.83 24.17 41.67 30.00	12.50 27.50 27.50 0.00 12.50 25.00 0.00 30.00 25.00 0.00 22.50		1	7	3	5	5	3
AT3G25560.3	245	5	9	7	2	0	YLRVNNNSLTG;DLSYNNLSGPV;MSITLNSSQNK;LNSSQNKSSDG;DLSTNNFTGQI;TEKDCNGTQPK;EAPSQNLSGTL	SSSIGNLTNLQ;PSSLANMTQLT		20.71 12.86 25.71 24.29 23.57 38.57 16.43 32.14 22.86 38.57 25.71	12.50 27.50 27.50 0.00 12.50 25.00 0.00 30.00 25.00 0.00 22.50		1	8	4	5	6	3
Bra025145.1P	158	2	1	0	0	1			DLSTNNFTGQI			25.00 0.00 25.00 40.00 25.00 35.00 5.00 35.00 20.00 50.00 5.00	0	1	1	0	1	0
Potri010G134100.3.p	230	5	5	3	2	0	LLQDNNISGHI;YLRLNNNSLNG;DLSSNNFSGQI	SPSIGNLTNLQ;PASLANMTQLT		23.33 0.00 28.33 23.33 25.00 36.67 10.00 40.00 18.33 46.67 10.00	12.50 27.50 30.00 0.00 10.00 25.00 0.00 27.50 22.50 0.00 22.50		1	4	3	2	5	0
Potri008G110300.1.p	230	5	6	4	2	0	DLSSNNFSGQI;LLQDNNISGHI;YLRLNNNSLDG;QSVALNNSQNS	PASLVNMTQLT;SPSIGNLTNLQ		21.25 2.50 21.25 25.00 18.75 38.75 17.50 35.00 26.25 40.00 17.50	12.50 27.50 30.00 0.00 10.00 27.50 0.00 30.00 22.50 0.00 22.50		1	5	3	3	5	1
Glyma02G127800.4.p	249	5	6	2	2	2	YLRLNNNSLTG;IPSAPNNSQDS	PSSLANMTQLA;SPSIGNLTNLQ	LLQDNNITGPI;DISYNNLSEPV	12.50 5.00 32.50 7.50 20.00 32.50 30.00 25.00 25.00 45.00 17.50	12.50 27.50 30.00 0.00 12.50 27.50 0.00 30.00 22.50 0.00 22.50	22.50 0.00 22.50 32.50 17.50 30.00 2.50 37.50 17.50 50.00 2.50	1	5	3	3	5	1
Glyma01G071700.1.p	249	5	8	5	2	1	DISYNNLSEPV;TGVEKNCSRTT;GIPSQNISGTL;YLRLNNNSLTG;IPSAPNNSQDS	PSSLANMTQLA;SPSIGNLTNLQ	LLQDNNITGPI	21.00 6.00 28.00 24.00 27.00 36.00 15.00 34.00 19.00 40.00 14.00	12.50 27.50 30.00 0.00 12.50 27.50 0.00 32.50 22.50 0.00 22.50	25.00 0.00 35.00 40.00 20.00 30.00 5.00 35.00 20.00 50.00 5.00	1	7	4	4	6	2
Medtr0049s0070.1	232	5	7	4	2	1	GIPSQNISGTL;DLSFNNLSGPV;YLRLNNNSLSG;PSAMNNNSQDL	PSSVANMSQLA	LLQDNNITGPI	21.25 6.25 27.50 20.00 25.00 38.75 7.50 35.00 21.25 37.50 7.50	15.00 50.00 35.00 0.00 15.00 35.00 0.00 35.00 40.00 0.00 25.00	25.00 0.00 30.00 40.00 20.00 35.00 5.00 35.00 15.00 50.00 5.00	1	6	4	3	5	2
Solyc04g005910.3.1	237	5	7	5	2	0	LLQSNNISGSI;KEKECNGTTPM;DLSFNNLSGPV;YLRLNNNSLSG;ESPSQNLSGKI	PLDLANMTQLS;SPYIHNLTHLE		27.00 8.00 31.00 27.00 20.00 39.00 7.00 35.00 11.00 37.00 11.00	12.50 27.50 30.00 0.00 10.00 25.00 0.00 30.00 22.50 0.00 22.50		1	6	4	3	6	1
PGSC0003DMP400005184	232	5	7	4	2	1	LLQSNNISGSI;KESECNGTTPM;YLRLNNNSLTG;ESPSQNLSGKI	PLDLANMTQLS;SPYIHNLTHLE	DLSFNNLSGPV	27.50 10.00 35.00 26.25 20.00 42.50 10.00 33.75 11.25 32.50 12.50	12.50 27.50 30.00 0.00 12.50 25.00 0.00 27.50 22.50 0.00 22.50	20.00 0.00 15.00 30.00 15.00 30.00 5.00 45.00 20.00 50.00 5.00	1	6	4	3	6	1
PGSC0003DMP400005183	164	2	2	2	0	0	KESECNGTTPM;LLQSNNISGSI			25.00 25.00 40.00 25.00 22.50 42.50 5.00 35.00 25.00 20.00 15.00			0	2	1	1	1	1
PGSC0003DMP400005185	232	5	7	4	2	1	LLQSNNISGSI;KESECNGTTPM;YLRLNNNSLTG;ESPSQNLSGKI	PLDLANMTQLS;SPYIHNLTHLE	DLSFNNLSGPV	27.50 10.00 35.00 26.25 20.00 42.50 10.00 33.75 11.25 32.50 12.50	12.50 27.50 30.00 0.00 12.50 25.00 0.00 27.50 22.50 0.00 22.50	20.00 0.00 15.00 30.00 15.00 30.00 5.00 45.00 20.00 50.00 5.00	1	6	4	3	6	1
Solyc05g010400.3.1	238	5	7	4	2	1	LLQSNNITGPI;KEPECNGTTTS;YLRLNNNSLTG;LPFTLNNSQNA	PLEFSNMTQLT;SPYIHNLTHLN	DLSFNNLSGPV	23.75 6.25 21.25 25.00 17.50 27.50 16.25 26.25 17.50 36.25 22.50	12.50 30.00 27.50 0.00 10.00 27.50 0.00 30.00 22.50 0.00 22.50	20.00 0.00 15.00 30.00 15.00 35.00 0.00 40.00 15.00 50.00 0.00	1	6	3	4	5	2
PGSC0003DMP400013310	234	5	7	5	2	0	LLQSNNITGPI;KEPECNGTTTS;DLSFNNLSGPV;YLRLNNNSLSG;LPFTLNNSQNA	PLELSNMTQLT;SPYIHNLTHLD		23.00 5.00 21.00 26.00 18.00 29.00 15.00 30.00 18.00 39.00 20.00	12.50 30.00 27.50 0.00 10.00 25.00 0.00 30.00 22.50 0.00 22.50		1	6	3	4	5	2
PGSC0003DMP400013311	234	5	7	5	2	0	LLQSNNITGPI;KEPECNGTTTS;DLSFNNLSGPV;YLRLNNNSLSG;LPFTLNNSQNA	PLELSNMTQLT;SPYIHNLTHLD		23.00 5.00 21.00 26.00 18.00 29.00 15.00 30.00 18.00 39.00 20.00	12.50 30.00 27.50 0.00 10.00 25.00 0.00 30.00 22.50 0.00 22.50		1	6	3	4	5	2
PDK_30s1041511g002	225	5	4	3	1	0	GTPSQNLSGTL;YLMLNNNSLSG;LLQNNNISGPL	SPSIGNLTNLE		26.67 0.00 35.00 28.33 28.33 40.00 10.00 38.33 11.67 40.00 8.33	10.00 10.00 20.00 0.00 5.00 20.00 0.00 30.00 10.00 0.00 20.00		1	3	3	1	4	0
AL6G26870.t1	248	5	8	6	2	0	YLRLNNNSLTG;DLSYNNLSGPV;MSMNLNQTGAP;LLQNNNITGKI;TEPDCNGTTLI;GTPSQNLSGTL	SPSITNLTNLR;PLSLSNMTQLA		25.00 5.83 24.17 27.50 20.83 32.50 13.33 31.67 19.17 32.50 15.83	12.50 27.50 27.50 0.00 10.00 25.00 0.00 27.50 22.50 0.00 22.50		1	7	4	4	6	2
AT5G16000.1	243	5	7	4	2	1	YLRLNNNSLSG;MSMNLNQTGVP;TEPDCNGTTLI;GTPSQNLSGTL	SPSITNLTNLR;PLSLSNMTQLA	DLSYNNLSGPV	25.00 6.25 28.75 28.75 26.25 32.50 23.75 26.25 20.00 21.25 12.50	12.50 27.50 27.50 0.00 10.00 27.50 0.00 30.00 25.00 0.00 22.50	20.00 0.00 15.00 30.00 15.00 30.00 0.00 40.00 15.00 50.00 0.00	1	6	3	4	5	2
Bra008659.1P	235	5	8	5	2	1	LLQNNNITGKI;KEPDCNGTTLI;GTPSQNLSGTL;YLRLNNNSLSG;MSMNLNETRAP	PLSLSNMTQLA;SPSITNLTNLR	DLSYNNLSSPV	26.00 6.00 29.00 30.00 25.00 33.00 20.00 26.00 21.00 27.00 11.00	12.50 27.50 27.50 0.00 10.00 25.00 0.00 27.50 22.50 0.00 22.50	20.00 0.00 15.00 30.00 15.00 30.00 0.00 40.00 15.00 50.00 0.00	1	7	4	4	6	2
Bra006335.1P	198	3	5	4	1	0	MSMNLNDTGAP;LLQNNNITGKI;KEPDCNGTTLI;YMRLNNNSLSG	PLSLSNMTQLA		22.50 16.25 28.75 20.00 25.00 35.00 16.25 25.00 25.00 26.25 27.50	15.00 45.00 30.00 5.00 20.00 35.00 0.00 30.00 35.00 0.00 25.00		1	4	2	3	3	2
Solyc02g089550.3.1	243	5	7	4	2	1	GAPSQNLSGTF;MSMTLNGSESS;LLQNNNITGPI;YMRLNNNSLSG	SPSIGNLTNLQ;PVSLANMSQLT	DLSFNNLSGPV	22.50 1.25 30.00 26.25 22.50 41.25 11.25 36.25 17.50 38.75 16.25	12.50 27.50 27.50 0.00 10.00 27.50 0.00 30.00 22.50 0.00 22.50	20.00 0.00 15.00 30.00 15.00 30.00 0.00 40.00 10.00 45.00 0.00	1	6	4	3	6	1
PGSC0003DMP400017794	276	5	6	3	2	1	MSMTLNGSECM;GAPSQNLSGTF;YMRLNNNSLSG	SPSIGNLTNLQ;PVSLANMSQLT	LLQNNNITGPI	20.00 8.33 25.00 16.67 25.00 35.00 16.67 36.67 15.00 36.67 10.00	12.50 27.50 27.50 0.00 12.50 25.00 0.00 30.00 22.50 0.00 22.50	25.00 0.00 30.00 40.00 20.00 30.00 5.00 35.00 20.00 50.00 5.00	1	5	3	3	5	1
PGSC0003DMP400017792	170	2	2	2	0	0	MSMTLNGSESS;LLQNNNITGPI			17.50 7.50 22.50 32.50 17.50 40.00 15.00 32.50 30.00 32.50 20.00			0	2	1	1	1	1
PGSC0003DMP400017793	238	5	6	3	2	1	MSMTLNGSESS;GAPSQNLSGTF;YMRLNNNSLSG	SPSIGNLTNLQ;PVSLANMSQLT	LLQNNNITGPI	21.67 0.00 30.00 20.00 20.00 43.33 11.67 33.33 18.33 33.33 21.67	12.50 25.00 27.50 0.00 12.50 25.00 0.00 30.00 22.50 0.00 22.50	25.00 0.00 35.00 40.00 20.00 30.00 5.00 35.00 20.00 50.00 5.00	1	5	3	3	5	1
Potri017G108000.1.p	235	5	7	5	2	0	ISMNLNNTPTA;GTPSQNLSGTL;LLQSNNITGPI;DLSFNNLSGPV;YMRLNNNSLSG	PMSLANMTQLV;SPTIGNLTNLQ		21.00 4.00 25.00 28.00 25.00 37.00 14.00 32.00 17.00 40.00 14.00	12.50 30.00 27.50 0.00 10.00 25.00 0.00 32.50 25.00 0.00 22.50		1	6	4	3	6	1
Potri004G108200.1.p	235	5	7	4	2	1	MSMNLNSTQTA;GTPSQNLSGTL;LLQSNNITGPI;YMRLNNNSLSG	PLSLANMTQLV;SPTIGNLTNLQ	DLSFNNLSGPV	20.00 6.25 25.00 27.50 28.75 38.75 18.75 30.00 20.00 37.50 17.50	12.50 30.00 27.50 0.00 10.00 25.00 0.00 32.50 25.00 0.00 22.50	20.00 0.00 20.00 30.00 15.00 30.00 0.00 35.00 15.00 50.00 5.00	1	6	4	3	6	1
Glyma13G050200.1.p	250	5	6	4	1	1	GIPSQNLSGTL;DLSYNNLSGPI;YLRLNNNSFDG;MPMNLNNTEDA	SPSIGNLTNLQ	VLQNNNITGPI	20.00 6.25 22.50 23.75 26.25 37.50 16.25 30.00 17.50 37.50 16.25	10.00 10.00 25.00 0.00 5.00 20.00 0.00 25.00 10.00 0.00 20.00	25.00 0.00 35.00 40.00 20.00 35.00 5.00 35.00 20.00 50.00 5.00	1	5	4	2	5	1
Glyma19G039100.1.p	250	5	6	5	1	0	VLQNNNITGPI;GIPSQNLSGTL;DLSYNNLSGPI;YLRLNNNSFDG;MSMNLNDTEHA	SPSIGNLTNLQ		21.00 4.00 24.00 27.00 26.00 36.00 14.00 32.00 19.00 40.00 15.00	15.00 15.00 25.00 0.00 10.00 20.00 0.00 25.00 10.00 0.00 20.00		1	5	4	2	5	1
Medtr6g016495.1	233	5	6	5	1	0	VLQNNNITGPI;GIPSQNLSGTL;DLSFNNLTGNV;YLRLNNNSFSG;MSMNLNNTNYA	SSSIGNLTNLQ		21.00 4.00 24.00 28.00 25.00 37.00 15.00 32.00 19.00 40.00 16.00	10.00 10.00 25.00 0.00 5.00 15.00 0.00 25.00 10.00 0.00 20.00		1	5	4	2	5	1
Glyma08G255300.1.p	251	5	6	3	2	1	LLQNNNISGPI;YLRLNNNSLVG;MSMNLNNTEDA	PESLANMTQLN;SPSIGNLTNLQ	DLSYNNLSDPV	15.00 5.00 20.00 21.67 23.33 30.00 21.67 28.33 23.33 41.67 23.33	12.50 30.00 27.50 0.00 10.00 27.50 0.00 32.50 22.50 0.00 22.50	25.00 0.00 20.00 30.00 15.00 30.00 0.00 40.00 15.00 50.00 0.00	1	5	3	3	5	1
Glyma18G278200.4.p	269	5	6	4	2	0	LLQNNNISGPI;DLSYNNLSGPV;YLRFNNNSLVG;MSMNLNNTEDA	PESLANMTQLN;SPSIGNLTNLQ		17.50 3.75 20.00 23.75 20.00 32.50 17.50 33.75 23.75 43.75 18.75	12.50 27.50 27.50 0.00 10.00 27.50 0.00 30.00 22.50 0.00 22.50		1	5	3	3	5	1
Medtr7g018200.1	239	5	6	3	2	1	LLQNNNITGSI;YLRLNNNSLVG;MPISMNLTNTQ	SPSIGNLTNLQ;SESLANMTQLV	DLSYNNLSGPV	25.00 5.00 20.00 20.00 16.67 33.33 18.33 33.33 21.67 31.67 21.67	12.50 30.00 27.50 0.00 10.00 25.00 0.00 25.00 22.50 0.00 22.50	20.00 0.00 20.00 30.00 15.00 35.00 0.00 40.00 15.00 50.00 0.00	1	5	3	3	5	1
Bradi1g43690.1.p	243	5	5	4	1	0	YLKLNNNTLSG;EAPSQNLSGLL;DLSYNNLSGPI;MSYSLNGTQGT	APSIGNLTNLE		18.75 5.00 22.50 23.75 26.25 36.25 16.25 30.00 17.50 35.00 18.75	10.00 10.00 20.00 0.00 5.00 15.00 0.00 25.00 10.00 0.00 20.00		1	4	3	2	4	1
Zm00001d037297_P002	246	5	7	3	2	2	YLRLNNNTLSG;EVPGQNLSGLL;PPYNLNSSLPP	SPSIGNLTNLE;PSASANLSQLV	LLQNNNITGLI;DLSYNNLSGPV	25.00 1.67 30.00 21.67 21.67 38.33 15.00 33.33 8.33 31.67 15.00	12.50 27.50 27.50 0.00 12.50 25.00 0.00 30.00 22.50 0.00 22.50	22.50 0.00 25.00 35.00 17.50 30.00 2.50 37.50 20.00 50.00 2.50	1	6	4	3	6	1
Zm00001d045728_P003	245	5	7	4	2	1	MSYKLNSSQGA;EVPGQNLSGLL;DLSYNNLSGPI;YLRLNNNTLSG	PSASANLSQLV;SPSIGNLTNLE	LMQNNNITGPI	20.00 5.00 22.50 25.00 27.50 37.50 17.50 32.50 20.00 37.50 17.50	15.00 27.50 27.50 0.00 10.00 25.00 0.00 30.00 25.00 0.00 22.50	25.00 0.00 35.00 40.00 20.00 35.00 5.00 35.00 20.00 50.00 5.00	1	6	4	3	6	1
FGENESH00000018304	256	5	6	3	2	1	YLRLNNNTLSG;MSYSLNGSRGG;LITNNNITGPI	APSIGNLTNLE;PSASANLSHLV	DLSYNNLSGPI	11.67 1.67 18.33 13.33 18.33 31.67 16.67 41.67 10.00 43.33 11.67	12.50 27.50 22.50 0.00 10.00 20.00 0.00 25.00 20.00 0.00 22.50	20.00 0.00 15.00 30.00 15.00 35.00 5.00 45.00 20.00 45.00 5.00	1	5	3	3	4	2
LOC_Os06g16330.1	289	5	6	3	2	1	LLQNNNITGPI;YLRLNNNTLSG;MSYSLNGSRGG	PSASANLSHLV;SPSIGNLTNLE	DLSYNNLSGPI	16.67 1.67 21.67 15.00 20.00 33.33 18.33 38.33 15.00 38.33 18.33	12.50 27.50 27.50 0.00 10.00 25.00 0.00 27.50 22.50 0.00 22.50	20.00 0.00 15.00 30.00 15.00 30.00 0.00 40.00 15.00 45.00 0.00	1	5	3	3	5	1
Bradi3g56250.1.p	243	5	6	4	2	0	MSYSLNNTQEG;EAPSQNLSGLL;DLSYNNLSGPV;YLRLNNNSLSG	PSTSANLSKLV;SPSIGNLTNLE		20.00 1.25 25.00 23.75 21.25 41.25 13.75 35.00 13.75 36.25 10.00	12.50 27.50 27.50 0.00 12.50 22.50 0.00 27.50 25.00 0.00 22.50		1	5	3	3	5	1
FGENESH00000029381	236	5	6	3	2	1	MSYSLNNTQGT;EAPSQNLSGLL;YLRLNNNTLSG	SASIGNLTNLE;PSSSANLSQLV	DLSYNNLSGPV	20.00 10.00 25.00 23.33 30.00 41.67 21.67 26.67 20.00 30.00 23.33	12.50 30.00 27.50 0.00 12.50 27.50 0.00 30.00 25.00 0.00 22.50	20.00 0.00 15.00 30.00 15.00 30.00 0.00 40.00 15.00 50.00 0.00	1	5	3	3	5	1
Zm00001d017913_P001	242	5	6	4	2	0	MSYGLNNTQGT;EAPSQNLSGIL;DLSYNNLSGPI;YLRLNNNTLSG	PSSSTNLSHLI;SPSIGNLTNLE		20.00 5.00 23.75 25.00 23.75 37.50 16.25 30.00 17.50 35.00 15.00	12.50 27.50 27.50 0.00 10.00 22.50 0.00 30.00 25.00 0.00 22.50		1	5	3	3	5	1
PDK_30s65509510g001	228	5	5	3	2	0	YLRLNNNSLSG;DLSYNNLSGPV;LSYNLNNSQST	PLSLGNLTELA;SPSIGNLTNLE		15.00 5.00 21.67 21.67 15.00 40.00 21.67 30.00 23.33 41.67 25.00	12.50 30.00 27.50 0.00 10.00 27.50 0.00 30.00 25.00 0.00 22.50		1	4	2	3	4	1
evm_27.model.AmTr_v1.0_scaffold00019.81	232	5	6	4	1	1	PFLPLNTSSRK;LLQNNNISGWI;GAPSQNLSGTL;YLRLNNNSLFG	SPKIGNLTNLQ	DLSYNNLTAPV	28.75 10.00 27.50 32.50 28.75 46.25 20.00 41.25 23.75 45.00 20.00	10.00 15.00 25.00 0.00 10.00 25.00 0.00 30.00 15.00 0.00 20.00	20.00 0.00 15.00 30.00 15.00 30.00 0.00 40.00 15.00 50.00 0.00	1	5	4	2	5	1
AL4G13990.t1	234	5	4	3	1	0	LLQNNNISGKI;CSGSINASPLS;YLRLNNNSLSG	SGSIGNLTNLQ		16.67 15.00 28.33 15.00 28.33 36.67 10.00 36.67 15.00 30.00 16.67	15.00 15.00 25.00 0.00 10.00 20.00 0.00 30.00 10.00 0.00 20.00		1	3	2	2	3	1
AT2G23950.1	231	5	3	2	1	0	YLRLNNNSLSG;SLQNNNISGKI	SGSIGNLTNLR		22.50 0.00 32.50 20.00 25.00 37.50 12.50 37.50 12.50 45.00 12.50	10.00 10.00 25.00 0.00 5.00 20.00 0.00 30.00 10.00 0.00 20.00		1	2	2	1	3	0
Bra032133.1P	232	5	3	2	1	0	YLRLNNNSLSG;LLQNNNISGNI	SASIANLTNLH		22.50 0.00 30.00 20.00 25.00 37.50 12.50 37.50 12.50 45.00 15.00	10.00 15.00 25.00 0.00 5.00 25.00 0.00 35.00 15.00 0.00 25.00		1	2	2	1	3	0
AL7G21620.t1	235	5	5	3	1	1	YLRLNNNSLSG;CSGSINASPLS;SLQNNNISGKI	SGSIGNLTNLR	DLSYNNLSGPV	18.33 13.33 30.00 15.00 30.00 36.67 8.33 35.00 15.00 30.00 18.33	15.00 15.00 25.00 0.00 5.00 20.00 0.00 30.00 10.00 0.00 20.00	20.00 0.00 20.00 30.00 15.00 30.00 0.00 40.00 15.00 50.00 0.00	1	4	3	2	4	1
AT4G30520.1	236	5	5	3	1	1	YLRLNNNSLSG;CSGSINASPLS;SLQNNNISGKI	SESIGNLTNLR	DLSYNNLSGPV	16.67 13.33 30.00 15.00 28.33 36.67 8.33 36.67 15.00 30.00 16.67	15.00 15.00 25.00 0.00 5.00 20.00 0.00 30.00 15.00 0.00 20.00	20.00 0.00 20.00 30.00 15.00 30.00 0.00 35.00 15.00 50.00 0.00	1	4	3	2	4	1
Bra024069.1P	232	5	4	2	1	1	SLQNNNISGKI;YLRLNNNSLSG	SESIGNLTNLG	DLSYNNLSGPV	22.50 0.00 27.50 20.00 22.50 37.50 12.50 37.50 12.50 45.00 15.00	10.00 10.00 25.00 0.00 5.00 20.00 0.00 30.00 15.00 0.00 20.00	20.00 0.00 15.00 35.00 15.00 30.00 0.00 35.00 15.00 50.00 0.00	1	3	3	1	4	0
Glyma17G070300.1.p	234	5	4	2	1	1	RLNNNNLSGSF;LLQNNNISGNI	SPAIENLTNLR	DLSYNNLSGPL	25.00 0.00 30.00 37.50 20.00 37.50 5.00 37.50 20.00 50.00 2.50	10.00 10.00 20.00 0.00 5.00 15.00 0.00 25.00 10.00 0.00 20.00	20.00 0.00 15.00 30.00 15.00 30.00 0.00 35.00 15.00 50.00 0.00	0	4	3	1	4	0
Glyma02G207400.1.p	232	5	4	2	1	1	LLQNNNISGNI;RLNNNNLSGSF	SPSIGNLTNLR	DLSYNNLSGPL	25.00 0.00 32.50 40.00 20.00 37.50 5.00 37.50 22.50 50.00 5.00	10.00 10.00 20.00 0.00 5.00 15.00 0.00 25.00 10.00 0.00 20.00	20.00 0.00 15.00 30.00 15.00 30.00 0.00 35.00 15.00 50.00 0.00	0	4	3	1	4	0
Medtr4g130210.1	224	5	5	2	2	1	YMRLNNNSLSG;LLQNNNISGKI	SSSIANLTNLK;PVSLSNITQLA	DLSFNNLTGPL	22.50 0.00 30.00 20.00 22.50 37.50 12.50 37.50 12.50 45.00 12.50	12.50 30.00 30.00 0.00 10.00 30.00 0.00 32.50 25.00 0.00 25.00	20.00 0.00 20.00 30.00 15.00 30.00 0.00 40.00 15.00 50.00 0.00	1	4	3	2	5	0
Solyc07g006110.3.1	231	5	5	4	1	0	LLQNNNISGHI;PLICGNHSAET;YLRLNNNSLSG;DLSFNNLSGPI	SGMISNLTNLK		27.50 6.25 21.25 18.75 18.75 35.00 8.75 32.50 18.75 47.50 11.25	15.00 15.00 25.00 0.00 10.00 25.00 0.00 30.00 15.00 0.00 20.00		1	4	3	2	4	1
PGSC0003DMP400019713	227	5	5	4	1	0	LLQNNNISGHI;PLICGNHSAET;YLRLNNNSLSG;DLSFNNLSGPI	SGMISNLTNLK		26.25 6.25 18.75 18.75 18.75 36.25 10.00 32.50 21.25 47.50 11.25	15.00 15.00 25.00 0.00 5.00 25.00 0.00 30.00 15.00 0.00 25.00		1	4	3	2	4	1
Potri006G179400.1.p	222	5	4	2	1	1	YLRLNNNSLSG;LLQNNNISGQI	SGAIGNLTNLR	DLSYNNLSGPV	22.50 0.00 30.00 20.00 22.50 37.50 12.50 37.50 12.50 45.00 15.00	10.00 10.00 25.00 0.00 5.00 20.00 0.00 30.00 15.00 0.00 20.00	20.00 0.00 15.00 30.00 15.00 30.00 5.00 35.00 15.00 50.00 5.00	1	3	3	1	4	0
Potri018G101300.1.p	222	5	4	3	1	0	YLRLNNNSLFG;LLQNNNISGQI;DLSYNNLSGHV	SGTIGNLTNLR		23.33 0.00 25.00 25.00 20.00 35.00 10.00 38.33 13.33 46.67 11.67	10.00 10.00 25.00 0.00 5.00 20.00 0.00 30.00 15.00 0.00 20.00		1	3	3	1	4	0
Zm00001d032142_P004	407	5	4	2	1	1	YLRLNNNSLSG;LLQNNNITGRL	SGRIANLTHLE	DLSFNNLTGPV	22.50 0.00 30.00 20.00 25.00 37.50 12.50 37.50 12.50 45.00 12.50	10.00 10.00 20.00 0.00 5.00 15.00 0.00 30.00 10.00 0.00 20.00	20.00 0.00 10.00 30.00 10.00 25.00 0.00 35.00 10.00 45.00 0.00	1	3	3	1	4	0
FGENESH00000036871	251	5	4	3	1	0	LLQNNNITGRL;DLSYNNLTGPV;YLRLNNNSLSG	SGRMANLTNLE		21.67 0.00 25.00 23.33 21.67 35.00 8.33 38.33 13.33 46.67 8.33	10.00 10.00 25.00 0.00 5.00 20.00 0.00 25.00 10.00 0.00 20.00		1	3	3	1	4	0
LOC_Os08g34380.1	311	5	4	3	1	0	LLQNNNITGRL;DLSYNNLTGPV;YLRLNNNSLSG	SGRIANLTNLE		23.33 0.00 26.67 23.33 20.00 31.67 8.33 38.33 11.67 46.67 10.00	10.00 15.00 20.00 0.00 5.00 20.00 0.00 30.00 10.00 0.00 20.00		1	3	3	1	4	0
evm_27.model.AmTr_v1.0_scaffold00038.145	214	5	5	2	2	1	LKNALNGSNQL;QLSKYNFTGNK	PDEFGNLTSLT;PTSLGNLTNLQ	SENNFNGSIPE	20.00 15.00 42.50 37.50 5.00 40.00 25.00 32.50 37.50 15.00 22.50	17.50 50.00 37.50 5.00 22.50 37.50 0.00 32.50 35.00 0.00 27.50	30.00 40.00 25.00 40.00 5.00 40.00 25.00 50.00 5.00 20.00 55.00	0	5	1	4	3	2
AL6G20790.t1	217	5	5	2	1	2	TLSDMNFSGTL;NFTANNLTCGG	PEDFGNLTSLT	EIPKYNFTANN;SRNKLNGTIPQ	30.00 0.00 27.50 32.50 20.00 42.50 7.50 25.00 12.50 32.50 10.00	15.00 55.00 35.00 5.00 15.00 35.00 0.00 35.00 35.00 0.00 25.00	32.50 20.00 30.00 37.50 2.50 35.00 12.50 32.50 15.00 12.50 45.00	0	5	2	3	3	2
AT5G10290.1	222	5	4	1	1	2	TLSDMNFSGTL	PEDFGNLTSLT	EIPKYNFTSNN;SRNKLNGTIPE	30.00 0.00 40.00 45.00 30.00 50.00 5.00 35.00 10.00 35.00 0.00	15.00 55.00 35.00 5.00 20.00 35.00 0.00 30.00 30.00 0.00 25.00	32.50 22.50 30.00 37.50 2.50 35.00 10.00 30.00 12.50 15.00 45.00	0	4	2	2	3	1
Bra028592.1P	222	5	4	0	1	3		PEEFGNLTSLT	SDMNFNGTLSS;SRNNLNGTIPV;EIPKYNFTGNN		15.00 55.00 35.00 5.00 20.00 35.00 0.00 30.00 30.00 0.00 30.00	35.00 28.33 30.00 43.33 3.33 35.00 11.67 33.33 11.67 15.00 38.33	0	4	2	2	3	1
AL8G42790.t1	219	5	6	4	1	1	TLSYMNFSSGT;LLDSNNLSGEI;KIPKYNFTANN;NFTANNLSCGG	PESIGNLSSLT	SRNNLNGTIPD	30.00 1.25 27.50 32.50 15.00 38.75 6.25 28.75 23.75 31.25 25.00	15.00 55.00 35.00 5.00 20.00 35.00 0.00 30.00 30.00 0.00 25.00	25.00 40.00 20.00 40.00 5.00 40.00 20.00 50.00 5.00 20.00 50.00	1	5	3	3	4	2
AT5G65240.2	219	5	6	3	1	2	TLSYMNFSSGT;LLDSNNLSGEI;NFTANNLSCGG	PESIGNLSSLT	SRNNLNGSIPD;KIPKYNFTANN	25.00 0.00 23.33 26.67 20.00 41.67 10.00 33.33 21.67 36.67 18.33	15.00 55.00 35.00 5.00 15.00 35.00 0.00 30.00 35.00 0.00 30.00	35.00 22.50 27.50 40.00 2.50 35.00 10.00 32.50 7.50 15.00 45.00	1	5	3	3	4	2
Bra024369.1P	171	3	4	2	2	0	TLSYMNFSSGT;LFTANNLTCGG	PESIGNLSSLT;PSTLGNLSNIQ		15.00 12.50 17.50 30.00 35.00 35.00 22.50 20.00 40.00 22.50 40.00	17.50 50.00 37.50 5.00 22.50 40.00 0.00 37.50 37.50 0.00 30.00		0	4	1	3	3	1
Potri007G094500.1.p	213	5	6	5	1	0	TGNHLNCSGPN;LLDSNNLSGQI;TLSGINCSGTL;TLGQNNLSGAI;QVPKYNFTGNH	PKEFGNLTSLT		29.00 8.00 31.00 40.00 16.00 40.00 5.00 38.00 18.00 37.00 21.00	15.00 55.00 30.00 5.00 15.00 35.00 0.00 30.00 30.00 0.00 25.00		0	6	3	3	4	2
Potri005G074200.1.p	219	5	5	4	1	0	TLSDINCSGIL;TLSQNNLSGAI;LLDSNNLSGQV;QIPKYNFTGNH	PKEFGNLSSLT		30.00 1.25 33.75 38.75 18.75 40.00 3.75 33.75 21.25 37.50 12.50	15.00 60.00 30.00 5.00 20.00 35.00 0.00 35.00 30.00 0.00 30.00		0	5	3	2	4	1
Glyma08G134600.8.p	248	5	6	4	1	1	NFTGNNLSCGA;LLDSNNLSGQI;TLSQNNLSGTI;KVPKYNFTGNN	PKELGNLTSLS	LKISLNASAHQ	30.00 1.25 26.25 35.00 11.25 36.25 5.00 27.50 18.75 32.50 16.25	15.00 55.00 30.00 0.00 20.00 35.00 0.00 35.00 30.00 0.00 25.00	0.00 25.00 50.00 35.00 5.00 50.00 40.00 45.00 40.00 45.00 20.00	0	6	2	4	3	3
Medtr8g090140.2	211	4	6	2	2	2	QLDSNNLSGRI;TLSQNNLSGII	PKEFGNLTSLI;PESLANISSLS	LKLSLNASGQQ;QVPKYNFSGNT	22.50 0.00 22.50 37.50 22.50 40.00 5.00 40.00 20.00 50.00 5.00	17.50 52.50 32.50 5.00 15.00 37.50 0.00 35.00 35.00 0.00 30.00	22.50 15.00 45.00 37.50 2.50 42.50 20.00 32.50 37.50 32.50 30.00	0	6	2	4	4	2
Glyma05G177500.6.p	244	5	5	2	1	2	TLSQNNLSGTI;LLDSNNLSGQI	PKELGNLTSLS	KVPKYNFTGNN;LKISLNASAHQ	22.50 0.00 25.00 35.00 17.50 37.50 5.00 40.00 17.50 50.00 5.00	15.00 55.00 30.00 0.00 20.00 35.00 0.00 35.00 30.00 0.00 25.00	22.50 15.00 45.00 37.50 2.50 40.00 20.00 30.00 32.50 27.50 30.00	0	5	2	3	3	2
Glyma18G016400.2.p	251	5	4	0	1	3		PKEFGNLTNLV	SLQGNNITGDI;LKVSLNVSANQ;SIPMYNFTGNN		15.00 55.00 30.00 5.00 15.00 35.00 0.00 30.00 30.00 0.00 25.00	21.67 10.00 38.33 31.67 8.33 36.67 13.33 31.67 30.00 35.00 18.33	0	4	1	3	2	2
Medtr3g087060.3	265	5	4	0	1	3		PKEFGNLTSLV	LKLSLNASPNQ;SQNNLNGTIPE;NVPKFNFTGNK		15.00 55.00 30.00 0.00 20.00 35.00 0.00 30.00 25.00 0.00 25.00	23.33 23.33 35.00 36.67 3.33 40.00 21.67 38.33 26.67 25.00 38.33	0	4	1	3	2	2
Solyc11g008960.2.1	215	5	5	3	1	1	FLSQNNLSGTI;QVPKYNFSENH;LNCGLNFSHRC	PEALGNLTSLT	LKSSLNASNDQ	23.33 13.33 25.00 38.33 8.33 35.00 6.67 33.33 30.00 33.33 18.33	15.00 55.00 35.00 5.00 15.00 35.00 0.00 30.00 30.00 0.00 25.00	0.00 25.00 50.00 35.00 5.00 50.00 40.00 45.00 40.00 45.00 15.00	0	5	1	4	2	3
PGSC0003DMP400028239	211	5	5	3	1	1	FLSQNNLSGTI;QVPKYNFSENH;LNCGLNFSRRC	PEALGNLTSLT	LKSSLNASNDQ	23.33 15.00 25.00 40.00 11.67 35.00 8.33 35.00 30.00 33.33 16.67	15.00 55.00 35.00 5.00 20.00 35.00 0.00 30.00 30.00 0.00 30.00	0.00 25.00 50.00 35.00 5.00 50.00 40.00 45.00 40.00 45.00 15.00	0	5	1	4	2	3
Solyc03g078520.3.1	244	5	4	3	0	1	SLNSLNASNGQ;QVPKYNFTGNH;LNCGLNLTHHC		FLSRNNLTGTI	30.00 15.00 33.33 40.00 13.33 40.00 15.00 31.67 25.00 30.00 23.33		25.00 0.00 25.00 35.00 20.00 40.00 5.00 40.00 20.00 50.00 5.00	0	4	1	3	1	3
PGSC0003DMP400037749	211	5	5	2	1	2	QVPKYNFTGNH;LNCGLNLTHHC	PKEIGNLTSLT	FLSRNNITGTI;LKNSLNASNGQ	27.50 20.00 25.00 40.00 2.50 32.50 10.00 35.00 35.00 30.00 22.50	15.00 55.00 30.00 5.00 15.00 35.00 0.00 35.00 30.00 0.00 30.00	12.50 12.50 37.50 37.50 12.50 45.00 22.50 40.00 27.50 47.50 10.00	0	5	1	4	2	3
PGSC0003DMP400037750	211	5	5	2	1	2	QVPKYNFTGNH;LNCGLNLTHHC	PKEIGNLTSLT	FLSRNNITGTI;LKNSLNASNGQ	27.50 20.00 25.00 40.00 2.50 32.50 10.00 35.00 35.00 30.00 22.50	15.00 55.00 30.00 5.00 15.00 35.00 0.00 35.00 30.00 0.00 30.00	12.50 12.50 37.50 37.50 12.50 45.00 22.50 40.00 27.50 47.50 10.00	0	5	1	4	2	3
Bradi1g10950.3.p	214	5	6	1	1	4	NFSGNNLTCGA	PEQLGNLSSLT	MKLKLNATGTQ;RLAYNNLSGSI;SQNSLNGSIPD;EVARYNFSGNN	30.00 0.00 20.00 35.00 10.00 40.00 5.00 15.00 5.00 20.00 10.00	15.00 55.00 35.00 5.00 20.00 35.00 0.00 30.00 30.00 0.00 30.00	21.25 16.25 30.00 37.50 6.25 38.75 17.50 40.00 25.00 30.00 27.50	0	6	2	4	3	3
Zm00001d033652_P001	213	5	7	3	1	3	SLPGNNISGGI;HPCASNMSYQG;NFSGNNLTCGA	PEEFGNLSRLT	MKLKLNATGSQ;SQNNLNGSIPD;QVARYNFSGNN	30.00 13.33 21.67 33.33 25.00 41.67 11.67 35.00 23.33 46.67 23.33	15.00 55.00 30.00 5.00 15.00 35.00 0.00 30.00 30.00 0.00 25.00	23.33 21.67 36.67 36.67 3.33 41.67 21.67 38.33 25.00 26.67 35.00	0	7	2	5	3	4
LOC_Os03g49620.2	267	5	5	1	1	3	NFSGNNLTCGA	PEQIGNLSSLT	QVARYNFSGNN;MKLKLNATGNQ;SQNNLNGTIPD	25.00 0.00 15.00 35.00 10.00 40.00 5.00 20.00 5.00 30.00 10.00	15.00 55.00 30.00 5.00 20.00 35.00 0.00 30.00 25.00 0.00 25.00	23.33 21.67 35.00 35.00 3.33 38.33 21.67 35.00 25.00 23.33 36.67	0	5	1	4	2	3
Bradi3g10397.1.p	216	5	5	1	1	3	IKRKLNVTGSQ	PPQLGNLSRLT	FLSQNNFSGPI;GLANNNLSGQI;QVARYNFSGNH	0.00 25.00 50.00 35.00 5.00 50.00 35.00 45.00 35.00 45.00 15.00	15.00 55.00 35.00 5.00 15.00 35.00 0.00 30.00 30.00 0.00 25.00	28.33 0.00 26.67 36.67 11.67 35.00 3.33 35.00 25.00 36.67 15.00	0	5	2	3	3	2
Zm00001d048877_P002	222	5	4	3	1	0	ILDNNNITGGI;GRNNLNGSIPD;LNCGQNLSACE	PPEFGNLSGLT		21.67 18.33 21.67 33.33 15.00 40.00 16.67 46.67 21.67 25.00 30.00	15.00 55.00 30.00 5.00 15.00 35.00 0.00 30.00 25.00 0.00 25.00		0	4	2	2	3	1
Zm00001d015971_P004	228	5	9	4	3	2	IGELQNLSVLS;RLAYNNLSGQI;HYCASNTSYPS;SQNNFNGSIPG	PGSIANISSLT;PASLGNLSKLQ;PEEFGNLSSLT	QVARYNFSGNH;MKQKLNVTGGQ	20.00 17.50 20.00 25.00 22.50 32.50 11.25 37.50 16.25 21.25 27.50	16.67 50.00 35.00 5.00 21.67 38.33 0.00 35.00 36.67 0.00 26.67	20.00 12.50 42.50 35.00 2.50 37.50 17.50 27.50 32.50 27.50 25.00	0	9	2	7	6	3
FGENESH00000027981	209	5	6	1	1	4		PEQFGNLSSLT	MKQKLNVTGNQ;RLAYNNLSGQI;SDNNFNGSIPD;QVARYNFSGNH		15.00 55.00 35.00 5.00 20.00 35.00 0.00 30.00 30.00 0.00 25.00	21.25 16.25 32.50 36.25 7.50 40.00 16.25 38.75 25.00 32.50 28.75	0	6	2	4	3	3
LOC_Os02g18320.1	269	5	6	1	1	4	HSCSTNMSYQS	PEQFGNLSSLT	MKQKLNVTGNQ;RLAYNNLSGQI;SDNNFNGSIPD;QVARYNFSGNH	15.00 20.00 20.00 5.00 40.00 40.00 5.00 40.00 25.00 10.00 35.00	15.00 55.00 35.00 5.00 15.00 35.00 0.00 30.00 25.00 0.00 25.00	22.50 15.00 30.00 35.00 6.25 40.00 15.00 36.25 23.75 30.00 28.75	0	6	2	4	3	3
Solyc05g056370.3.1	230	5	2	1	1	0	LLRALNDSHNK	PNSLINITGLK		0.00 20.00 50.00 30.00 5.00 50.00 35.00 40.00 35.00 40.00 20.00	20.00 50.00 35.00 5.00 15.00 40.00 0.00 35.00 40.00 0.00 30.00		0	2	0	2	1	1
Mapoly0560s0001.1.p	225	5	5	4	1	0	DLYQNNFTGEI;DVGFNNLSGRV;SLVDPNDTLRS;FLRLFNNSLSG	PASLANLSNLQ		25.00 1.25 28.75 22.50 23.75 35.00 18.75 35.00 12.50 45.00 18.75	15.00 50.00 35.00 0.00 15.00 40.00 0.00 35.00 40.00 0.00 30.00		1	4	3	2	4	1
evm_27.model.AmTr_v1.0_scaffold00010.295	238	5	6	2	2	2	FLRLNNNSLTG;GEVPSNGSFSL	PMSLTNVSALQ;PSDLGNLTNLV	ELYSNNISGMI;DLSNNNLSGEV	20.00 20.00 7.50 2.50 30.00 45.00 25.00 20.00 0.00 40.00 32.50	7.50 52.50 27.50 0.00 2.50 52.50 0.00 52.50 25.00 0.00 25.00	7.50 0.00 7.50 27.50 2.50 52.50 0.00 27.50 22.50 45.00 2.50	1	5	3	3	6	0
Bradi5g12227.1.p	243	5	5	4	1	0	FLRLNNNSLSG;ELYSNNISGTI;DLYLNNFTGVI;DLSNNNLSGEV	PYELGNLTNLV		6.25 0.00 8.75 22.50 3.75 45.00 1.25 31.25 16.25 43.75 6.25	10.00 55.00 35.00 0.00 0.00 50.00 0.00 40.00 20.00 0.00 10.00		1	4	4	1	5	0
Zm00001d025580_P001	232	5	5	4	1	0	FLRLNNNSLSG;ELYSNNISGPI;DLYLNNFTGGI;DLSNNNLSGGV	PPELGNLTNLV		6.25 0.00 8.75 22.50 3.75 45.00 1.25 31.25 16.25 43.75 6.25	10.00 55.00 35.00 0.00 0.00 50.00 0.00 40.00 20.00 0.00 10.00		1	4	4	1	5	0
FGENESH00000012943	236	5	6	3	2	1	DLYLNNFTGFI;ELYSNNISGTI;FLRLNNNSLSG	PKSLTNITTLQ;PNELGNLTNLV	DLSNNNLSGEV	3.33 0.00 10.00 18.33 5.00 43.33 1.67 35.00 11.67 45.00 6.67	7.50 52.50 27.50 0.00 2.50 52.50 0.00 52.50 25.00 0.00 25.00	15.00 0.00 5.00 35.00 0.00 50.00 0.00 20.00 30.00 40.00 5.00	1	5	4	2	6	0
LOC_Os04g38480.1	291	5	6	3	2	1	DLYLNNFTGFI;ELYSNNISGTI;FLRLNNNSLSG	PKSLTNITTLQ;PNELGNLTNLV	DLSNNNLSGEV	3.33 0.00 10.00 18.33 5.00 43.33 1.67 35.00 11.67 45.00 6.67	7.50 52.50 27.50 0.00 2.50 52.50 0.00 52.50 25.00 0.00 25.00	15.00 0.00 5.00 35.00 0.00 50.00 0.00 20.00 30.00 40.00 5.00	1	5	4	2	6	0
Bradi3g46747.1.p	239	5	4	3	1	0	FLRLNNNSMSG;ELYSNNISGPI;DLSNNNLSGAV	PAELGNLTSLV		8.33 0.00 8.33 18.33 3.33 46.67 1.67 30.00 15.00 40.00 8.33	10.00 55.00 35.00 0.00 0.00 50.00 0.00 40.00 20.00 0.00 10.00		1	3	3	1	4	0
Zm00001d050868_P004	237	5	6	4	2	0	DLSSNNLSGPV;FLRLNNNSLVG;GPVSSNGSFSL;DLYMNNFSGNI	PVALTNISTLQ;PPELGNLTNLV		10.00 10.00 6.25 17.50 15.00 42.50 12.50 23.75 10.00 45.00 16.25	7.50 52.50 27.50 0.00 2.50 57.50 0.00 50.00 22.50 0.00 25.00		1	5	3	3	6	0
Zm00001d016928_P010	238	5	6	3	2	1	DLYMNNFSGNI;ELYSNNISGTI;FLRLNNNSLVG	PVSLTNISTLQ;PPELGNLTNLV	DLSNNNLSGQV	3.33 0.00 10.00 18.33 5.00 43.33 1.67 35.00 11.67 46.67 6.67	7.50 52.50 27.50 0.00 2.50 52.50 0.00 52.50 25.00 0.00 25.00	15.00 0.00 5.00 35.00 0.00 50.00 0.00 20.00 30.00 40.00 5.00	1	5	4	2	6	0
Zm00001d024430_P002	249	5	5	3	1	1	DLSNNNLSGEV;FLRLNNNSLSG;DLYLNNFTGPI	PSELGNLTNLV	ELYSNNISGTI	8.33 0.00 8.33 23.33 3.33 41.67 1.67 30.00 16.67 41.67 8.33	10.00 55.00 35.00 0.00 0.00 50.00 0.00 40.00 20.00 0.00 10.00	0.00 0.00 10.00 20.00 5.00 55.00 0.00 35.00 15.00 50.00 0.00	1	4	4	1	5	0
FGENESH00000043354	206	4	4	2	1	1	DRRLNNNSLSG;ELYSNNISGTI	PSELGNLTNLD	DLSNNNLSGEV	15.00 5.00 10.00 10.00 5.00 45.00 2.50 35.00 7.50 40.00 10.00	10.00 55.00 35.00 0.00 0.00 50.00 0.00 40.00 20.00 0.00 30.00	20.00 0.00 5.00 35.00 0.00 45.00 0.00 20.00 30.00 40.00 5.00	1	3	3	1	4	0
LOC_Os08g07760.1	286	5	5	3	1	1	FLRLNNNSLSG;ELYSNNISGTI;DLYLNNFTGPI	PSELGNLTNLV	DLSNNNLSGEV	3.33 0.00 10.00 18.33 5.00 43.33 1.67 35.00 11.67 45.00 6.67	10.00 55.00 35.00 0.00 0.00 50.00 0.00 40.00 20.00 0.00 10.00	15.00 0.00 5.00 35.00 0.00 50.00 0.00 20.00 30.00 40.00 5.00	1	4	4	1	5	0
PDK_30s6550926g011	230	5	5	3	1	1	DLYLNNFTGGI;DLSTNNLSGEV;FLRLNNNSLSG	PDSLGNLSKLR	ELYSNNISGTI	6.67 0.00 8.33 21.67 3.33 41.67 1.67 31.67 15.00 46.67 8.33	5.00 70.00 15.00 0.00 10.00 50.00 0.00 50.00 35.00 0.00 30.00	0.00 0.00 10.00 20.00 5.00 55.00 0.00 35.00 15.00 50.00 0.00	1	4	4	1	5	0
PDK_30s726061g003	224	5	4	2	2	0	FLRLNNNSLSG;GLVPSNGSFSL	PSDLGNLTNLV;PDSLGNLSKLR		17.50 17.50 7.50 2.50 30.00 45.00 25.00 20.00 0.00 40.00 32.50	7.50 62.50 25.00 0.00 5.00 50.00 0.00 45.00 27.50 0.00 20.00		1	3	1	3	4	0
AL2G31410.t1	235	5	6	2	3	1	FLRLNNNSLTG;GSVPDNGSFSL	PMALTNITTLQ;LILLSNHSLWL;PSNLGNLTNLV	ELYSNNITGPI	20.00 20.00 7.50 2.50 30.00 45.00 25.00 20.00 0.00 40.00 32.50	5.00 36.67 20.00 1.67 3.33 38.33 3.33 38.33 20.00 5.00 20.00	0.00 0.00 10.00 20.00 5.00 55.00 0.00 35.00 15.00 50.00 0.00	1	5	2	4	5	1
AT1G71830.1	234	5	6	2	3	1	FLRLNNNSLTG;GSVPDNGSFSL	PMSLTNITTLQ;LILLPNHSLWL;PSNLGNLTNLV	ELYSNNITGPI	20.00 20.00 7.50 2.50 30.00 45.00 25.00 20.00 0.00 40.00 32.50	5.00 36.67 20.00 1.67 3.33 38.33 5.00 38.33 20.00 5.00 21.67	0.00 0.00 10.00 20.00 5.00 55.00 0.00 35.00 15.00 50.00 0.00	1	5	2	4	5	1
Bra016112.1P	215	5	5	2	2	1	FLRLNNNTLTG;GSVPDNGSFSL	PSNLGNLTNLV;PMSLTNITTLQ	ELYSNNITGPI	20.00 20.00 7.50 2.50 30.00 45.00 25.00 20.00 0.00 40.00 32.50	7.50 52.50 27.50 0.00 2.50 52.50 0.00 52.50 25.00 0.00 25.00	0.00 0.00 10.00 20.00 5.00 55.00 0.00 35.00 15.00 50.00 0.00	1	4	2	3	5	0
Bra003911.1P	179	3	2	1	1	0	ELYSNNITGPI	PSNLGNLTNLV		0.00 0.00 10.00 20.00 5.00 55.00 0.00 35.00 15.00 50.00 0.00	10.00 55.00 35.00 0.00 0.00 50.00 0.00 40.00 20.00 0.00 10.00		0	2	1	1	2	0
AT1G34210.1	237	5	4	2	1	1	FLRLNNNSLTG;GSVPDNGSFSL	PSDLGNLTNLV	ELYSNNITGPV	20.00 20.00 7.50 2.50 30.00 45.00 25.00 20.00 0.00 40.00 32.50	10.00 55.00 35.00 0.00 0.00 50.00 0.00 40.00 20.00 0.00 10.00	0.00 0.00 10.00 20.00 5.00 55.00 0.00 35.00 15.00 50.00 0.00	1	3	2	2	4	0
Potri007G082400.1.p	231	5	5	2	2	1	FLRLNNNSLSG;GPVPDNGSFSL	PLSLINITALQ;PSDLGNLTNLV	ELYGNNISGPI	20.00 20.00 7.50 2.50 30.00 45.00 25.00 20.00 0.00 40.00 32.50	7.50 52.50 27.50 0.00 2.50 52.50 0.00 52.50 25.00 0.00 25.00	0.00 0.00 10.00 20.00 5.00 55.00 0.00 35.00 15.00 50.00 0.00	1	4	2	3	5	0
Potri005G083300.1.p	232	5	5	2	2	1	FLRLNNNSLSG;GPVPDNGSFSL	PLSLTNITALQ;PSDLGNLTNLV	ELYGNNISGPI	20.00 20.00 7.50 2.50 30.00 45.00 25.00 20.00 0.00 40.00 32.50	7.50 52.50 27.50 0.00 2.50 52.50 0.00 52.50 25.00 0.00 25.00	0.00 0.00 10.00 20.00 5.00 55.00 0.00 35.00 15.00 50.00 0.00	1	4	2	3	5	0
Glyma20G173000.1.p	247	5	5	3	2	0	FLRLNNNSLSG;ELYSNNITGPI;GVVPDNGSFSL	PSDLGNLTNLV;PMSLTNITALQ		11.67 11.67 8.33 8.33 21.67 48.33 16.67 25.00 5.00 43.33 21.67	7.50 52.50 27.50 0.00 2.50 52.50 0.00 52.50 25.00 0.00 25.00		1	4	2	3	5	0
Glyma02G076100.1.p	247	5	5	2	2	1	FLRLNNNSLTG;GVVPDNGSFSL	PNDLGNLTNLV;PMPLTNITALQ	ELYSNNISGPI	17.50 17.50 7.50 2.50 30.00 45.00 25.00 20.00 0.00 40.00 32.50	7.50 52.50 27.50 0.00 2.50 52.50 0.00 52.50 25.00 0.00 25.00	0.00 0.00 10.00 20.00 5.00 55.00 0.00 35.00 15.00 50.00 0.00	1	4	2	3	5	0
Medtr1g097160.1	231	5	5	2	2	1	FLRLNNNSLMG;GVVPDNGSFSL	PMSLTNISALQ;PSDLGNLTNLV	ELYSNNITGPI	17.50 17.50 7.50 2.50 30.00 45.00 25.00 20.00 0.00 42.50 32.50	7.50 52.50 27.50 0.00 2.50 52.50 0.00 52.50 25.00 0.00 25.00	0.00 0.00 10.00 20.00 5.00 55.00 0.00 35.00 15.00 50.00 0.00	1	4	2	3	5	0
Glyma10G218800.1.p	247	5	5	3	2	0	FLRLNNNSLSG;ELYSNNITGPI;GVVPDNGSFSL	PSDLGNLTNLV;PMSLTNITALQ		11.67 11.67 8.33 8.33 21.67 48.33 16.67 25.00 5.00 43.33 21.67	7.50 52.50 27.50 0.00 2.50 52.50 0.00 52.50 25.00 0.00 25.00		1	4	2	3	5	0
Potri013G117200.1.p	231	5	5	2	2	1	FLRLNNNSLTG;GVVPDNGSFSL	PMSLTNISALQ;PGDLGNLTTLV	ELYSNNISGPI	17.50 17.50 7.50 2.50 30.00 45.00 25.00 20.00 0.00 40.00 32.50	7.50 52.50 27.50 0.00 2.50 52.50 0.00 52.50 25.00 0.00 25.00	0.00 0.00 10.00 20.00 5.00 55.00 0.00 35.00 15.00 50.00 0.00	1	4	2	3	5	0
Potri019G087700.1.p	232	5	5	3	2	0	ELYSNNISGPI;FLRLNNNSLAG;GVVPDNGSFSL	PMSLTNISALQ;PSDLGNLTNLV		11.67 11.67 8.33 8.33 21.67 48.33 16.67 25.00 5.00 45.00 21.67	7.50 52.50 27.50 0.00 2.50 52.50 0.00 52.50 25.00 0.00 25.00		1	4	2	3	5	0
PGSC0003DMP400047883	237	5	5	2	2	1	FLRLNNNSLTG;GVVPDNGSFSL	PSDLGNLTNLV;PMSLTNISSLQ	ELYSNNISGLI	17.50 17.50 7.50 2.50 30.00 45.00 25.00 20.00 0.00 40.00 32.50	7.50 52.50 27.50 0.00 2.50 52.50 0.00 52.50 25.00 0.00 25.00	0.00 0.00 10.00 20.00 5.00 55.00 0.00 35.00 15.00 50.00 0.00	1	4	2	3	5	0
AL7G18140.t1	225	5	6	4	1	1	DLGNANLSGQL;FLRLNNNSLSG;GDIPVNGSFSL;DLYLNNLSGPI	PEQLGNLTELV	ELYSNNITGTI	12.50 10.00 7.50 22.50 17.50 45.00 12.50 26.25 6.25 41.25 17.50	10.00 60.00 30.00 0.00 0.00 50.00 0.00 45.00 25.00 0.00 10.00	0.00 0.00 5.00 20.00 5.00 55.00 0.00 35.00 10.00 45.00 0.00	1	5	4	2	6	0
Bra034562.1P	171	3	5	3	1	1	FFANTNLTPLP;DLYLNNLSGPI;DLGNANLSGQL	PETLGNLTELV	ELYSNNITGTI	5.00 3.33 8.33 31.67 15.00 35.00 8.33 33.33 28.33 31.67 16.67	10.00 55.00 35.00 0.00 0.00 50.00 0.00 40.00 20.00 0.00 10.00	0.00 0.00 10.00 20.00 5.00 55.00 0.00 35.00 15.00 50.00 0.00	0	5	3	2	4	1
AT4G33430.2	268	5	6	4	1	1	LVRLNNNSLSG;GDIPVNGSFSL;DLGNANLSGQL;DLYLNNLSGPI	PEQLGNLTELV	ELYSNNITGTI	13.75 10.00 10.00 23.75 17.50 47.50 12.50 25.00 8.75 42.50 17.50	10.00 55.00 35.00 0.00 0.00 50.00 0.00 40.00 20.00 0.00 10.00	0.00 0.00 10.00 20.00 5.00 55.00 0.00 35.00 15.00 50.00 0.00	1	5	4	2	6	0
AL3G45640.t1	210	6	5	4	0	1	VLQSWNVTHVT;FLRLNNNSLSG;GDIPVNGSFSQ;DLGNVNLSGEL		ELYSNNITGEI	25.00 10.00 25.00 20.00 17.50 48.75 18.75 35.00 7.50 43.75 25.00		0.00 0.00 5.00 20.00 5.00 55.00 0.00 35.00 10.00 45.00 0.00	1	4	3	2	4	1
AT2G13800.1	212	5	6	6	0	0	DLFANNISGPI;ELFNNNITGEI;DLGSANLSGEL;ILQSWNATHVT;FLRLYNNSLSG;GDIPVNGSFSQ			14.17 7.50 16.67 21.67 12.50 47.50 13.33 35.83 11.67 44.17 15.83			1	5	4	2	5	1
Bra032125.1P	167	4	4	4	0	0	QSWTWNATDVT;HVTCNNETTVV;ELFSNNITRGI;ELYMNNLSGSI			10.00 10.00 8.75 27.50 20.00 51.25 21.25 37.50 23.75 32.50 7.50			0	4	2	2	2	2
AT2G13790.1	226	5	5	3	1	1	PISFANNSLTD;FLRLNNNSLSG;GDIPVNGSFSL	LLLLFNFTLRV	ELYSNNITGEI	26.67 30.00 6.67 3.33 31.67 51.67 20.00 23.33 5.00 55.00 38.33	0.00 5.00 5.00 5.00 5.00 5.00 5.00 10.00 10.00 15.00 15.00	0.00 0.00 5.00 20.00 5.00 55.00 0.00 35.00 10.00 45.00 0.00	1	4	2	3	3	2
AL3G45570.t1	226	5	5	3	1	1	FLRLNNNSLSG;SFMNNNLTAPA;GDIPVNGSFSL	LLILFNFTLRV	ELYSNNITGEI	15.00 15.00 16.67 23.33 23.33 40.00 21.67 40.00 5.00 43.33 28.33	0.00 5.00 5.00 5.00 5.00 10.00 10.00 10.00 10.00 15.00 15.00	0.00 0.00 5.00 20.00 5.00 55.00 0.00 35.00 10.00 45.00 0.00	1	4	2	3	3	2
Glyma08G180800.3.p	238	5	5	2	2	1	FLRLNNNSLTG;GEVPVNGSFSL	PMSLTNVSSLQ;PEELGNLTNLV	ELYSNNITGKI	20.00 20.00 7.50 2.50 30.00 45.00 25.00 20.00 0.00 40.00 32.50	7.50 52.50 27.50 0.00 2.50 55.00 0.00 55.00 27.50 0.00 27.50	0.00 0.00 10.00 20.00 5.00 55.00 0.00 35.00 10.00 45.00 0.00	1	4	2	3	5	0
Glyma15G051600.1.p	238	5	4	2	2	0	FLRLNNNSLTG;GEIPVNGSFSL	PDELGNLTNLV;PISLTNVSSLQ		20.00 20.00 7.50 2.50 30.00 45.00 25.00 20.00 0.00 40.00 32.50	7.50 50.00 25.00 0.00 2.50 55.00 0.00 57.50 27.50 0.00 30.00		1	3	1	3	4	0
Medtr2g008390.1	255	5	6	4	2	0	DLYLNNISGTI;DLANENLSGNL;FLRLNNNSLTG;GDFPVNGSFSL	PISLTNVTTLQ;PEELGNLTNLE		11.25 10.00 7.50 21.25 17.50 46.25 12.50 26.25 8.75 43.75 17.50	5.00 50.00 25.00 0.00 2.50 55.00 0.00 57.50 27.50 0.00 30.00		1	5	3	3	6	0
Medtr2g008400.1	236	5	7	4	2	1	DLYLNNLTGTI;DLGNANLSGIL;FLRLNNNSLTG;GDFPVNGSFSI	PISLTNVTTLQ;PEELGNLTNLG	GLYNNNITGTI	12.50 10.00 7.50 22.50 17.50 45.00 12.50 26.25 6.25 41.25 17.50	7.50 50.00 25.00 0.00 2.50 55.00 0.00 57.50 27.50 0.00 30.00	0.00 0.00 5.00 20.00 5.00 55.00 0.00 35.00 10.00 45.00 0.00	1	6	4	3	7	0
Medtr2g008360.1	254	5	5	2	2	1	FLRLNNNTLTG;GTVPVNGSFSL	PEELGNLTNLV;PMSLTNVSSLQ	ELYSNNITGKI	20.00 20.00 7.50 2.50 30.00 45.00 25.00 20.00 0.00 40.00 32.50	7.50 50.00 25.00 0.00 2.50 55.00 0.00 57.50 27.50 0.00 30.00	0.00 0.00 5.00 20.00 5.00 55.00 0.00 35.00 10.00 45.00 0.00	1	4	2	3	5	0
Medtr2g008370.1	252	5	7	4	2	1	DLENANLSGTL;VFQSWNATNVN;FLRLNNNSLTG;GDIPVNGSFLL	LHLLLNASSNV;PEELGNLTNLV	ELSSNNITGKI	31.25 10.00 28.75 23.75 33.75 48.75 26.25 33.75 15.00 40.00 23.75	10.00 30.00 17.50 5.00 12.50 25.00 10.00 27.50 25.00 20.00 32.50	25.00 0.00 30.00 35.00 20.00 30.00 5.00 30.00 20.00 45.00 5.00	1	6	3	4	5	2
Glyma05G119500.2.p	231	5	7	6	0	1	DLYSNNITGPI;ELYSNNITGKI;DLGNANLSGQL;DLSNNNLTGDI;FLRLNNNSLSG;GDIPINGSFSS		NNPSLNNTLVP	20.00 6.67 10.83 26.67 17.50 50.83 10.83 25.00 16.67 43.33 15.83		45.00 15.00 45.00 35.00 5.00 30.00 20.00 45.00 10.00 20.00 55.00	1	6	5	2	6	1
Potri003G023000.1.p	211	5	6	4	2	0	ELYSNNISGKI;DLGNANLSGPL;FLRLNNNTLSG;GDIPTNGSFSL	PDELGNLTNLV;GTIPMNLTTVT		16.25 12.50 10.00 21.25 17.50 51.25 12.50 25.00 7.50 43.75 18.75	17.50 52.50 17.50 2.50 25.00 35.00 0.00 22.50 37.50 0.00 35.00		1	5	3	3	6	0
Solyc10g047140.2.1	228	5	6	3	2	1	DLGNANLSGQL;FLRLNNNSLNE;GLVPVNGSFSL	PNELGNLTELV;IGLLFNLSPVA	ELYSNNISGRI	16.67 13.33 8.33 18.33 21.67 48.33 16.67 23.33 3.33 40.00 26.67	7.50 32.50 20.00 2.50 2.50 30.00 5.00 27.50 22.50 12.50 52.50	0.00 0.00 5.00 20.00 5.00 55.00 0.00 35.00 10.00 45.00 0.00	1	5	3	3	5	1
Solyc01g104970.3.1	230	5	5	3	1	1	FLRLNNNSLTG;DLGNANLSGQL;GPVPVNGSFSL	PYELGNLTNLV	ELYSNNISGRI	21.67 16.67 10.00 21.67 21.67 50.00 16.67 21.67 5.00 41.67 25.00	10.00 55.00 35.00 0.00 0.00 50.00 0.00 40.00 20.00 0.00 10.00	0.00 0.00 10.00 20.00 5.00 55.00 0.00 35.00 15.00 50.00 0.00	1	4	3	2	5	0
FGENESH00000008206	164	3	5	4	0	1	SDSPSNNSGAA;PRTFANSSDSP;RLDLGNQSLSG;GIIPTNGSFSH		DLSHNNLSGII	23.75 28.75 18.75 15.00 32.50 38.75 25.00 25.00 21.25 26.25 33.75		30.00 0.00 35.00 35.00 15.00 30.00 5.00 35.00 15.00 50.00 5.00	1	4	2	3	3	2
LOC_Os06g12120.1	274	5	8	7	1	0	PRTFANSSDSP;RLDLGNQSLSG;DLSHNNLSGII;SDSPSNNSGAA;NLRLNNNSLSG;GIIPTNGSFSH;DLYLNNFTGEI	PNELGNLSKLS		23.57 14.29 17.86 16.43 27.14 35.71 22.86 27.86 19.29 30.71 20.00	15.00 45.00 35.00 5.00 30.00 35.00 0.00 35.00 35.00 0.00 25.00		2	6	4	4	6	2
FGENESH00000041216	133	3	3	2	0	1	RLDLGNQSLSG;GIIPTNGSFSH		DLSHNNLSGII	20.00 27.50 17.50 12.50 40.00 45.00 27.50 40.00 5.00 45.00 35.00		35.00 0.00 35.00 40.00 25.00 35.00 5.00 40.00 15.00 55.00 5.00	1	2	2	1	3	0
Mapoly0068s0069.1.p	233	5	5	4	1	0	ELYSNNISGNI;DLSNNNLSGEV;FLRLNNNSLTD;GEVPTNGSFSL	PKELGNLTNLV		17.50 12.50 6.25 17.50 16.25 48.75 12.50 23.75 12.50 46.25 20.00	10.00 60.00 30.00 0.00 0.00 50.00 0.00 45.00 25.00 0.00 10.00		1	4	3	2	5	0
Pp3c8_3330V3.1	239	5	5	3	1	1	GDVPTNGSFSL;FLRLNNNSLTG;DLYQNNFTGPI	PKELGNITALV	ELYSNNISGTI	13.33 13.33 8.33 13.33 21.67 43.33 16.67 25.00 6.67 45.00 21.67	10.00 55.00 35.00 0.00 0.00 50.00 0.00 40.00 20.00 0.00 10.00	0.00 0.00 10.00 20.00 5.00 55.00 0.00 35.00 15.00 50.00 0.00	1	4	3	2	5	0
Pp3c3_36680V3.1	240	5	5	3	1	1	GDVPTNGSFSL;FLRLNNNSLTG;DLYQNNFTGTI	PKELGNITALV	ELYSNNISGTV	13.33 13.33 8.33 13.33 21.67 43.33 16.67 25.00 6.67 45.00 21.67	10.00 55.00 35.00 0.00 0.00 50.00 0.00 40.00 20.00 0.00 10.00	0.00 0.00 10.00 20.00 5.00 55.00 0.00 35.00 15.00 50.00 0.00	1	4	3	2	5	0
Pp3c12_23570V3.8	240	5	4	2	1	1	FLRLNNNSLTG;DLYQNNFTGPI	PKELGNISALV	VLYSNNITGQI	5.00 0.00 7.50 17.50 5.00 32.50 2.50 32.50 7.50 42.50 15.00	10.00 55.00 35.00 0.00 0.00 50.00 0.00 45.00 25.00 0.00 10.00	0.00 0.00 5.00 20.00 5.00 55.00 0.00 35.00 10.00 45.00 0.00	1	3	3	1	4	0
Mapoly0009s0106.2.p	224	5	8	6	1	1	VTCGVNKSVSR;DLSYNNLSGLV;SGLVPNISVTN;PLVLFNTSKSD;TLDLSNNSFTG	SPWIGNLSNLQ	TFQNNNLTGII	20.00 11.00 25.00 14.00 25.00 37.00 20.00 32.00 12.00 37.00 27.00	15.00 10.00 25.00 0.00 10.00 20.00 0.00 30.00 15.00 0.00 20.00	25.00 0.00 30.00 40.00 20.00 35.00 5.00 35.00 20.00 50.00 5.00	1	7	3	5	5	3
EFJ33075	245	5	7	5	1	1	MLQNNNLSGPI;YLRLNNNSLSG;SGNVPNATTAN;DLSNNNLSNPI;SCSEQNVSRVE	PPEFGNWSRII	DVSFNNLSGNV	24.00 4.00 34.00 22.00 24.00 33.00 11.00 27.00 14.00 37.00 15.00	15.00 55.00 30.00 5.00 15.00 35.00 0.00 30.00 25.00 0.00 25.00	25.00 0.00 20.00 30.00 15.00 30.00 0.00 40.00 15.00 50.00 0.00	1	6	4	3	6	1
EFJ27434	245	5	7	5	1	1	MLQNNNLSGPI;YLRLNNNSLSG;SGNVPNATTAN;DLSNNNLSDPI;SCSEQNVSRVE	PPEFGNWSRII	DVSFNNLSGNV	24.00 4.00 33.00 22.00 24.00 34.00 11.00 27.00 14.00 37.00 15.00	15.00 55.00 30.00 5.00 15.00 35.00 0.00 30.00 25.00 0.00 25.00	20.00 0.00 15.00 30.00 15.00 30.00 0.00 40.00 15.00 50.00 0.00	1	6	4	3	6	1
AT5G45780.1	237	5	3	1	1	1	ATPVRNATGLS	SGPTPNISAKD	DLSFNNLSGPT	25.00 25.00 45.00 15.00 50.00 40.00 5.00 40.00 35.00 5.00 40.00	35.00 15.00 50.00 0.00 15.00 40.00 5.00 30.00 25.00 10.00 20.00	20.00 0.00 20.00 30.00 15.00 30.00 5.00 35.00 15.00 50.00 0.00	0	3	1	2	2	1
Bra025056.1P	235	5	2	1	0	1	ATPLRNASGLS		DLSFNNLSGPT	35.00 25.00 50.00 20.00 30.00 40.00 10.00 50.00 45.00 5.00 35.00		20.00 0.00 15.00 30.00 15.00 35.00 5.00 35.00 15.00 50.00 5.00	0	2	1	1	1	1
Glyma13G228000.1.p	232	5	4	1	2	1	FSKPVNDSIAD	SSGIGNLSHLK;PQLVANLTGLS	DLSFNNLSGPT	15.00 40.00 40.00 45.00 10.00 25.00 40.00 30.00 10.00 30.00 45.00	12.50 30.00 30.00 0.00 15.00 32.50 0.00 32.50 27.50 0.00 25.00	20.00 0.00 20.00 30.00 15.00 35.00 5.00 40.00 15.00 50.00 5.00	0	4	1	3	3	1
Medtr2g016500.1	227	5	4	2	2	0	DLSFNNLSGPT	SSGIGNLSHLR;PQLVANLTGLS		20.00 0.00 15.00 35.00 15.00 30.00 5.00 40.00 15.00 50.00 5.00	15.00 32.50 30.00 0.00 12.50 32.50 0.00 32.50 30.00 0.00 25.00		0	4	1	3	3	1
Solyc02g072310.3.1	185	4	1	0	1	0		SPSIGNLTHLR			10.00 10.00 25.00 0.00 10.00 30.00 0.00 35.00 15.00 0.00 25.00		0	1	0	1	1	0
PGSC0003DMP400049463	236	5	3	1	1	1	VPKPVNETSSD	SPSIGNLTHLR	DLSFNNLSGPT	5.00 15.00 40.00 25.00 5.00 15.00 35.00 5.00 40.00 35.00 5.00	10.00 10.00 25.00 0.00 10.00 20.00 0.00 30.00 15.00 0.00 20.00	20.00 0.00 15.00 35.00 15.00 30.00 0.00 35.00 15.00 50.00 5.00	0	3	1	2	2	1
Potri004G059100.1.p	226	5	5	3	2	0	SSHAQNCTGIS;ISNPVNETLSS;DLSFNNLSGPT	SPSIANLSHLR;PRLVANLTGLS		25.00 15.00 23.33 35.00 31.67 33.33 11.67 40.00 23.33 36.67 23.33	12.50 30.00 30.00 0.00 12.50 27.50 0.00 32.50 27.50 0.00 22.50		0	5	1	4	3	2
Zm00001d016197_P001	242	5	4	3	0	1	RLDRNNLSGPI;VTAMTNGTMSR;NRFLCNSSVIH		DLSFNNLSGPV	13.33 18.33 25.00 20.00 18.33 38.33 15.00 38.33 20.00 33.33 31.67		20.00 0.00 15.00 30.00 15.00 30.00 5.00 40.00 15.00 50.00 0.00	0	4	2	2	2	2
LOC_Os02g14120.1	283	5	5	3	1	1	LTVLTNESTIS;RLDKNNLSGQI;NRFLCNSSIMH	SPSIGNLSHLQ	DLSSNNLSGPV	11.67 18.33 20.00 16.67 21.67 31.67 21.67 28.33 30.00 28.33 30.00	15.00 10.00 20.00 0.00 5.00 20.00 0.00 30.00 15.00 0.00 25.00	20.00 0.00 15.00 30.00 10.00 30.00 0.00 40.00 15.00 50.00 0.00	0	5	2	3	3	2
AL2G15750.t1	240	5	5	3	1	1	TLDLSNNSFTG;YLRLNNNSLLG;PKAVSNCSAVF	SPRIGNLTYLE	DISYNNLSGSL	20.00 11.67 26.67 3.33 28.33 35.00 13.33 35.00 15.00 28.33 21.67	10.00 10.00 20.00 0.00 5.00 15.00 0.00 25.00 10.00 0.00 20.00	20.00 0.00 15.00 25.00 15.00 30.00 0.00 40.00 15.00 50.00 0.00	2	3	3	2	4	1
AT1G60800.1	235	5	5	3	1	1	PKAVSNCSAVP;SLDLSNNSFTG;YLRLNNNSLIG	SPRIGNLTYLQ	DISYNNLSGSL	21.67 10.00 30.00 5.00 25.00 35.00 13.33 38.33 16.67 30.00 30.00	10.00 10.00 20.00 0.00 5.00 15.00 0.00 25.00 10.00 0.00 20.00	20.00 0.00 15.00 25.00 15.00 30.00 0.00 40.00 15.00 50.00 0.00	2	3	3	2	4	1
Glyma02G036500.1.p	249	5	6	4	1	1	TLDLSNNTFSG;GPKANNCSTIL;GLPSQNLSGTL;YLRLNNNSLTG	SPGIGNLTNLQ	DLSYNNLSGSL	25.00 2.50 31.25 18.75 28.75 37.50 11.25 36.25 8.75 35.00 13.75	10.00 10.00 20.00 0.00 5.00 15.00 0.00 25.00 10.00 0.00 20.00	20.00 0.00 20.00 30.00 15.00 30.00 0.00 40.00 15.00 50.00 0.00	2	4	4	2	5	1
Glyma01G028700.1.p	244	5	5	3	1	1	GPKANNCSTVL;GLPSQNLSGTL;YLRLNNNSLTG	SPGIGNLTNLQ	DLSYNNLSGSL	25.00 3.33 31.67 23.33 30.00 40.00 8.33 36.67 10.00 33.33 10.00	15.00 10.00 25.00 0.00 5.00 20.00 0.00 25.00 10.00 0.00 20.00	20.00 0.00 20.00 30.00 15.00 30.00 0.00 40.00 15.00 50.00 0.00	1	4	3	2	4	1
Medtr5g033820.1	231	5	5	3	1	1	GPKENNCSTVL;GFPSQNLSGTL;YLRINNNSLTG	SPRIGNLTNLQ	DLSYNNLSGSL	25.00 3.33 33.33 26.67 30.00 43.33 10.00 38.33 11.67 36.67 8.33	10.00 10.00 25.00 0.00 5.00 20.00 0.00 25.00 10.00 0.00 20.00	20.00 0.00 20.00 30.00 15.00 35.00 0.00 40.00 15.00 50.00 5.00	1	4	3	2	4	1
Potri010G043200.2.p	229	5	5	4	1	0	PKASDNCSAVF;TLDLSNNTFSG;YLRLNNNSLTG;DLSFNNLSGSL	SPSIGNLTNLQ		25.00 3.75 22.50 16.25 27.50 31.25 11.25 37.50 10.00 40.00 16.25	10.00 10.00 25.00 0.00 10.00 20.00 0.00 25.00 10.00 0.00 20.00		2	3	3	2	4	1
Potri008G188800.4.p	232	5	4	3	1	0	TLDLSNNTFSG;YLRLNNNSLTG;DLSFNNLSGSL	SPSIGNLTNLQ		20.00 0.00 25.00 10.00 23.33 33.33 15.00 36.67 8.33 45.00 18.33	10.00 10.00 25.00 0.00 5.00 20.00 0.00 30.00 10.00 0.00 20.00		2	2	3	1	4	0
Solyc04g039730.3.1	236	5	4	2	1	1	QSSGNNCSAVY;YLRLNNNSLTG	SPGIGNLTKLE	DVSFNNLSGPL	27.50 7.50 25.00 20.00 27.50 37.50 10.00 40.00 12.50 37.50 12.50	10.00 10.00 25.00 0.00 5.00 20.00 0.00 30.00 10.00 0.00 20.00	20.00 0.00 15.00 30.00 15.00 30.00 0.00 40.00 15.00 50.00 0.00	1	3	2	2	3	1
Solyc05g005140.3.1	234	4	3	1	1	1	QGSENNCSAIY	SPGIGNLTNLQ	DVSYNNLSGTL	30.00 20.00 25.00 40.00 30.00 35.00 0.00 40.00 15.00 35.00 5.00	10.00 5.00 20.00 0.00 5.00 20.00 0.00 25.00 10.00 0.00 20.00	25.00 0.00 10.00 30.00 15.00 30.00 0.00 35.00 15.00 45.00 0.00	0	3	1	2	2	1
PGSC0003DMP400023854	210	4	3	2	1	0	DVSYNNLSGTL;QGSENNCSAVY	SPGIGNLTNLQ		27.50 7.50 25.00 35.00 20.00 37.50 2.50 35.00 20.00 47.50 2.50	10.00 10.00 20.00 0.00 5.00 20.00 0.00 30.00 10.00 0.00 20.00		0	3	1	2	2	1
PDK_30s831771g002	232	5	5	3	1	1	SNAGNNCSSLS;YLRLNNNSLSG;SGSLLNISART	SPGIGNLTNLQ	DLSYNNLSGSL	33.33 8.33 28.33 15.00 28.33 33.33 11.67 30.00 8.33 28.33 20.00	10.00 10.00 20.00 0.00 5.00 20.00 0.00 25.00 10.00 0.00 20.00	20.00 0.00 20.00 30.00 15.00 30.00 0.00 40.00 15.00 45.00 0.00	1	4	2	3	4	1
Bradi2g04420.1.p	238	5	4	2	1	1	LKSGDNCSSVS;YLKLNNNSLSG	SPGIGNLTRLQ	DLSFNNLSGPL	17.50 7.50 27.50 22.50 35.00 35.00 10.00 37.50 17.50 25.00 25.00	10.00 15.00 25.00 0.00 10.00 20.00 0.00 30.00 10.00 0.00 20.00	20.00 0.00 15.00 30.00 15.00 30.00 0.00 40.00 10.00 50.00 0.00	1	3	2	2	3	1
Zm00001d039678_P002	273	5	5	2	2	1	YLKLNNNSLSG;PMICGNNSGDS	SPGIGNLTRLQ;ILPPSNATLSP	DLSFNNLSGPL	22.50 15.00 10.00 10.00 15.00 40.00 10.00 25.00 22.50 35.00 12.50	10.00 27.50 17.50 5.00 7.50 22.50 2.50 17.50 20.00 7.50 20.00	20.00 0.00 15.00 30.00 15.00 35.00 5.00 40.00 15.00 45.00 0.00	1	4	2	3	3	2
Zm00001d008724_P007	238	5	4	3	1	0	YLKLNNNSLSG;DLSFNNLSGPL;PMICGNNSGDK	SPGIGNLTRLQ		25.00 10.00 16.67 18.33 20.00 36.67 10.00 31.67 21.67 40.00 8.33	10.00 15.00 25.00 0.00 5.00 20.00 0.00 25.00 10.00 0.00 20.00		1	3	2	2	3	1
FGENESH00000038914	215	4	3	2	1	0	YLKLNNNSLSG;VKSGDNCSSVS	SPGIGNLTRLQ		32.50 5.00 20.00 20.00 32.50 27.50 12.50 37.50 7.50 27.50 22.50	10.00 10.00 20.00 0.00 5.00 20.00 0.00 30.00 15.00 0.00 20.00		1	2	1	2	2	1
LOC_Os01g07630.1	289	5	4	3	1	0	VKSGDNCSSVS;YLKLNNNSLSG;DLSFNNLSGPL	SPGIGNLTRLQ		21.67 3.33 16.67 21.67 26.67 26.67 8.33 40.00 10.00 38.33 20.00	10.00 15.00 25.00 0.00 10.00 20.00 0.00 30.00 10.00 0.00 20.00		1	3	2	2	3	1
Zm00001d009801_P001	195	3	1	1	0	0	SMTNKNLSGTL			35.00 0.00 45.00 45.00 35.00 50.00 5.00 40.00 10.00 35.00 0.00			0	1	1	0	1	0
LOC_Os05g07850.1	236	4	3	2	1	0	DLAHRNLSGTL;DLSFNNLSGPA	GGGPCNWSMVT		27.50 0.00 35.00 37.50 22.50 45.00 5.00 37.50 10.00 37.50 0.00	30.00 25.00 25.00 20.00 0.00 30.00 0.00 20.00 0.00 0.00 10.00		0	3	2	1	2	1
Bradi2g34314.1.p	186	4	5	2	2	1	DLHSRNLSGTL;VDWVANSSVHP	YNINKNESEAC;SVHPCNWTGVV	DLSFNNLSGTL	30.00 15.00 25.00 40.00 40.00 47.50 22.50 30.00 15.00 30.00 5.00	32.50 12.50 27.50 27.50 5.00 35.00 27.50 17.50 27.50 32.50 22.50	25.00 0.00 30.00 40.00 30.00 45.00 5.00 45.00 25.00 55.00 5.00	0	5	2	3	3	2
Zm00001d006420_P002	610	22	14	10	1	3	IGELGNLTDLL;LGRLANLTVLG;SFDATNNSFDG;DLLLNNNSLSG;MFECRNITRVN;GLASCNLTGPI;VLASWNASASG;QLDLANNSLSG;KLNLGNNSLVG;QFMLYNNSLSG	PASMGNLSQLI	RVVGLNLSGAG;FGNRFNGSIPA;MLSTNNFTGEI	15.00 9.00 29.50 7.00 25.50 35.00 14.50 35.00 14.00 28.00 20.50	20.00 50.00 35.00 0.00 15.00 40.00 5.00 40.00 35.00 0.00 20.00	25.00 13.33 18.33 31.67 6.67 35.00 8.33 41.67 21.67 30.00 33.33	6	8	9	5	12	2

## Sheet: SG_iii
seq_id	ECD length	LRR Num.	N+ Num.	N+ in coil	N+ in helix	N+ in sheet	Residues around N+ in coil	Residues around N+ in helix	Residues around N+ in sheet	Avr_acc20_around_N+ in coil	Avr_acc20_around_N+ in helix	Avr_acc20_around_N+ in sheet	N+ in the internal side	N+ out the internal side	N+ in the internal and literal side	N+ our the internal nor literal side	N+ in the LRR (len 24)	N+ out the LRR (len 24)
evm_27.model.AmTr_v1.0_scaffold00029.170	258	6	5	3	1	1	ALSRFNISSFS;IRQRCNNSGVS;EFQELNGTLES	QIPALNQSVLT	VLTFFNVSGNQ	28.33 30.00 33.33 41.67 3.33 41.67 20.00 26.67 16.67 16.67 30.00	50.00 5.00 15.00 55.00 20.00 40.00 10.00 50.00 25.00 0.00 35.00	25.00 0.00 35.00 20.00 0.00 20.00 0.00 15.00 20.00 15.00 35.00	1	4	2	3	3	2
Bradi3g60600.1.p	265	6	2	1	1	0	VLENLNLTGFL	LAARFNASSFA		25.00 0.00 45.00 45.00 20.00 45.00 0.00 40.00 5.00 35.00 0.00	0.00 10.00 45.00 20.00 15.00 45.00 5.00 30.00 10.00 0.00 15.00		0	2	1	1	2	0
FGENESH00000040896	318	6	5	4	0	1	DDNRLNGTLPP;LATKFNASSFL;VLENLNLTGVL;PPPRSNRSRRA		TLRLLNVSANR	25.00 25.00 38.75 42.50 22.50 46.25 22.50 41.25 16.25 25.00 25.00		30.00 0.00 35.00 20.00 0.00 20.00 0.00 10.00 20.00 10.00 35.00	1	4	3	2	4	1
LOC_Os02g58390.1	359	6	5	2	2	1	VLENLNLTGVL;PPPRSNRSRRA	PREEINASASA;LATKFNASSFL	TLRLLNVSANR	30.00 22.50 45.00 50.00 37.50 50.00 27.50 45.00 27.50 42.50 17.50	20.00 30.00 45.00 42.50 10.00 45.00 32.50 22.50 12.50 25.00 20.00	30.00 0.00 35.00 20.00 0.00 15.00 0.00 10.00 20.00 10.00 35.00	1	4	2	3	3	2
Zm00001d018541_P002	285	6	3	2	0	1	LAARFNASSFL;VLEGLNLTGSL		TLRALNVSANR	12.50 5.00 47.50 37.50 15.00 47.50 5.00 30.00 5.00 17.50 5.00		25.00 0.00 35.00 20.00 0.00 15.00 0.00 10.00 20.00 10.00 35.00	1	2	2	1	3	0
PDK_30s65509272g001	268	6	4	3	0	1	ALVQFNLSSFQ;NVSNNNLSGEI;VLEFLNLTGTL		SLRYLNVSNNN	20.00 1.67 28.33 38.33 11.67 41.67 6.67 30.00 8.33 26.67 6.67		25.00 0.00 30.00 20.00 0.00 15.00 0.00 10.00 20.00 10.00 35.00	1	3	3	1	3	1
AL1G21790.t1	251	6	5	1	2	2	VLEFLNLTGSL	SGSIPNLSGLV;SIPPLNQTSLR	FLNDNNFSGEF;SLRYFNVSNNQ	25.00 0.00 45.00 45.00 20.00 50.00 5.00 40.00 10.00 40.00 5.00	42.50 10.00 30.00 30.00 20.00 42.50 7.50 37.50 32.50 0.00 32.50	25.00 0.00 27.50 25.00 10.00 27.50 2.50 27.50 22.50 32.50 20.00	1	4	3	2	5	0
AT1G10850.1	253	6	5	2	2	1	VLEYLNLTGSL;YLNDNNFSGDF	SGSIPNLSGLV;SIPPLNQTSLR	SLRYFNVSNNK	20.00 0.00 32.50 37.50 20.00 45.00 2.50 40.00 17.50 42.50 2.50	42.50 10.00 27.50 27.50 20.00 42.50 7.50 37.50 32.50 0.00 32.50	30.00 0.00 30.00 20.00 0.00 20.00 0.00 10.00 25.00 15.00 35.00	1	4	3	2	5	0
Bra019897.1P	248	6	6	2	2	2	VLEYLNLTGSL;YLNDNNFTGSF	SGSIPNLSGLH;SIPPLNQTSLR	RLKTINLSGNR;SLRFFNVSNNK	22.50 0.00 32.50 37.50 20.00 42.50 2.50 40.00 15.00 45.00 2.50	42.50 10.00 30.00 30.00 22.50 42.50 7.50 37.50 32.50 0.00 32.50	32.50 0.00 30.00 25.00 0.00 22.50 0.00 17.50 27.50 15.00 35.00	2	4	4	2	6	0
AL2G15960.t1	247	6	7	4	1	2	VLENLNLTGSL;ALNRFNESSFT;TGSLNNKSLNQ;IQNSCNDTTGI	FGSIPNLSCLV	YLNDNNFSGEF;TLRFFNVSNNH	22.50 16.25 41.25 37.50 17.50 41.25 33.75 30.00 11.25 22.50 22.50	35.00 15.00 40.00 5.00 20.00 35.00 0.00 30.00 40.00 0.00 35.00	25.00 0.00 27.50 25.00 10.00 27.50 2.50 22.50 20.00 32.50 20.00	1	6	3	4	5	2
AT1G60630.1	250	6	6	4	1	1	IQNSCNDTTGI;VLENLNLSGSL;ALNRFNESSFT;YLNDNNFSGEF	SGSIPNLSGLV	TLRFFNVSNNQ	15.00 13.75 36.25 42.50 11.25 43.75 20.00 33.75 16.25 33.75 13.75	35.00 10.00 40.00 5.00 20.00 40.00 5.00 30.00 40.00 0.00 40.00	35.00 0.00 30.00 20.00 0.00 20.00 0.00 15.00 25.00 15.00 35.00	1	5	3	3	4	2
Bra031492.1P	250	6	10	6	2	2	GDQIQNSSCRR;KGNSLNASVPN;VLENLNLTGSL;ALKQFNESSFT;AMSIANKTKTK;VKECINGTRVS	SIPPLNQTTIR;NASVPNLSGLV	FLNDNNFSGEF;TIRFLNVSNNQ	22.50 20.00 30.00 31.67 28.33 45.83 30.00 40.83 18.33 30.00 35.00	42.50 12.50 30.00 27.50 22.50 42.50 7.50 35.00 35.00 0.00 32.50	27.50 0.00 25.00 25.00 10.00 30.00 2.50 27.50 20.00 32.50 20.00	1	9	4	6	6	4
Potri010G097200.1.p	247	6	7	2	3	2	VVEYQNQSGTL;FLDSNNFSGDF	PVSILNLSRLY;SGQIPNLSGLV;SIPPLNQTSLR	YLEDNNFTGSI;SLRFFNVSNNK	20.00 0.00 35.00 37.50 20.00 45.00 2.50 37.50 17.50 42.50 2.50	33.33 21.67 31.67 18.33 23.33 40.00 5.00 36.67 35.00 0.00 26.67	25.00 0.00 32.50 30.00 10.00 27.50 2.50 25.00 17.50 30.00 20.00	1	6	4	3	7	0
Glyma12G030000.3.p	294	6	7	5	1	1	EEACKNGSGSL;VLEHSNLTGSL;SGQIPNISALV;ALIRFNESSFW;FLNENNFSGDF	RIPGFNQSSLR	SLRYLNVSKNR	26.00 10.00 33.00 26.00 22.00 39.00 12.00 33.00 20.00 28.00 14.00	50.00 5.00 15.00 55.00 20.00 45.00 10.00 45.00 30.00 0.00 35.00	30.00 0.00 35.00 20.00 0.00 15.00 0.00 10.00 20.00 10.00 35.00	1	6	3	4	5	2
Glyma11G105000.1.p	286	6	8	5	2	1	EEACKNGSLAP;VLEHSNLTGPL;ALIRFNASSFW;FLNENNFSGEF;STSSLNRTKLI	RIPGFNQSSLR;SGEIPNLSALV	SLRYLNVSNNR	34.00 22.00 33.00 36.00 25.00 38.00 21.00 30.00 14.00 26.00 11.00	45.00 10.00 30.00 30.00 17.50 40.00 7.50 40.00 32.50 0.00 32.50	30.00 0.00 30.00 20.00 0.00 15.00 0.00 10.00 20.00 10.00 35.00	1	7	3	5	5	3
Medtr4g074080.1	333	6	6	2	2	2	TSSKSNRTKLI;ALNRFNASSFS	SGQIPNLSNLV;SVPRFNQTGLK	GLKYLNVSNNK;VLEYFNLTGKL	35.00 30.00 45.00 52.50 25.00 47.50 35.00 22.50 12.50 2.50 10.00	42.50 10.00 27.50 30.00 17.50 40.00 7.50 37.50 35.00 0.00 37.50	27.50 0.00 40.00 32.50 12.50 32.50 0.00 20.00 15.00 25.00 17.50	1	5	2	4	4	2
evm_27.model.AmTr_v1.0_scaffold00051.52	283	6	7	5	1	1	EGLGLNGTFAD;NDNRFNGTIPP;ALSLFNSTSFF;DLSHNNLSGPL;GAGTSNSSAEG	TIPPLNQTSLA	SLAIFNVSNNL	27.00 19.00 21.00 38.00 11.00 37.00 17.00 36.00 13.00 28.00 28.00	50.00 5.00 15.00 50.00 20.00 45.00 10.00 45.00 30.00 0.00 30.00	30.00 0.00 30.00 20.00 0.00 20.00 0.00 10.00 25.00 15.00 35.00	1	6	4	3	5	2
AL5G30360.t1	284	6	7	5	0	2	CGEIINRSCGS;VLSLVNNSISG;TLLRFNASSFS;GSTKPNATSSS;PLPPLNHSSMT		SMTSFNVSGNN;NVSGNNLTGLV	22.00 13.00 28.00 30.00 22.00 41.00 24.00 32.00 16.00 26.00 28.00		20.00 0.00 20.00 22.50 5.00 22.50 0.00 27.50 20.00 30.00 15.00	2	5	3	4	4	3
AT3G50230.1	287	6	9	7	1	1	CGEIINRSCGL;NVSSNNLTGLV;VLSLENNSISG;EFNRLNGTLPP;TLLRFNASSFS;GSPKPNTTSST;DLSFNNFSGEI	TLPPLNLSSLI	SLISFNVSSNN	21.43 12.14 27.14 27.86 17.86 38.57 17.86 33.57 13.57 32.14 17.86	50.00 5.00 15.00 45.00 15.00 45.00 10.00 40.00 25.00 0.00 30.00	25.00 0.00 30.00 20.00 0.00 20.00 0.00 10.00 25.00 10.00 35.00	2	7	5	4	6	3
AL8G44140.t1	279	6	7	6	0	1	NVSGNNLTGVI;VLSLENNSLFG;EFNRFNGTLPP;FFGSTNKTTSS;SLSRNNFSGSI;TLPPLNQSFLT		FLTSFNVSGNN	26.67 14.17 18.33 30.83 22.50 39.17 15.83 38.33 20.00 30.83 24.17		25.00 0.00 30.00 20.00 0.00 20.00 0.00 10.00 25.00 10.00 35.00	2	5	5	2	6	1
AT5G67200.1	277	6	7	6	0	1	NVSGNNLTGVI;VLSLENNSLFG;DFNRFNGTLPS;FFGSTNKTTSS;SISHNNFSGSI;TLPSLNQSFLT		FLTSFNVSGNN	26.67 14.17 20.83 32.50 20.00 38.33 16.67 40.00 17.50 30.83 25.00		25.00 0.00 30.00 20.00 0.00 15.00 0.00 10.00 25.00 10.00 35.00	2	5	5	2	6	1
Bra012141.1P	289	6	7	4	1	2	VLSLENNSLFG;ESNRFNGTLPS;FGSSNNKTSSS;SLSHNNFTGQI	TLPSLNQSFLT	FLTSFNVSVNN;NVSVNNLTGVI	20.00 18.75 21.25 28.75 26.25 37.50 22.50 36.25 20.00 38.75 28.75	50.00 5.00 15.00 50.00 20.00 45.00 10.00 45.00 25.00 0.00 30.00	22.50 0.00 17.50 20.00 5.00 25.00 2.50 25.00 20.00 27.50 15.00	2	5	5	2	6	1
Solyc02g093100.3.1	288	6	6	2	1	3	NVSNNNLTGPV;ILNLRNNSLSG	SIPPLNQTQLQ	DLSRNNLTGSL;QLQIFNVSNNN;DSNWFNGSIPP	17.50 0.00 17.50 12.50 22.50 35.00 12.50 37.50 12.50 42.50 7.50	50.00 5.00 15.00 50.00 20.00 45.00 10.00 40.00 25.00 0.00 30.00	28.33 13.33 25.00 31.67 8.33 33.33 6.67 33.33 18.33 26.67 30.00	2	4	5	1	6	0
PGSC0003DMP400017360	283	6	6	4	1	1	DLSRNNLTGSL;NVSNNNLTGPV;ILNLRNNSLSG;DSNWFNGSIPP	SIPPLNQTQLQ	QLQIFNVSNNN	22.50 10.00 20.00 25.00 18.75 36.25 11.25 42.50 13.75 37.50 17.50	50.00 5.00 15.00 50.00 20.00 45.00 10.00 45.00 25.00 0.00 30.00	25.00 0.00 30.00 20.00 0.00 20.00 0.00 10.00 25.00 15.00 35.00	2	4	5	1	6	0
Glyma17G169300.1.p	312	6	7	6	0	1	TLPFFNQTTLK;FLDHNNFSGSF;VLSLRNNSLFG;LLYSLNESYDY;GPLPVNLTLLD;TLAKFNATTSF		DLSYNNLSGPV	20.83 13.33 16.67 23.33 22.50 33.33 18.33 35.00 20.00 20.83 17.50		20.00 0.00 10.00 25.00 10.00 35.00 0.00 45.00 15.00 45.00 0.00	1	6	3	4	5	2
Glyma05G085500.1.p	306	6	5	4	1	0	GPLPGNVTLLH;DLSYNNLTGPV;VLSLRNNSLFG;RLNSNNFSGTL	TLPSFNQTTLK		22.50 13.75 18.75 18.75 27.50 35.00 5.00 37.50 18.75 33.75 15.00	50.00 5.00 15.00 50.00 15.00 40.00 10.00 40.00 25.00 0.00 30.00		1	4	3	2	5	0
Medtr4g094885.1	323	6	9	5	1	3	VMSLRNNSLSG;VVQSLNLTGFF;FGGSSNATAPL;SLSHNNLTGSL;LASSTNSTLSQ	SLPSFNQTDLK	NISANNLTGPV;FLDRNNFSGSF;DLKVFNISANN	22.00 9.00 28.00 25.00 26.00 37.00 16.00 36.00 18.00 41.00 20.00	50.00 5.00 15.00 50.00 15.00 45.00 10.00 45.00 30.00 0.00 30.00	21.67 0.00 21.67 25.00 10.00 28.33 1.67 31.67 21.67 35.00 13.33	2	7	6	3	7	2
Potri007G046900.4.p	288	6	5	3	1	1	EFNQFNGTLPS;NVSGNNLTGPI;VLSLQNNSLCG	GQLPVNLSSLD	LLVFFNVSGNN	23.33 13.33 18.33 21.67 18.33 36.67 11.67 41.67 10.00 35.00 23.33	25.00 55.00 5.00 20.00 45.00 35.00 5.00 30.00 40.00 0.00 40.00	25.00 0.00 30.00 20.00 0.00 20.00 0.00 10.00 25.00 15.00 35.00	2	3	4	1	5	0
AL8G17750.t1	281	6	7	3	1	3	VLSLKNTSLTG;SSSSLNRTKHV;LWNKINTSSHF	AVPALNQSSLH	SLHTFNVSVNN;NVSVNNLTGSV;DFSFNNLTGPI	15.00 6.67 23.33 20.00 20.00 30.00 31.67 26.67 16.67 35.00 20.00	50.00 5.00 15.00 45.00 20.00 40.00 10.00 45.00 25.00 0.00 30.00	21.67 0.00 21.67 26.67 10.00 31.67 1.67 31.67 21.67 36.67 13.33	2	5	4	3	5	2
AT5G43020.1	276	6	7	5	0	2	VLSLKNTSLTG;SSSSSNHTKRV;LWNKINTSSHF;DFSFNNLTGPI;PVPPLNQSTLH		TLHTFNVSVNN;NVSVNNLTGAV	24.00 5.00 22.00 28.00 21.00 35.00 21.00 32.00 20.00 32.00 19.00		22.50 0.00 20.00 22.50 7.50 27.50 0.00 27.50 22.50 30.00 17.50	2	5	4	3	5	2
Potri014G024400.1.p	275	7	7	3	1	3	VLGLQNNSLTG;LPFSQNTTFHF;NVSFNNLSGAI	SIPPLNQSSLL	SLLTLNVSFNN;DRNLFNGSIPP;DLSHNNLSGPI	16.67 5.00 20.00 16.67 21.67 36.67 21.67 40.00 13.33 40.00 11.67	50.00 5.00 15.00 50.00 20.00 40.00 10.00 40.00 25.00 0.00 30.00	28.33 13.33 25.00 30.00 8.33 33.33 6.67 33.33 18.33 26.67 30.00	2	5	5	2	6	1
Solyc04g078590.3.1	279	6	6	3	1	2	VLSLQNNSLTG;LAFSANTSFRF;LNRKENKSHKR	SIPALNQSTLH	DSNRINGSIPA;TLHVFNISHNA	15.00 20.00 33.33 28.33 35.00 41.67 41.67 43.33 20.00 40.00 26.67	50.00 5.00 15.00 40.00 15.00 40.00 10.00 40.00 30.00 0.00 30.00	35.00 20.00 25.00 30.00 2.50 30.00 7.50 30.00 15.00 12.50 37.50	2	4	3	3	4	2
PGSC0003DMP400013977	278	6	7	3	1	3	VLSLQNNSLTG;LAFSANTSSRF	SIPPLNQSTLH	DSNRINGSIPP;DLSYNNLTGSI;TLHIFNISHNA	12.50 7.50 25.00 15.00 25.00 37.50 35.00 35.00 12.50 35.00 15.00	50.00 5.00 15.00 50.00 20.00 45.00 10.00 45.00 30.00 0.00 30.00	30.00 13.33 25.00 31.67 8.33 31.67 6.67 33.33 18.33 26.67 30.00	2	5	4	3	5	2
Glyma04G041400.1.p	305	6	5	2	1	2	VLSLQNNSLTG;DFSHNNFSGPI	SIPPFNQSSLK	SFNSFNGSIPP;EVSGNNLSGAV	22.50 0.00 25.00 17.50 27.50 35.00 10.00 35.00 12.50 45.00 12.50	50.00 5.00 15.00 50.00 15.00 45.00 10.00 45.00 25.00 0.00 30.00	25.00 17.50 15.00 27.50 7.50 35.00 7.50 47.50 10.00 30.00 25.00	1	4	4	1	5	0
Medtr3g102180.1	303	6	11	7	3	1	MAPKTNHSNTF;VLSLQNNSLTG;STKLNNKTKPS;SFNSFNGTIPP;LNNHLNFTTKT;DFSHNNLSGNI;PTVGLNQSAKV	TGTIPNLSGLF;TTTFSNSTKLN;TIPPFNQSSLK	DVSGNNLSGAV	35.71 27.14 27.86 29.29 22.86 35.71 22.14 35.00 23.57 34.29 22.14	30.00 8.33 21.67 18.33 11.67 28.33 5.00 23.33 25.00 5.00 26.67	20.00 0.00 10.00 25.00 10.00 35.00 0.00 45.00 15.00 45.00 0.00	1	10	4	7	6	5
Bradi5g24060.1.p	321	6	5	3	0	2	ESAGLNGTFPP;SVPAWNQSSLK;HGGGNNGSAAD		NVSYNNFSGPV;SLKLLNVSYNN	41.67 18.33 21.67 45.00 15.00 41.67 8.33 40.00 15.00 25.00 20.00		25.00 0.00 20.00 20.00 5.00 25.00 0.00 27.50 17.50 30.00 15.00	1	4	3	2	4	1
Zm00001d002068_P001	318	6	6	4	0	2	GPQRENLSVPD;ESAGLNGTFPP;HGGGANGTAAP;TLPPWNQSSLK		SLKVLNVSYNN;NVSYNNFSGPV	36.25 28.75 25.00 43.75 11.25 38.75 12.50 32.50 12.50 18.75 28.75		25.00 0.00 20.00 20.00 7.50 27.50 0.00 27.50 17.50 30.00 17.50	1	5	3	3	4	2
FGENESH00000033662	372	6	6	3	0	3	HGPGNNGSAAP;SLPAWNQSSLK;ESSGLNGTFAP		DANHFNGSLPA;SLKLLNVSYNN;NVSYNNFSGPV	41.67 20.00 25.00 41.67 15.00 40.00 10.00 38.33 18.33 20.00 20.00		28.33 11.67 18.33 25.00 5.00 28.33 5.00 35.00 13.33 23.33 26.67	1	5	4	2	5	1
LOC_Os04g55620.1	395	6	6	3	0	3	HGPGNNGSAAP;SLPAWNQSSLK;ESSGLNGTFAP		DANHFNGSLPA;SLKLLNVSYNN;NVSYNNFSGPV	41.67 20.00 23.33 41.67 16.67 40.00 8.33 38.33 16.67 18.33 18.33		28.33 11.67 18.33 26.67 5.00 28.33 5.00 35.00 13.33 23.33 26.67	1	5	4	2	5	1
evm_27.model.AmTr_v1.0_scaffold00075.58	231	6	4	3	0	1	SFNRLNGSVPS;RYLPWNMTQSS;SMTLGNLTHLT		HLKKFNVSFNR	28.33 31.67 16.67 23.33 13.33 35.00 16.67 43.33 20.00 13.33 31.67		35.00 0.00 35.00 25.00 0.00 25.00 0.00 20.00 30.00 20.00 40.00	1	3	2	2	3	1
FGENESH00000045558	262	5	3	1	0	2	RDLHSNWTGPP		GLAVFNVSYNF;QDNLINGTLPA	40.00 40.00 10.00 10.00 25.00 30.00 15.00 50.00 40.00 40.00 35.00		37.50 20.00 27.50 32.50 2.50 30.00 7.50 27.50 12.50 15.00 40.00	1	2	2	1	2	1
PDK_30s893741g004	240	5	4	3	0	1	FVALPNLSRLE;VNLHSNWTGPP;QDNLLNGSIPP		TLTAFNVSYNF	30.00 38.33 25.00 20.00 26.67 38.33 13.33 46.67 28.33 18.33 41.67		20.00 0.00 35.00 20.00 0.00 20.00 0.00 5.00 25.00 15.00 30.00	1	3	2	2	3	1
evm_27.model.AmTr_v1.0_scaffold00024.346	255	6	5	3	1	1	SSWAPNSSDPC;DPCSRNGTWVG;GIRLGNLSLAG	TIPTMNQTGLK	GLKSFNVSENL	31.67 21.67 13.33 25.00 43.33 43.33 25.00 40.00 15.00 26.67 6.67	50.00 5.00 20.00 55.00 25.00 45.00 10.00 50.00 35.00 0.00 35.00	35.00 0.00 35.00 25.00 0.00 25.00 0.00 15.00 25.00 15.00 35.00	2	3	2	3	3	2
AL5G21120.t1	250	6	4	3	0	1	SLLLSNNSFSG;TPSLQNVSESE		FKSSVNITKGD	12.50 7.50 17.50 10.00 25.00 30.00 30.00 42.50 20.00 37.50 30.00		50.00 5.00 5.00 70.00 30.00 55.00 30.00 40.00 60.00 60.00 55.00	1	3	1	3	1	3
AT3G42880.1	245	6	3	2	0	1	SLLLSNNSFSG;TPSLQNVSESE		FKRSVNITKGD	7.50 5.00 12.50 10.00 20.00 40.00 20.00 45.00 0.00 22.50 35.00		20.00 15.00 45.00 45.00 15.00 55.00 20.00 35.00 65.00 60.00 50.00	1	2	1	2	1	2
Bra034951.1P	242	6	2	1	0	1	SLLLSNNSFSE		FTSSVNITKGD	15.00 0.00 20.00 0.00 15.00 25.00 20.00 35.00 5.00 40.00 25.00		50.00 5.00 5.00 70.00 30.00 55.00 30.00 40.00 60.00 60.00 55.00	1	1	1	1	1	1
AL6G32250.t1	260	6	5	2	0	3	SLMLSNNSFSG;ECEDINLTEGE		KNLVANLTENE;FKSSVNITKGD;HLQSNNFTGEI	20.00 20.00 40.00 25.00 5.00 67.50 22.50 30.00 12.50 15.00 25.00		33.33 28.33 21.67 40.00 15.00 46.67 8.33 40.00 50.00 43.33 36.67	1	4	2	3	2	3
AT5G20690.1	260	6	3	1	0	2	SLMLSNNSFSG		HMQSNNLTGEI;KNLAVNLTENE	5.00 -5.00 10.00 -5.00 5.00 45.00 0.00 30.00 0.00 30.00 25.00		40.00 35.00 10.00 37.50 15.00 42.50 2.50 42.50 42.50 35.00 30.00	1	2	2	1	2	1
Bra020122.1P	260	6	3	2	1	0	SLMLSNNSFSG;IPNRKNLTANF	SGHLPNFSKLR		2.50 15.00 35.00 10.00 37.50 60.00 5.00 40.00 12.50 32.50 15.00	35.00 20.00 65.00 5.00 5.00 45.00 0.00 15.00 40.00 5.00 55.00		1	2	1	2	3	0
Bra002321.1P	259	6	1	1	0	0	SIMLSNNTFSG			5.00 -5.00 10.00 -5.00 5.00 45.00 0.00 30.00 0.00 30.00 25.00			1	0	1	0	1	0
Potri006G139700.1.p	248	6	2	2	0	0	FSKFSNESFLG;TLSLKNNSFSG			10.00 17.50 42.50 2.50 37.50 40.00 12.50 22.50 5.00 22.50 22.50			1	1	1	1	2	0
Glyma17G047900.1.p	297	6	4	4	0	0	SSWVPNQSPCS;SISFINNSFSG;WISDNNFSGPI;HVPSSNHSRAS			32.50 18.75 27.50 32.50 38.75 42.50 25.00 41.25 25.00 35.00 25.00			1	3	2	2	2	2
Glyma13G111800.1.p	265	6	1	1	0	0	SISFVNNSFSG			20.00 0.00 25.00 0.00 25.00 30.00 15.00 30.00 0.00 35.00 10.00			1	0	1	0	1	0
Medtr4g124990.1	304	6	1	1	0	0	TISFVNNSFSG			20.00 0.00 25.00 0.00 30.00 30.00 15.00 25.00 5.00 35.00 10.00			1	0	1	0	1	0
Glyma15G179300.1.p	287	6	3	2	0	1	SSWIPNISPCS;TLSFINNSFSG		WLSGNNFSGEI	30.00 22.50 17.50 20.00 42.50 40.00 20.00 35.00 12.50 20.00 25.00		25.00 0.00 25.00 35.00 20.00 40.00 5.00 40.00 25.00 55.00 5.00	1	2	2	1	2	1
Medtr2g042710.1	314	6	2	2	0	0	STWIPNVSPCS;TLSFVNNSFTG			30.00 20.00 17.50 20.00 42.50 37.50 20.00 35.00 12.50 20.00 25.00			1	1	1	1	1	1
Glyma07G041200.1.p	297	6	1	1	0	0	GLLRFNDSSFS			35.00 0.00 40.00 55.00 5.00 45.00 40.00 20.00 10.00 5.00 25.00			0	1	0	1	1	0
Potri003G068800.1.p	256	6	3	1	0	2	KLARFNSSSFR		WISDNNFSGGI;TLMSFNVSNNK	35.00 0.00 40.00 55.00 5.00 45.00 40.00 15.00 10.00 5.00 25.00		32.50 0.00 27.50 30.00 10.00 27.50 2.50 27.50 25.00 35.00 22.50	1	2	2	1	3	0
Solyc03g122230.2.1	256	6	4	4	0	0	DNTNNNGTQQS;SLSRFNESSFK;LLAETNLSGII			38.33 6.67 43.33 50.00 20.00 45.00 18.33 30.00 15.00 28.33 11.67			0	4	1	3	2	2
Bradi1g46570.1.p	259	6	2	2	0	0	LITDTNKSPCA;KKSFSNSSSLS			32.50 42.50 32.50 22.50 47.50 50.00 37.50 40.00 30.00 7.50 30.00			0	2	0	2	0	2
FGENESH00000054125	307	6	3	2	1	0	SFAGNNFSGPL;KKSFTNSSSLS	LCLCCNRSSRV		25.00 25.00 30.00 17.50 35.00 37.50 22.50 42.50 27.50 22.50 22.50	10.00 5.00 10.00 5.00 10.00 20.00 30.00 40.00 50.00 50.00 55.00		0	3	1	2	1	2
LOC_Os06g09860.1	333	6	3	2	1	0	SFAGNNFSGPL;KKSFTNSSSLS	LCLCCNRSSRV		25.00 25.00 27.50 17.50 35.00 35.00 22.50 42.50 25.00 22.50 22.50	5.00 5.00 10.00 5.00 5.00 20.00 25.00 35.00 45.00 50.00 50.00		0	3	1	2	1	2
Zm00001d045013_P001	255	6	5	3	0	2	DDFFVNLSHLK;KKSFTNSSSLS;TDKDGNRSPCA		SFASNNFSGPL;ALKSLNVSDND	33.33 45.00 23.33 18.33 45.00 41.67 25.00 40.00 31.67 3.33 31.67		32.50 0.00 32.50 27.50 7.50 22.50 2.50 25.00 22.50 27.50 22.50	1	4	2	3	3	2
Bradi4g13300.1.p	275	6	4	3	0	1	VATRFNESAFA;PSTPCNATHPW;RLVRHNLSGKF		SLRLFNVSHNR	25.00 16.67 40.00 33.33 15.00 41.67 15.00 31.67 5.00 23.33 3.33		30.00 0.00 35.00 20.00 0.00 20.00 0.00 10.00 25.00 15.00 35.00	1	3	2	2	3	1
Zm00001d048822_P001	276	6	3	2	0	1	RLTHMNLSGTF;YLSSNNFSGPI		SLKRFNVSHNR	20.00 0.00 30.00 35.00 17.50 37.50 2.50 35.00 12.50 40.00 2.50		30.00 0.00 35.00 20.00 0.00 20.00 0.00 10.00 25.00 15.00 35.00	1	2	3	0	3	0
LOC_Os11g40550.1	366	6	5	4	0	1	NLIRNNFSGPL;VAARFNESAFA;GAPSGNLSVPH;RLARLNLSGDF		TLRLFNVSHNR	25.00 11.25 43.75 38.75 23.75 42.50 12.50 33.75 15.00 31.25 18.75		25.00 0.00 35.00 20.00 0.00 20.00 0.00 10.00 20.00 10.00 30.00	1	4	3	2	4	1
PDK_30s739731g007	249	6	2	2	0	0	SSWSANGSLPC;AINFNNNSFSG			27.50 22.50 17.50 20.00 40.00 40.00 25.00 35.00 15.00 30.00 10.00			1	1	1	1	1	1
PDK_30s803011g003	238	6	2	1	0	1	SINLNNNSLSG		WLDHNNFSGPV	20.00 0.00 25.00 0.00 35.00 30.00 15.00 30.00 5.00 35.00 15.00		25.00 0.00 25.00 35.00 20.00 40.00 5.00 40.00 20.00 55.00 5.00	1	1	2	0	2	0
AL2G32150.t1	249	6	3	3	0	0	CPQPKNSTASI;TISIMNNSFSG;IGSIPNFTQTT			23.33 23.33 41.67 18.33 33.33 48.33 31.67 33.33 21.67 45.00 21.67			1	2	1	2	2	1
AT1G72460.1	248	6	4	3	0	1	CPQPKNSTASI;TISIMNNSFSG;IGSIPNFTQTT		FKKSLNNTKSL	21.67 21.67 43.33 20.00 28.33 45.00 33.33 26.67 20.00 41.67 18.33		0.00 25.00 50.00 40.00 5.00 50.00 50.00 40.00 55.00 30.00 5.00	1	3	1	3	2	2
Bra003880.1P	250	6	2	2	0	0	TISIMNNSFTG;IGNIPNFTQPS			30.00 7.50 37.50 2.50 25.00 42.50 20.00 37.50 7.50 42.50 25.00			1	1	1	1	2	0
evm_27.model.AmTr_v1.0_scaffold00025.267	249	6	3	3	0	0	APPCTNGTANW;SISFMNNSFSG;LKTLCNGSTPS			21.67 30.00 35.00 16.67 26.67 45.00 31.67 35.00 13.33 40.00 25.00			1	2	1	2	1	2
AL1G58270.t1	278	6	1	1	0	0	KDTLANGSEFT			25.00 50.00 35.00 5.00 50.00 50.00 45.00 50.00 35.00 5.00 35.00			0	1	0	1	0	1
AT1G50610.1	278	6	1	1	0	0	KDTLANGSEFR			25.00 50.00 35.00 5.00 50.00 50.00 45.00 50.00 35.00 5.00 35.00			0	1	0	1	0	1
Bra030482.1P	279	6	2	2	0	0	KYTLANGSVFF			20.00 50.00 40.00 5.00 45.00 50.00 45.00 50.00 25.00 5.00 30.00			0	2	0	2	0	2
Bra014257.1P	267	6	1	1	0	0	KDTLANGSGFN			25.00 50.00 40.00 5.00 50.00 50.00 45.00 50.00 35.00 5.00 35.00			0	1	0	1	0	1
AL3G33890.t1	276	6	2	1	0	1	KDTLVNASFIS		MNNKFNGSMPS	20.00 50.00 40.00 5.00 45.00 50.00 40.00 45.00 25.00 5.00 35.00		35.00 30.00 15.00 30.00 5.00 35.00 15.00 40.00 5.00 20.00 35.00	0	2	1	1	1	1
Glyma15G000600.1.p	291	6	4	2	1	1	PQFQRNKSLKI;TVSLMNNTFVG	GPIPANLSTFD	SLKIINLSNND	15.00 25.00 17.50 17.50 40.00 25.00 27.50 32.50 2.50 37.50 17.50	20.00 55.00 5.00 15.00 55.00 35.00 0.00 45.00 55.00 5.00 45.00	30.00 0.00 35.00 20.00 0.00 20.00 0.00 5.00 20.00 15.00 35.00	2	2	2	2	4	0
Potri014G002700.1.p	250	6	1	1	0	0	GVLCLNGSIRG			5.00 0.00 20.00 0.00 35.00 45.00 40.00 20.00 0.00 10.00 20.00			0	1	0	1	0	1
Potri014G001600.1.p	249	6	1	1	0	0	GVLCLNGSIRG			5.00 0.00 20.00 0.00 35.00 45.00 40.00 20.00 0.00 10.00 20.00			0	1	0	1	0	1
AL7G44190.t1	257	6	1	0	0	1			QLHLLNLSNNA			35.00 0.00 35.00 25.00 0.00 20.00 0.00 10.00 25.00 15.00 35.00	1	0	1	0	1	0
AT5G35390.1	252	6	1	0	0	1			QLHLLNLSNNA			40.00 0.00 35.00 25.00 0.00 20.00 0.00 15.00 30.00 15.00 35.00	1	0	1	0	1	0
AL3G43970.t1	244	6	3	1	0	2	ALESWNRSNPP		HLENNNFSGEI;QPHMLNLSNNA	20.00 5.00 30.00 40.00 10.00 40.00 50.00 45.00 25.00 40.00 20.00		30.00 0.00 30.00 27.50 10.00 32.50 2.50 25.00 22.50 35.00 20.00	1	2	2	1	2	1
AT2G07040.1	244	6	2	1	0	1	CSSPYNHSSEP		HPNMLNLSNNA	10.00 55.00 40.00 45.00 45.00 45.00 60.00 50.00 50.00 55.00 55.00		35.00 0.00 35.00 20.00 0.00 25.00 0.00 10.00 25.00 15.00 35.00	1	1	1	1	1	1
Bra040816.1P	245	6	2	1	0	1	CYSPYNLSEEP		KLHILNFSNNA	5.00 50.00 35.00 45.00 45.00 45.00 40.00 40.00 55.00 50.00 50.00		40.00 0.00 35.00 25.00 0.00 25.00 0.00 10.00 30.00 15.00 35.00	1	1	1	1	1	1
Glyma08G027400.1.p	284	6	1	1	0	0	QLSSWNASVPP			20.00 5.00 30.00 35.00 10.00 40.00 45.00 40.00 20.00 40.00 20.00			0	1	0	1	0	1
Glyma05G220900.1.p	275	6	1	1	0	0	ELSSWNASIPP			20.00 5.00 30.00 35.00 10.00 35.00 50.00 45.00 20.00 40.00 20.00			0	1	0	1	0	1
Medtr8g101260.1	315	6	3	2	1	0	VLSTWNTSTTP;IDDESNRSSRS	THIMNNKTIFI		20.00 27.50 45.00 50.00 25.00 45.00 50.00 37.50 35.00 40.00 32.50	20.00 25.00 15.00 5.00 20.00 10.00 5.00 0.00 0.00 0.00 0.00		0	3	0	3	0	3
Glyma01G001800.1.p	290	6	2	2	0	0	FLSNNNFSGEI;LLSSWNASIPP			17.50 2.50 30.00 30.00 10.00 37.50 27.50 40.00 20.00 45.00 10.00			0	2	1	1	1	1
Glyma07G130700.1.p	279	6	1	1	0	0	LLSSWNASIPP			15.00 5.00 30.00 30.00 5.00 35.00 50.00 40.00 20.00 35.00 20.00			0	1	0	1	0	1
Medtr6g093050.1	299	6	4	3	1	0	AGVAANTSNRD;ALSSWNTSMPP;KKSSINLSRIV	GEIPANLSKIP		46.67 41.67 43.33 43.33 31.67 46.67 31.67 33.33 23.33 31.67 25.00	20.00 50.00 5.00 15.00 55.00 35.00 0.00 40.00 55.00 5.00 45.00		0	4	0	4	1	3
Solyc05g047570.2.1	255	6	2	2	0	0	DMNFANNSLQG;EGPIPNLSKLA			30.00 5.00 30.00 2.50 12.50 30.00 7.50 32.50 22.50 22.50 27.50			1	1	1	1	2	0
PGSC0003DMP400024199	250	6	2	2	0	0	DMNFANNSLEG;EGPLPNLSKLA			30.00 5.00 32.50 2.50 15.00 32.50 10.00 32.50 22.50 25.00 27.50			1	1	1	1	2	0
Solyc07g017230.3.1	235	5	1	1	0	0	FVTEANLSEPE			10.00 10.00 15.00 25.00 30.00 35.00 40.00 50.00 30.00 20.00 40.00			0	1	0	1	0	1
PGSC0003DMP400016897	240	5	0	0	0	0							0	0	0	0	0	0
AL7G20840.t1	246	6	4	4	0	0	GVMCSNGSVFA;KSSLVNGTTLG;ALRLENMSLSG;TLGLMNITFFL			21.25 13.75 30.00 15.00 33.75 48.75 31.25 33.75 8.75 15.00 20.00			1	3	1	3	2	2
AT4G31250.1	243	6	4	4	0	0	GVMCSNGSVFA;KSSLVNASSLG;ALRLENMSLSG;TLGLMNITFFS			22.50 13.75 30.00 15.00 32.50 47.50 30.00 35.00 11.25 15.00 23.75			1	3	1	3	2	2
Glyma17G196200.1.p	291	6	6	5	0	1	SFSVMNNTFEG;NEIGRNESRSE;GLRLENMSLGG;LNNWVNESSLC;RGLLCNHTDQT		VFRNFNLSNNQ	19.00 19.00 24.00 14.00 35.00 42.00 36.00 36.00 25.00 31.00 18.00		20.00 0.00 35.00 20.00 0.00 25.00 0.00 15.00 25.00 15.00 40.00	3	3	3	3	3	3
Glyma14G137700.1.p	289	6	6	5	0	1	SFSVMNNTFEG;NEIGGNESRSE;GLRLHNMSLGG;LNNWVNESSLC;RGLLCNHTDQT		DFRMFNLSHNQ	21.00 19.00 24.00 16.00 34.00 40.00 34.00 37.00 24.00 31.00 18.00		30.00 0.00 35.00 25.00 0.00 20.00 0.00 15.00 25.00 15.00 40.00	3	3	3	3	3	3
Medtr1g009270.1	319	6	1	1	0	0	SFSVNNNTFEG			20.00 0.00 30.00 0.00 35.00 35.00 15.00 30.00 5.00 35.00 15.00			1	0	1	0	1	0
Medtr8g087420.1	300	6	4	3	0	1	GLICINQTILH;LNNWSNDSINV;ADALNNWSNDS		GFRVFNLSNNQ	18.33 30.00 31.67 6.67 38.33 50.00 35.00 41.67 35.00 28.33 25.00		30.00 0.00 35.00 20.00 0.00 20.00 0.00 10.00 20.00 15.00 35.00	1	3	1	3	1	3
Potri006G279300.1.p	240	6	5	4	0	1	LLSNWNVSGNP;GNPPCNGSTNN;GFPQENLTVFN;NLFLSNNSFSG		TLSFMNNSLEG	35.00 18.75 32.50 20.00 21.25 36.25 21.25 35.00 25.00 21.25 30.00		20.00 0.00 25.00 0.00 30.00 30.00 15.00 30.00 5.00 30.00 15.00	2	3	2	3	3	2
Potri018G002600.1.p	238	6	5	4	0	1	GLRCNNDSTID;DFPQENLTVFN;LLYDWNVSGIP;TLSFMNNSFEG		YLSNNNFSGKI	25.00 7.50 28.75 12.50 30.00 40.00 22.50 36.25 25.00 17.50 22.50		20.00 0.00 20.00 30.00 15.00 35.00 5.00 35.00 20.00 55.00 5.00	1	4	2	3	3	2
Bradi1g31730.1.p	270	6	3	3	0	0	VPASVNTSPKL;QDIEKNLSGNK;SFANNNLTGAF			11.67 11.67 25.00 26.67 15.00 25.00 20.00 23.33 30.00 35.00 16.67			0	3	1	2	2	1
Bradi3g05540.1.p	257	6	5	4	0	1	VSCHGNGSVQG;GPCNGNISSWY;TGPFPNVSALG;GLSRFNATMFQ		DVSHNNLSGPI	23.75 16.25 22.50 32.50 26.25 37.50 22.50 17.50 18.75 2.50 26.25		25.00 0.00 15.00 25.00 15.00 40.00 5.00 45.00 15.00 50.00 5.00	0	5	1	4	3	2
FGENESH00000045456	261	6	4	3	0	1	AGAFPNVSALA;VSCHGNGSVQG;GLSRFNASMFS		DVSSNNLSGPI	21.67 11.67 26.67 30.00 23.33 41.67 23.33 26.67 15.00 5.00 28.33		20.00 0.00 15.00 25.00 15.00 35.00 5.00 45.00 20.00 50.00 5.00	0	4	1	3	3	1
LOC_Os02g07810.1	367	6	5	4	0	1	AGAFPNVSALA;VSCHGNGSVQG;LASPSNMSTFM;GLSRFNASMFS		DVSSNNLSGPI	26.25 23.75 31.25 37.50 33.75 46.25 30.00 32.50 22.50 11.25 26.25		20.00 0.00 10.00 25.00 15.00 35.00 5.00 50.00 20.00 50.00 5.00	0	5	1	4	3	2
Zm00001d053769_P001	254	6	5	4	0	1	VSCHGNGSVQG;GLSRFNASMFA;GPCRGNSSSWY;TGAFPNVSALA		DVSNNNLSGPI	23.75 15.00 22.50 31.25 26.25 36.25 23.75 18.75 18.75 3.75 26.25		20.00 0.00 15.00 25.00 20.00 35.00 5.00 45.00 20.00 50.00 5.00	0	5	1	4	3	2
Zm00001d015414_P001	253	6	5	4	0	1	VSCHGNGSVQG;GPCRGNSSSWY;TGAFPNVSALA;GLSRFNASMFA		DVSNNNLSGPI	25.00 16.25 22.50 32.50 27.50 37.50 23.75 17.50 18.75 3.75 26.25		20.00 0.00 15.00 25.00 20.00 35.00 5.00 45.00 20.00 50.00 5.00	0	5	1	4	3	2
Zm00001d046938_P001	245	5	3	2	0	1	APCDGNATSWP;SLSLSNNSLAG		NLANNNFSGPV	25.00 10.00 15.00 20.00 32.50 30.00 22.50 20.00 20.00 17.50 15.00		25.00 0.00 30.00 30.00 20.00 35.00 5.00 45.00 20.00 50.00 5.00	1	2	2	1	2	1
LOC_Os06g45240.1	344	6	2	2	0	0	DVSDNNLSGPI;SIANNNLTGPF			22.50 0.00 22.50 25.00 15.00 32.50 5.00 40.00 15.00 47.50 5.00			0	2	2	0	2	0
PDK_30s966691g002	257	6	1	0	0	1			ELYLANMSYNN			35.00 0.00 35.00 20.00 0.00 20.00 0.00 10.00 25.00 15.00 35.00	1	0	1	0	1	0
PDK_30s1100871g002	242	6	2	1	0	1	TPCEGNVSLWT		GLYLMNISHNN	35.00 15.00 5.00 40.00 45.00 35.00 35.00 20.00 35.00 0.00 25.00		35.00 0.00 35.00 25.00 0.00 20.00 0.00 15.00 30.00 20.00 40.00	1	1	1	1	1	1
Bradi3g40370.1.p	291	6	1	1	0	0	KVYLGNNSFFG			25.00 0.00 25.00 0.00 25.00 35.00 20.00 35.00 5.00 35.00 25.00			1	0	1	0	1	0
Zm00001d031509_P003	309	6	1	1	0	0	LKAGINDSGGA			0.00 20.00 45.00 25.00 5.00 50.00 45.00 35.00 45.00 45.00 20.00			0	1	0	1	0	1
Zm00001d049750_P002	300	6	0	0	0	0							0	0	0	0	0	0
FGENESH00000031346	345	6	0	0	0	0							0	0	0	0	0	0
PDK_30s819191g002	254	6	3	2	0	1	RLDDNNFSGTI;LSGMLNVSVGA		GLNLLNVSRNE	10.00 17.50 20.00 37.50 10.00 30.00 12.50 37.50 12.50 37.50 12.50		35.00 0.00 35.00 25.00 0.00 25.00 0.00 20.00 25.00 15.00 35.00	1	2	2	1	3	0
Potri003G020600.1.p	235	5	6	5	0	1	SGNMMNFSSNN;LKARFNNSFLN;PIPEFNQSSLR;VLSLKNNSISG;SFLNDNWTGPQ		SLRVFNVSNND	28.00 16.00 33.00 20.00 20.00 44.00 19.00 40.00 30.00 23.00 30.00		20.00 0.00 35.00 20.00 0.00 20.00 0.00 5.00 25.00 20.00 35.00	2	4	2	4	4	2
Solyc01g105080.2.1	250	5	11	9	0	2	TTIKDNESSTP;LMCYMNNTPNW;ANALANLTQLQ;PIPGFNQSTLK;SDSSHNESSNS;TLSFKNNSISG;HNESSNSSKLS;SGNLMNFSNNQ;GPPFTNTTCTT		TLKVFNVSNNN;NVSNNNLSGEI	35.56 30.00 31.11 23.89 34.44 42.78 26.11 33.89 26.11 22.78 27.78		27.50 0.00 22.50 22.50 5.00 25.00 0.00 27.50 17.50 30.00 15.00	2	9	3	8	6	5
PGSC0003DMP400022298	244	5	10	8	0	2	ITIKDNESSTP;LMCYMNNTPNW;ANALVNLTQLQ;PIPSFNQSTLK;SDSSHNESSNS;TLSFKNNSISG;SGNLMNFSNNQ;GPPFTNTTCIT		TLKVFNVSNNN;NVSNNNLSGEI	32.50 28.12 25.00 22.50 33.12 41.88 25.00 35.00 24.38 24.38 36.88		27.50 0.00 22.50 22.50 5.00 27.50 0.00 27.50 17.50 30.00 17.50	2	8	3	7	6	4
Pp3c2_19460V3.1	287	6	3	3	0	0	SLGFNNFTGEI;LSGSSNESPAM			17.50 10.00 32.50 25.00 17.50 37.50 17.50 37.50 17.50 30.00 17.50			0	3	1	2	1	2
evm_27.model.AmTr_v1.0_scaffold00079.101	270	6	5	2	2	1	LTSWTNRTSIC;FLSHNNLSGQI	VSEFLNLTVLK;KGRLLNITDLT	VLKDFNVSYNQ	12.50 15.00 27.50 20.00 30.00 42.50 22.50 35.00 30.00 32.50 2.50	20.00 10.00 40.00 5.00 22.50 30.00 2.50 22.50 27.50 0.00 32.50	25.00 0.00 30.00 20.00 0.00 15.00 0.00 10.00 25.00 15.00 35.00	1	4	2	3	4	1
Bradi2g02290.1.p	261	6	3	2	0	1	LATWNNLSSNP;DLSSNNLSGAV		RLQDFNVSGNL	15.00 17.50 32.50 22.50 30.00 42.50 25.00 42.50 30.00 45.00 15.00		35.00 0.00 35.00 20.00 0.00 20.00 0.00 20.00 25.00 15.00 35.00	1	2	2	1	2	1
Zm00001d039967_P001	286	6	5	4	0	1	ASAAVNASAAG;ALATWNVSANP;EAPQPNASAAV		RLQELNVSNNL	28.33 5.00 33.33 30.00 13.33 38.33 30.00 30.00 21.67 31.67 26.67		35.00 0.00 35.00 25.00 0.00 20.00 0.00 20.00 25.00 15.00 35.00	1	4	1	4	1	4
FGENESH00000013867	285	6	4	3	0	1	EAQQPNASAAV;DLSFNNLSGVV;ASAAVNASATP		VLQDFNVSNNL	41.67 21.67 40.00 35.00 30.00 41.67 28.33 38.33 31.67 38.33 20.00		35.00 0.00 35.00 25.00 0.00 20.00 0.00 15.00 25.00 15.00 35.00	1	3	2	2	2	2
LOC_Os01g04230.1	358	6	4	3	0	1	EAQQPNASAAV;DLSFNNLSGVV;ASAAVNASATP		VLQDFNVSNNL	31.67 10.00 28.33 26.67 23.33 35.00 21.67 30.00 25.00 31.67 21.67		35.00 0.00 35.00 25.00 0.00 20.00 0.00 15.00 20.00 10.00 35.00	1	3	2	2	2	2
AT1G68400.1	270	6	9	4	3	2	VLEDINLTGSI;KLNSWNTTTNP;DLSFNNFSGQI	SGPIPNLSNLT;IPNLSNLTALK;QIPNINLSDLQ	SLKHNNLSGPI;DLQDFNVSGNN	26.67 1.67 36.67 41.67 18.33 43.33 20.00 38.33 18.33 40.00 6.67	31.67 15.00 31.67 20.00 23.33 36.67 5.00 35.00 31.67 0.00 26.67	27.50 0.00 35.00 27.50 10.00 27.50 2.50 25.00 22.50 30.00 20.00	1	8	4	5	7	2
Solyc05g009100.3.1	271	6	6	2	2	2	SLYNWNSSTDP;GSPLPNCTAEV	SGSVPNLSNLT;VPNLSNLTALK	SLKYNNFSGSV;NLQEFNVSGNK	25.00 17.50 27.50 25.00 27.50 45.00 27.50 35.00 25.00 47.50 20.00	20.00 17.50 40.00 5.00 25.00 35.00 2.50 32.50 32.50 0.00 30.00	27.50 0.00 32.50 25.00 7.50 25.00 2.50 22.50 17.50 27.50 20.00	1	5	2	4	4	2
PGSC0003DMP400025680	276	6	6	2	2	2	GSPLPNCTAAV;SLYNWNSSTHP	SGSVPNLSNLT;VPNLSNLTALK	SLKYNNFSGSV;NLQEFNVSGNK	20.00 15.00 25.00 25.00 27.50 45.00 30.00 35.00 25.00 40.00 20.00	20.00 17.50 42.50 5.00 22.50 37.50 2.50 30.00 32.50 0.00 27.50	27.50 0.00 32.50 30.00 10.00 25.00 2.50 22.50 17.50 27.50 20.00	1	5	2	4	4	2
Glyma10G271900.1.p	278	6	6	3	2	1	TTWNINSTNPC;DLSNNNFSGEI	SGPVPNLSNLT;VPNLSNLTALK	GLQEFNVSGNR	30.00 20.00 15.00 37.50 32.50 42.50 22.50 35.00 30.00 35.00 2.50	20.00 17.50 42.50 5.00 25.00 37.50 2.50 32.50 32.50 0.00 30.00	35.00 0.00 30.00 20.00 0.00 20.00 0.00 15.00 25.00 15.00 35.00	1	5	2	4	4	2
Medtr1g110280.1	266	6	4	0	2	2		SGSLPNLSNFT;LPNLSNFTSLK	DLSYNNFSGEI;GLQDFNVSGNR		22.50 17.50 42.50 5.00 22.50 37.50 2.50 30.00 32.50 0.00 27.50	27.50 0.00 25.00 30.00 10.00 27.50 2.50 25.00 22.50 35.00 20.00	1	3	2	2	4	0
Glyma09G115300.1.p	280	6	8	5	2	1	PLKPPNDTDLH;LLSQWNSTSSN;VLEDLNLTGSI;IPSLSNLTALK;DLSYNNLSGQI	IPNINNLSHLQ;PATLNNLTHLL	HLQDFNVSGNR	23.00 6.00 36.00 32.00 17.00 40.00 18.00 31.00 25.00 25.00 19.00	10.00 30.00 40.00 2.50 32.50 40.00 2.50 40.00 32.50 0.00 25.00	30.00 0.00 30.00 20.00 0.00 20.00 0.00 10.00 25.00 15.00 35.00	1	7	3	5	6	2
Glyma19G070600.1.p	270	6	7	4	2	1	DISHNNLSGQI;VLEDLNLTGSI;FLSQWNSTSSN;PLKPRNDTVLN	FPSLSNLTALK;IPNMINLSHLQ	HLQDFNVSSNQ	26.25 2.50 36.25 41.25 16.25 41.25 18.75 31.25 22.50 30.00 17.50	5.00 15.00 42.50 12.50 20.00 37.50 5.00 37.50 30.00 0.00 25.00	30.00 0.00 30.00 20.00 0.00 20.00 0.00 15.00 30.00 15.00 35.00	1	6	3	4	5	2
Medtr5g055470.1	300	6	10	5	3	2	KLTTWNITTNL;DLADNNLSGEI;SIMSRNKTHRN;FLSYNNFSGEF;WRNHANKTKER	NGPIPNLSNLT;IPNLSNLTSLR;HIPNINLSYLQ	NVSGNNLSGRV;YLQDFNVSGNN	25.00 17.00 34.00 40.00 32.00 45.00 35.00 48.00 38.00 51.00 28.00	30.00 13.33 31.67 20.00 23.33 38.33 5.00 36.67 30.00 0.00 28.33	25.00 0.00 20.00 22.50 7.50 27.50 2.50 27.50 22.50 32.50 17.50	1	9	4	6	7	3
evm_27.model.AmTr_v1.0_scaffold00040.278	266	6	4	2	0	2	QVVPSNLSSGP;GNLLANWTAAA		QGNRLNGTLAP;QLKQLNLSNNE	25.00 35.00 17.50 17.50 35.00 25.00 22.50 30.00 45.00 27.50 27.50		32.50 15.00 22.50 25.00 2.50 25.00 7.50 30.00 17.50 12.50 40.00	1	3	2	2	2	2
AL4G32740.t1	270	6	6	3	1	2	GNLAGNWTGSD;VSPLTNCTNLR;NELHGNVSDGV	ISIAQNDTNAL	HDNRLNGTVSP;SLLELNVSFNE	20.00 28.33 20.00 18.33 26.67 38.33 5.00 30.00 40.00 25.00 25.00	10.00 15.00 25.00 20.00 40.00 45.00 30.00 25.00 40.00 0.00 0.00	32.50 15.00 22.50 25.00 2.50 27.50 7.50 30.00 15.00 15.00 40.00	1	5	2	4	4	2
AT2G36570.1	264	6	5	3	0	2	GNLAGNWTGSD;NELHGNVSDGV;ITLAQNDTNAL		HDNRLNGTVSP;SLLELNVSFNE	23.33 28.33 11.67 25.00 31.67 41.67 15.00 28.33 45.00 25.00 18.33		32.50 15.00 22.50 25.00 2.50 27.50 7.50 30.00 15.00 15.00 40.00	1	4	2	3	3	2
Bra023075.1P	264	6	5	3	0	2	GNLAANWTGSD;VSSALNDTNSL;VSPLTNCTNLR		HDNRLNGTVSP;SLLELNVSYNE	20.00 21.67 28.33 15.00 31.67 36.67 13.33 35.00 40.00 15.00 20.00		35.00 15.00 22.50 25.00 2.50 27.50 5.00 30.00 15.00 15.00 40.00	1	4	2	3	3	2
Glyma13G150000.1.p	287	6	8	3	3	2	TPPNNNDSNNN;GYLLSNWTGHD;NNNNDNNSNEK	STLFSNCTNLQ;VDVISNLTQLI;LSLHHNDTHAL	HDNRLNGTVST;NLKELNMTNNE	33.33 41.67 26.67 21.67 35.00 31.67 35.00 26.67 43.33 46.67 45.00	11.67 30.00 33.33 11.67 28.33 41.67 11.67 33.33 35.00 0.00 16.67	32.50 17.50 22.50 25.00 2.50 27.50 10.00 32.50 15.00 15.00 42.50	1	7	2	6	4	4
Medtr1g061590.1	336	6	6	3	1	2	GQLLTNWTGPE;ASLLSNCTNLK;SSIMPNLTELN	PCLTHNDTQAL	HNNRLNGTVSA;NLTELNMTNNE	31.67 38.33 20.00 8.33 38.33 33.33 3.33 36.67 33.33 15.00 28.33	15.00 15.00 25.00 30.00 40.00 50.00 30.00 20.00 40.00 0.00 0.00	35.00 12.50 22.50 25.00 2.50 25.00 10.00 30.00 15.00 10.00 37.50	1	5	2	4	4	2
Glyma03G189800.1.p	309	6	7	3	2	2	GNLLTNWTGAD;ISPLLNCTSLE;SASLLNLTVLN	EAAGQNDTLAL;LTKFGNVSFSG	NLTVLNVTNNE;HENRLNGTISP	18.33 30.00 35.00 6.67 31.67 36.67 3.33 33.33 35.00 13.33 26.67	10.00 32.50 37.50 17.50 42.50 37.50 17.50 15.00 20.00 7.50 17.50	35.00 15.00 22.50 25.00 2.50 27.50 7.50 30.00 15.00 12.50 40.00	1	6	2	5	4	3
Medtr7g103440.1	336	6	9	4	3	2	SKNHGNISSEN;GYLVDNWTGED;RGGRSNSTVGM	IVPLLNCTDLE;FTKFGNKSFSG;AQHNHNDTHAL	NLIELNITNNE;HDNRLNGTIVP	36.67 45.00 31.67 31.67 43.33 40.00 28.33 46.67 40.00 51.67 38.33	8.33 30.00 45.00 18.33 35.00 33.33 13.33 20.00 21.67 3.33 15.00	35.00 15.00 20.00 25.00 2.50 27.50 7.50 27.50 15.00 10.00 42.50	1	8	2	7	3	6
Potri006G117200.1.p	265	6	6	2	2	2	GNLLSNWTGQD;ISPLTNCTHLK	PGQLTNLTKLL;TAAPPNDTSAL	DLKELNLSNNE;HNNRLNGTISP	22.50 30.00 30.00 5.00 30.00 35.00 5.00 37.50 42.50 22.50 32.50	12.50 32.50 32.50 17.50 35.00 45.00 17.50 27.50 40.00 0.00 10.00	35.00 15.00 22.50 25.00 2.50 27.50 5.00 32.50 17.50 15.00 40.00	1	5	2	4	4	2
PGSC0003DMP400004821	268	6	6	2	2	2	GTLLHNWTLPV;WTLPVNSTTAC	PTQIANLTRLL;ATGDGNDTAAL	RNNRLNGTLTP;NLKELNFSNNE	20.00 42.50 27.50 25.00 35.00 40.00 25.00 37.50 42.50 32.50 22.50	15.00 37.50 37.50 20.00 35.00 42.50 15.00 27.50 37.50 0.00 12.50	37.50 15.00 25.00 25.00 2.50 27.50 7.50 32.50 15.00 15.00 40.00	1	5	2	4	3	3
PGSC0003DMP400004820	271	6	6	2	2	2	GTLLHNWTLPV;WTLPVNSTTAC	PTQIANLTRLL;ATGDGNDTAAL	RNNRLNGTLTP;NLKELNFSNNE	20.00 40.00 27.50 25.00 35.00 40.00 25.00 35.00 42.50 32.50 22.50	15.00 35.00 37.50 17.50 32.50 40.00 15.00 27.50 37.50 0.00 12.50	35.00 15.00 25.00 25.00 2.50 27.50 7.50 30.00 15.00 15.00 40.00	1	5	2	4	3	3
EFJ13421	259	6	3	1	0	2	TLERFNASTFA		KNNALNGSIPP;MLNDFNVSANQ	30.00 0.00 35.00 55.00 5.00 40.00 35.00 10.00 5.00 0.00 15.00		32.50 17.50 25.00 25.00 2.50 27.50 7.50 30.00 15.00 15.00 42.50	1	2	2	1	3	0
evm_27.model.AmTr_v1.0_scaffold00088.20	251	6	8	6	1	1	NVSNNNFTGAI;VLSVQNNSISS;NLSGPNSTPPL;STPPLNWSASS;LLEGMNLSGKL;PAEISNCTKMT	ITFLTNLSGPN	NFGEFNVSNNN	24.17 13.33 30.00 22.50 30.00 39.17 10.83 37.50 20.83 32.50 17.50	15.00 40.00 0.00 20.00 50.00 35.00 5.00 45.00 50.00 45.00 50.00	35.00 0.00 30.00 20.00 0.00 20.00 0.00 15.00 25.00 15.00 35.00	2	6	4	4	5	3
Bradi4g29330.1.p	273	6	3	1	0	2	QRIGWNASVDP		TVSNNNLTGPI;LPSLENFTVSN	20.00 15.00 20.00 30.00 5.00 35.00 40.00 40.00 15.00 30.00 10.00		15.00 25.00 22.50 12.50 25.00 27.50 2.50 32.50 10.00 30.00 15.00	1	2	2	1	2	1
Zm00001d020322_P001	280	6	6	5	1	0	DEQGLNGTIDA;IRLRWNASINP;EVSGNNFSGEL;VLNFHNNSLRG;DVSNNNLTGPI	ADESANVTASL		25.00 11.00 21.00 28.00 13.00 38.00 13.00 38.00 13.00 40.00 14.00	15.00 35.00 35.00 40.00 45.00 50.00 30.00 20.00 35.00 0.00 0.00		1	5	4	2	4	2
FGENESH00000050659	265	6	3	2	0	1	SVANNNLTGPI;EPCDGNRTVWP		SLHVLNVSRNS	25.00 7.50 10.00 30.00 27.50 35.00 20.00 32.50 27.50 25.00 12.50		35.00 0.00 30.00 25.00 0.00 25.00 0.00 20.00 35.00 20.00 40.00	1	2	2	1	2	1
LOC_Os09g20970.1	361	6	4	3	0	1	SVANNNLTGPI;SEERMNATAAA;EPCDGNRTVWP		SLHVLNVSRNS	30.00 21.67 23.33 38.33 23.33 36.67 28.33 33.33 28.33 26.67 15.00		35.00 0.00 30.00 25.00 0.00 25.00 0.00 20.00 35.00 20.00 40.00	1	3	2	2	2	2
Glyma11G176301.1.p	285	6	7	4	2	1	YCDPQNMSIKR;DPLPKNCSDQF;NDGQQNSTLIW;LLDRLNLSGNL	SGPLPNLSRIS;TLFLLNMTNCV	NFDQFNVSFNN	32.50 20.00 30.00 45.00 33.75 37.50 13.75 28.75 20.00 32.50 18.75	22.50 12.50 27.50 5.00 15.00 25.00 7.50 20.00 32.50 10.00 35.00	30.00 0.00 30.00 20.00 0.00 20.00 0.00 10.00 15.00 10.00 30.00	1	6	2	5	3	4
Potri015G073500.1.p	246	6	4	3	0	1	SLKENNISGFM;DISDNNFSGEL;VLDNFNLTGTF		NVANNNFSGPI	25.00 0.00 33.33 36.67 18.33 36.67 3.33 36.67 13.33 45.00 3.33		20.00 0.00 15.00 25.00 15.00 35.00 5.00 45.00 20.00 50.00 5.00	0	4	4	0	4	0
Glyma06G184400.1.p	302	6	2	1	0	1	FAQNNNFTGEI		NLDAFNVSNNN	25.00 0.00 35.00 35.00 20.00 35.00 5.00 40.00 15.00 50.00 5.00		30.00 0.00 35.00 20.00 0.00 20.00 0.00 15.00 20.00 15.00 35.00	1	1	2	0	2	0
Medtr3g078250.1	323	6	6	5	0	1	LPNMVNVTSLI;GKPISNSSCPP;VLEELNFTGVL;LAQNNNFTGQI;SMQGWNLTSDP		NFEVFNVSNNN	16.00 11.00 38.00 29.00 22.00 41.00 17.00 36.00 18.00 32.00 16.00		30.00 0.00 30.00 20.00 0.00 20.00 0.00 10.00 20.00 10.00 35.00	1	5	3	3	4	2
Solyc03g114080.2.1	251	6	4	2	0	2	KISLGNISKEV;VLDQKNLTGTL		NVSYNNLTGPV;NLVGFNVSYNN	32.50 2.50 42.50 45.00 35.00 50.00 20.00 37.50 22.50 35.00 7.50		27.50 0.00 22.50 25.00 7.50 27.50 2.50 32.50 22.50 32.50 20.00	1	3	3	1	3	1
Glyma02G297100.1.p	273	4	8	7	0	1	LNITWNGSPSH;VRCNSNATNVV;PRNELNITWNG;RLENLNLSGTI;PGALSNSTPNN;NKLESNSTKER;DISNNNFSGMI		RLTHLNVTSNQ	24.29 22.86 27.14 32.14 21.43 40.71 23.57 30.00 26.43 36.43 17.14		30.00 0.00 30.00 20.00 0.00 20.00 0.00 25.00 30.00 20.00 30.00	1	7	3	5	3	5
Potri011G088000.1.p	224	4	4	3	0	1	PADPSNGSKPG;DSVALNSTDAG;RLDRQNFTGTI		SLTYLNLSSNF	30.00 11.67 30.00 31.67 20.00 43.33 8.33 43.33 33.33 36.67 25.00		35.00 0.00 30.00 20.00 0.00 25.00 0.00 25.00 30.00 20.00 30.00	1	3	2	2	2	2
Solyc07g065240.2.1	200	4	3	2	0	1	RLENMNLSGVI;NISKNNFTSSQ		NLKKLNISKNN	25.00 0.00 32.50 40.00 17.50 40.00 2.50 40.00 17.50 45.00 10.00		35.00 0.00 30.00 25.00 0.00 25.00 0.00 20.00 35.00 15.00 35.00	1	2	3	0	3	0
PGSC0003DMP400038406	195	4	3	2	0	1	RLENMNLSGVI;NISKNNFTSSQ		NLKKLNISKNN	25.00 0.00 35.00 42.50 22.50 40.00 2.50 35.00 12.50 47.50 2.50		35.00 0.00 30.00 25.00 0.00 25.00 0.00 25.00 40.00 20.00 35.00	1	2	3	0	3	0
PDK_30s1087351g001	207	4	4	2	0	2	RLENMNISGRI;SGMSVNETDPA		DISNNNLTGYI;GLTYLNLSSNM	30.00 12.50 45.00 27.50 20.00 50.00 22.50 30.00 12.50 45.00 15.00		27.50 0.00 25.00 25.00 7.50 27.50 2.50 30.00 22.50 35.00 15.00	1	3	3	1	3	1
Bradi1g23890.1.p	238	5	3	1	1	1	LTGPLNLSLPS	LPPLDNSTNPT	MVRRFNVSMNM	5.00 35.00 20.00 55.00 5.00 15.00 40.00 30.00 5.00 40.00 40.00	5.00 20.00 50.00 30.00 35.00 10.00 30.00 30.00 5.00 40.00 25.00	30.00 0.00 35.00 25.00 0.00 20.00 0.00 5.00 20.00 15.00 30.00	1	2	1	2	3	0
Zm00001d021883_P001	250	5	5	3	1	1	KAYNPNATALA;VLAVRNNSLSG;GRSSGNSSTSA	LPPLDNSTASP	MLRSFNVSGNR	31.67 35.00 35.00 21.67 46.67 43.33 35.00 40.00 26.67 31.67 30.00	5.00 20.00 50.00 25.00 35.00 35.00 5.00 30.00 35.00 5.00 40.00	35.00 0.00 35.00 25.00 0.00 20.00 0.00 10.00 25.00 15.00 35.00	2	3	2	3	3	2
PDK_30s973471g001	221	5	5	4	0	1	LSDAANTSPSP;LDGTLNISLPS;SVDPLNTSLYT;LPHLTNLTNPR		SVEDFNASANR	17.50 22.50 43.75 40.00 26.25 33.75 37.50 28.75 18.75 42.50 37.50		35.00 0.00 35.00 25.00 0.00 20.00 0.00 10.00 20.00 15.00 35.00	1	4	1	4	3	2
EFJ07137	258	6	3	3	0	0	CGPPTNNTCPP;RILQWNVSSLN;VLRLINVSLSG			18.33 5.00 30.00 16.67 21.67 36.67 35.00 33.33 13.33 33.33 33.33			1	2	1	2	1	2
EFJ07857	235	6	4	1	0	3	VSNIPNLTDFN		NVSWNNLSGPV;SLKGNNLTGRI;NLTDFNVSWNN	5.00 25.00 40.00 5.00 35.00 35.00 0.00 30.00 20.00 0.00 20.00		28.33 0.00 30.00 28.33 11.67 30.00 3.33 33.33 23.33 38.33 15.00	1	3	3	1	4	0
EFJ07257	235	6	4	1	0	3	VSNIPNLTDFN		NVSWNNLSGPV;SLKGNNLTGRI;NLTDFNVSWNN	5.00 25.00 40.00 5.00 40.00 30.00 0.00 30.00 20.00 0.00 20.00		25.00 0.00 26.67 26.67 11.67 30.00 3.33 31.67 21.67 38.33 15.00	1	3	3	1	4	0
Bradi2g48000.1.p	271	6	1	0	0	1			SLKNNNFTGSL			25.00 0.00 40.00 35.00 15.00 25.00 5.00 30.00 15.00 50.00 0.00	0	1	1	0	1	0
FGENESH00000035683	275	6	2	1	0	1	FLSLKNNSFTG		RLAKLNVSGNH	20.00 0.00 25.00 0.00 35.00 35.00 15.00 30.00 5.00 35.00 20.00		30.00 0.00 30.00 20.00 0.00 20.00 0.00 15.00 25.00 15.00 35.00	2	0	2	0	2	0
LOC_Os01g51400.1	334	6	2	1	0	1	FLSLKNNSFTG		RLAKLNVSGNH	20.00 0.00 25.00 0.00 35.00 35.00 15.00 30.00 5.00 35.00 15.00		30.00 0.00 30.00 20.00 0.00 20.00 0.00 10.00 25.00 10.00 35.00	2	0	2	0	2	0
Zm00001d011707_P001	271	6	3	2	0	1	RGGASNGSRTA;SLSLKNNTFTG		ELAELNVSGNH	37.50 25.00 40.00 27.50 32.50 40.00 32.50 40.00 20.00 32.50 22.50		25.00 0.00 30.00 20.00 0.00 20.00 0.00 15.00 25.00 15.00 35.00	2	1	2	1	2	1
Solyc11g069960.2.1	267	6	4	3	0	1	NVSGNNFSGKI;VLNHLNLTGSI;DQRKKNLSENM		SVKDFNVSGNN	30.00 1.67 33.33 35.00 16.67 43.33 3.33 35.00 23.33 43.33 18.33		25.00 0.00 30.00 20.00 0.00 20.00 0.00 10.00 25.00 10.00 35.00	1	3	3	1	3	1
evm_27.model.AmTr_v1.0_scaffold00077.145	259	6	10	4	4	2	YIQRNNFSGEI;HGRKLNWSPLI;GLFLENNSLMG;SDLSTNLTQID	PQTIGNLTQLT;PISLQNFSNSS;LQNFSNSSFLG;PNTISNLTSLQ	KLKHLNLSYNQ;SYNQLNGSIPI	31.25 18.75 17.50 13.75 32.50 35.00 8.75 37.50 26.25 33.75 17.50	8.75 38.75 31.25 1.25 23.75 38.75 2.50 31.25 22.50 3.75 20.00	27.50 12.50 22.50 32.50 2.50 32.50 10.00 32.50 15.00 12.50 45.00	2	8	4	6	9	1
AL6G15000.t1	264	6	6	3	1	2	YLQHNNFSGEL;VLYLQNNSFDG;LNWNKNFSLCS	PSGIRNLSQIT	SVKVVNFSYNN;NFSYNNLSGPI	25.00 13.33 18.33 23.33 35.00 36.67 16.67 36.67 15.00 31.67 11.67	15.00 45.00 35.00 0.00 25.00 40.00 0.00 35.00 35.00 0.00 25.00	25.00 0.00 22.50 22.50 7.50 27.50 2.50 30.00 20.00 32.50 17.50	2	4	4	2	5	1
Bra009091.1P	249	6	7	4	1	2	VLYLQNNSFDG;LNWNKNLSLCS;YLQHNNLSGQL;TCEPFNLTSRV	PSTLRNLSQIT	NLSYNNLSGHI;SLKVVNLSYNN	22.50 11.25 20.00 27.50 36.25 36.25 21.25 38.75 21.25 28.75 8.75	15.00 45.00 35.00 0.00 25.00 40.00 0.00 40.00 35.00 0.00 25.00	25.00 0.00 22.50 20.00 7.50 30.00 2.50 30.00 20.00 32.50 22.50	2	5	4	3	5	2
AT5G05160.1	265	6	7	3	1	3	VLYLQNNSFDG;LNWNKNLSLCS	PSGLRNLSQIT	YLQHNNFSGEL;SVKVVNLSYNN;NLSYNNLSGPI	27.50 20.00 17.50 20.00 42.50 40.00 22.50 35.00 10.00 25.00 12.50	15.00 45.00 35.00 0.00 25.00 40.00 0.00 35.00 35.00 0.00 20.00	25.00 0.00 23.33 25.00 10.00 31.67 3.33 35.00 23.33 38.33 13.33	2	5	4	3	5	2
Glyma04G223800.2.p	293	6	6	3	1	2	WLYLQNNSISG;RLNWKNDSASI;ATQNQNATHHK	VTCNSNGTRVV	SLKHLNLSYNN;SYNNLNGSIPN	28.33 18.33 36.67 25.00 38.33 43.33 38.33 45.00 28.33 41.67 25.00	0.00 20.00 5.00 30.00 50.00 50.00 30.00 35.00 20.00 0.00 10.00	22.50 10.00 20.00 32.50 2.50 32.50 10.00 32.50 10.00 10.00 45.00	2	4	3	3	3	3
Glyma06G141100.6.p	289	6	6	3	1	2	WLYLQNNSISG;DISFNNFSGSI;TTQNQNATHHK	VTCNSNGTRVV	SLKHLNLSNNN;SNNNLNGSIPN	26.67 10.00 31.67 28.33 33.33 41.67 26.67 41.67 25.00 48.33 23.33	0.00 20.00 5.00 30.00 50.00 50.00 30.00 35.00 20.00 0.00 10.00	22.50 12.50 22.50 32.50 2.50 32.50 10.00 30.00 12.50 12.50 45.00	2	4	4	2	4	2
Medtr3g093710.1	303	6	7	4	1	2	HLQKNNFSGLI;VTCNSNHTRVV;WFYLQNNSISG;PRLNWNESSSI	KLQLSNVSLVL	SLKYLNLSNNK;SNNKLNGSIPN	20.00 12.50 20.00 23.75 26.25 40.00 25.00 37.50 17.50 32.50 10.00	60.00 35.00 35.00 10.00 15.00 10.00 0.00 0.00 0.00 0.00 0.00	22.50 10.00 20.00 30.00 2.50 32.50 10.00 32.50 12.50 10.00 42.50	2	5	4	3	4	3
Glyma02G219800.1.p	297	6	11	6	2	3	VTCNQNGTSVI;GPPLNNCSKAS;AETPQNRTATT;WLYLQNNSISG;HAPRLNWSEST;DISSNNFSGSI	PTTFQNLSRLT;IPDFKNLTSLK	NLQQNNFSGLI;SYNNLNGSIPN;SLKYLNLSYNN	21.67 24.17 25.00 24.17 38.33 42.50 19.17 35.83 32.50 33.33 24.17	10.00 30.00 40.00 2.50 27.50 42.50 2.50 37.50 37.50 0.00 27.50	23.33 8.33 21.67 30.00 6.67 33.33 6.67 33.33 15.00 23.33 30.00	2	9	5	6	7	4
Glyma14G187900.2.p	299	6	11	6	2	3	VTCNQNGTSVI;GPPLNNCSAAS;AATPQNRSATT;WLYLQNNSISG;HAPRLNWSDST;DISSNNFSGSI	PTTFQNLSRLT;IPDLKNLTSLK	NLQQNNFSGLI;SYNNLNGSIPN;SLKYLNLSYNN	24.17 21.67 24.17 22.50 37.50 42.50 19.17 38.33 31.67 36.67 21.67	10.00 30.00 40.00 2.50 30.00 42.50 2.50 37.50 37.50 0.00 27.50	23.33 6.67 21.67 26.67 8.33 31.67 8.33 35.00 13.33 23.33 28.33	2	9	5	6	7	4
Medtr5g068210.1	273	5	10	6	2	2	NLQHNNFTGLI;ITCNQNETNVI;LKRKSNSSEDI;GSPLKNCSTIS;LRLNWNNSTPI;KGAIPNNSSLG	AIPVFNLTRLK;ISSLFNLTLAD	RLKYLNLSFNN;SFNNLNGSIPF	19.17 15.83 28.33 25.83 35.83 45.00 28.33 40.83 35.00 29.17 18.33	25.00 2.50 10.00 10.00 10.00 22.50 10.00 30.00 27.50 15.00 37.50	27.50 12.50 22.50 30.00 2.50 32.50 10.00 35.00 15.00 12.50 42.50	1	9	3	7	5	5
Solyc03g095490.3.1	259	6	4	1	1	2	RANYLNGSVPS	PPTIKNLTRLS	SYNMLNGSVPY;RLTNLNLSYNM	35.00 35.00 15.00 30.00 5.00 35.00 20.00 50.00 5.00 15.00 50.00	15.00 45.00 35.00 0.00 30.00 40.00 0.00 35.00 35.00 0.00 20.00	25.00 12.50 22.50 30.00 2.50 32.50 10.00 32.50 15.00 15.00 42.50	1	3	3	1	4	0
PGSC0003DMP400009334	254	6	4	1	1	2	RANYLNGSVPS	PSTIKNLTRLS	SYNMLNGSVPD;RLTNLNLSYNM	35.00 35.00 15.00 30.00 5.00 35.00 20.00 50.00 5.00 15.00 55.00	15.00 45.00 35.00 0.00 30.00 40.00 0.00 40.00 40.00 0.00 25.00	22.50 12.50 25.00 30.00 2.50 35.00 10.00 32.50 15.00 15.00 45.00	1	3	3	1	4	0
PGSC0003DMP400009335	254	6	4	1	1	2	RANYLNGSVPS	PSTIKNLTRLS	SYNMLNGSVPD;RLTNLNLSYNM	35.00 35.00 15.00 30.00 5.00 35.00 20.00 50.00 5.00 15.00 55.00	15.00 45.00 35.00 0.00 30.00 40.00 0.00 40.00 40.00 0.00 25.00	22.50 12.50 25.00 30.00 2.50 35.00 10.00 32.50 15.00 15.00 45.00	1	3	3	1	4	0
Glyma11G199700.5.p	342	6	8	4	2	2	SLNLQNNSLSG;LEIFPNSSFEG;YLQHNNLSGDI;ITCNENRTRVV	QIPNLNVTLLK;PKTFQNMSVLT	SYNHLNGSIPK;LLKLLNLSYNH	10.00 15.00 25.00 15.00 38.75 36.25 16.25 28.75 12.50 26.25 13.75	32.50 25.00 25.00 30.00 25.00 40.00 5.00 40.00 35.00 0.00 30.00	22.50 12.50 25.00 27.50 2.50 32.50 10.00 32.50 12.50 12.50 45.00	2	6	4	4	7	1
Solyc06g082610.3.1	261	6	6	1	3	2	FLQQNNLSGPI	PETIQNLSQLT;LQKFPNSSFVG;SGPIPNITLPR	SHNNLNGSIPL;RLKHINISHNN	15.00 0.00 25.00 25.00 15.00 35.00 5.00 40.00 20.00 50.00 5.00	18.33 35.00 46.67 3.33 28.33 45.00 11.67 31.67 16.67 20.00 30.00	22.50 10.00 22.50 30.00 2.50 32.50 10.00 30.00 12.50 12.50 42.50	1	5	3	3	6	0
PGSC0003DMP400053034	254	6	6	0	3	3		PETIQNLSQLT;LQKFPNSSFVG;SGPIPNITLPR	FLQQNNLSGPI;SHNNLNGSIPL;RLKHINISHNN		18.33 33.33 46.67 3.33 30.00 45.00 11.67 31.67 16.67 20.00 31.67	23.33 8.33 21.67 30.00 8.33 33.33 8.33 35.00 18.33 25.00 30.00	1	5	3	3	6	0
PGSC0003DMP400053033	254	6	6	0	3	3		PETIQNLSQLT;LQKFPNSSFVG;SGPIPNITLPR	FLQQNNLSGPI;SHNNLNGSIPL;RLKHINISHNN		18.33 33.33 46.67 3.33 30.00 45.00 11.67 31.67 16.67 20.00 31.67	23.33 8.33 21.67 30.00 8.33 33.33 8.33 35.00 18.33 25.00 30.00	1	5	3	3	6	0
Potri013G158800.1.p	249	6	7	1	3	3	VTCNSNDTRVV	PQTIANLTQLT;LQKFPNSSFIG;PIPDLNHTRIK	SYNHLNGSIPV;RIKHLNLSYNH;FLQHNNFSGGV	0.00 20.00 5.00 30.00 50.00 45.00 25.00 40.00 20.00 0.00 10.00	21.67 25.00 35.00 20.00 30.00 40.00 6.67 31.67 23.33 5.00 26.67	23.33 8.33 23.33 30.00 8.33 35.00 8.33 36.67 16.67 26.67 31.67	1	6	3	4	6	1
Potri019G131500.1.p	250	6	8	2	3	3	VTCNSNRTRVS;GLSLQNNTLSG	PQTLANLTQLI;LQNFPNSSFIG;PIPDLNHTRIK	SYNHLNGSIPV;RIKRLNLSYNH;FLQHNNFSGGI	12.50 10.00 15.00 15.00 42.50 42.50 25.00 40.00 12.50 22.50 15.00	21.67 23.33 33.33 18.33 30.00 41.67 5.00 33.33 23.33 5.00 30.00	25.00 8.33 25.00 30.00 8.33 35.00 8.33 35.00 18.33 25.00 31.67	2	6	4	4	7	1
AL3G19680.t1	256	6	7	4	1	2	NLSFNNLTGSV;TPCSENNTAPS;DLSLQNNSLSG;RKLNWNSTIPI	PSSLQNLTQLT	RLKYLNLSFNN;YFHDNNFSGTI	30.00 18.75 18.75 26.25 28.75 40.00 32.50 42.50 21.25 47.50 16.25	15.00 45.00 35.00 0.00 30.00 40.00 0.00 35.00 35.00 0.00 20.00	30.00 0.00 30.00 27.50 10.00 30.00 2.50 27.50 25.00 32.50 20.00	2	5	4	3	5	2
AT3G08680.2	255	6	7	4	1	2	SFNNLNGSVPS;DLSLQNNSLSG;RKLNWNSTIPI;TPCPENTTAPS	PTSLQNLTQLT	RLKYLNLSFNN;YFHENNFSGTI	27.50 23.75 18.75 30.00 25.00 41.25 32.50 42.50 17.50 36.25 28.75	15.00 45.00 35.00 0.00 30.00 40.00 0.00 35.00 35.00 0.00 25.00	30.00 0.00 30.00 27.50 10.00 30.00 2.50 27.50 25.00 32.50 22.50	2	5	4	3	5	2
Glyma09G272900.5.p	291	6	5	2	1	2	PKVNWNSSTSI;SSVSPNTTLSP	PASIQNLTHLI	YLQHNNFSGEI;SFNYLNGSIPS	37.50 42.50 32.50 40.00 30.00 40.00 42.50 42.50 25.00 35.00 30.00	15.00 45.00 35.00 5.00 25.00 40.00 0.00 35.00 35.00 0.00 25.00	17.50 12.50 20.00 30.00 12.50 42.50 12.50 45.00 12.50 30.00 27.50	0	5	2	3	3	2
Glyma18G216200.1.p	291	6	6	3	1	2	SSVSPNTTLSP;GFNLQNNSLTG;PKVNWNSSTSI	PASIQNLTHLI	SFNYLNGSIPS;YLQHNNFSGVI	33.33 26.67 30.00 26.67 31.67 40.00 35.00 41.67 20.00 40.00 25.00	15.00 45.00 30.00 0.00 25.00 40.00 0.00 40.00 35.00 0.00 25.00	20.00 12.50 17.50 30.00 12.50 40.00 12.50 45.00 10.00 30.00 27.50	1	5	3	3	4	2
Medtr7g073710.1	295	6	6	4	1	1	VECNPNGSHVH;GLNLQNNSLIG;HGGKLNWSSNT;LNWSSNTSLCT	PSIIQNLTYLL	YLQHNNFSGHI	27.50 25.00 18.75 25.00 42.50 41.25 22.50 38.75 23.75 25.00 18.75	15.00 45.00 30.00 5.00 25.00 40.00 0.00 40.00 35.00 0.00 25.00	20.00 0.00 25.00 25.00 15.00 35.00 5.00 35.00 20.00 50.00 5.00	1	5	2	4	3	3
Solyc09g030450.3.1	259	6	6	2	2	2	GLNLQNNSLTG;FKWNTNSSICT	PTTIQNLTHLT;PQSLANFSASS	SNNQLNGSIPQ;KLTQLNMSNNQ	30.00 20.00 17.50 20.00 42.50 42.50 20.00 37.50 10.00 20.00 25.00	12.50 50.00 30.00 0.00 20.00 45.00 0.00 35.00 32.50 2.50 17.50	27.50 12.50 22.50 30.00 2.50 32.50 10.00 32.50 12.50 12.50 42.50	2	4	3	3	5	1
PGSC0003DMP400031290	273	6	5	2	1	2	GLNLQNNSLTG;FKWNTNSSICT	PTTIQNLTHLT	RLTQLNMSNNQ;SNNQLNGSIPP	30.00 20.00 17.50 20.00 42.50 40.00 20.00 35.00 10.00 20.00 22.50	15.00 45.00 35.00 0.00 25.00 40.00 0.00 35.00 35.00 0.00 25.00	25.00 12.50 22.50 30.00 2.50 30.00 10.00 32.50 12.50 12.50 40.00	2	3	3	2	4	1
Potri016G139200.1.p	253	6	7	4	1	2	PLKLCNASTPS;PKLNWNSSTPI;PIPEFNISGIT;YLQHNNFSGNI	PAAMQNLTRLT	SYNLLNGSIPA;GITQLNLSYNL	31.25 13.75 27.50 35.00 12.50 38.75 20.00 40.00 26.25 33.75 20.00	15.00 45.00 35.00 0.00 25.00 40.00 0.00 35.00 35.00 0.00 25.00	25.00 10.00 22.50 30.00 2.50 32.50 10.00 35.00 10.00 12.50 45.00	1	6	3	4	5	2
Bradi2g53420.4.p	255	6	6	2	1	3	AILLQNNSLSG;HGRKLNWSSTT	PLRVQNLTGLT	NVSNNNLSGPI;KLRHLNVSNNN;FLQHNNLSGII	35.00 22.50 25.00 10.00 30.00 37.50 15.00 40.00 27.50 45.00 22.50	15.00 45.00 35.00 0.00 25.00 40.00 0.00 40.00 40.00 0.00 20.00	23.33 0.00 25.00 26.67 11.67 31.67 3.33 33.33 23.33 38.33 16.67	2	4	4	2	5	1
FGENESH00000040833	252	6	6	3	1	2	NLSNNNLSGPI;ALLLQNNSLSG;HGRKLNWSSAA	PLRVQNLTQLT	YLQHNNLSGII;KLRHLNLSNNN	28.33 15.00 21.67 15.00 25.00 36.67 11.67 41.67 25.00 46.67 16.67	15.00 45.00 35.00 5.00 30.00 40.00 0.00 40.00 40.00 0.00 20.00	27.50 0.00 27.50 27.50 10.00 27.50 2.50 27.50 25.00 32.50 20.00	2	4	4	2	5	1
LOC_Os01g60330.1	325	6	6	3	1	2	NLSNNNLSGPI;ALLLQNNSLSG;HGRKLNWSSAA	PLRVQNLTQLT	YLQHNNLSGII;KLRHLNLSNNN	28.33 15.00 20.00 13.33 23.33 36.67 11.67 41.67 23.33 45.00 16.67	15.00 45.00 35.00 0.00 30.00 40.00 0.00 35.00 40.00 0.00 20.00	27.50 0.00 27.50 27.50 10.00 30.00 2.50 27.50 22.50 30.00 20.00	2	4	4	2	5	1
Zm00001d043071_P002	254	6	6	4	1	1	NLSNNNLSGPI;ALLLQNNSLSG;RGRKLNWSSTT;YLQHNNLSGII	PLKVQNLTQLT	KLRHLNLSNNN	26.25 12.50 22.50 20.00 23.75 36.25 10.00 42.50 25.00 47.50 13.75	15.00 45.00 35.00 0.00 30.00 40.00 0.00 40.00 40.00 0.00 20.00	35.00 0.00 30.00 20.00 0.00 20.00 0.00 15.00 25.00 15.00 35.00	2	4	4	2	5	1
Zm00001d012514_P001	255	6	6	2	1	3	ALLLQNNSLSG;HGRKLNWSSTT	PLKVQNLTQLT	YLQHNNLSGII;NLSNNNLSGPI;KLRHLNLSNNN	32.50 25.00 25.00 10.00 30.00 37.50 15.00 40.00 27.50 45.00 20.00	15.00 45.00 35.00 5.00 30.00 40.00 0.00 40.00 40.00 0.00 25.00	25.00 0.00 21.67 26.67 11.67 30.00 3.33 35.00 23.33 40.00 15.00	2	4	4	2	5	1
Bradi2g22180.1.p	251	6	5	3	1	1	YLQRNNLSGII;GLLLQNNSLSG;HGKKINWTRTT	PLKVQNMTQLT	DLSNNNFSGPI	28.33 15.00 23.33 16.67 28.33 36.67 11.67 40.00 26.67 45.00 16.67	15.00 45.00 35.00 0.00 30.00 40.00 0.00 40.00 40.00 0.00 25.00	20.00 0.00 20.00 25.00 15.00 40.00 5.00 45.00 20.00 50.00 5.00	1	4	3	2	4	1
Zm00001d038487_P004	251	6	4	3	0	1	ALLLQNNSLSG;DLSNNNLSGPI;HGRKVNWTSTT		YLQHNNLSGII	28.33 16.67 21.67 13.33 25.00 38.33 11.67 41.67 25.00 45.00 18.33		20.00 0.00 25.00 30.00 20.00 40.00 5.00 40.00 25.00 50.00 5.00	1	3	3	1	3	1
FGENESH00000009843	250	6	7	4	1	2	NLSNNNLSGPI;ALLLQNNSLSG;TSLSSNLTFLD;HGRKLNWTLTT	PLKVQNITQLT	YLQHNNLSGII;NLRHLNLSNNN	32.50 20.00 17.50 12.50 30.00 36.25 8.75 38.75 25.00 35.00 18.75	15.00 45.00 35.00 0.00 30.00 40.00 0.00 40.00 40.00 0.00 25.00	27.50 0.00 25.00 27.50 10.00 27.50 2.50 27.50 25.00 32.50 22.50	2	5	4	3	6	1
LOC_Os05g40200.1	325	6	7	4	1	2	NLSNNNLSGPI;ALLLQNNSLSG;TSLSSNLTFLD;HGRKLNWTLTT	PLKVQNITQLT	YLQHNNLSGII;NLRHLNLSNNN	31.25 21.25 15.00 12.50 31.25 33.75 8.75 37.50 25.00 33.75 17.50	15.00 45.00 35.00 0.00 30.00 40.00 0.00 35.00 40.00 0.00 20.00	25.00 0.00 25.00 25.00 10.00 27.50 2.50 25.00 25.00 35.00 20.00	2	5	4	3	6	1
PDK_30s960261g001	249	6	7	3	1	3	ITCTPNQTRVL;ALYLENNSLSG;HGRKLNWSSKT	PLTIQNLTQLT	FLQHNNLSGII;NLSYNNLSGEI;KLRHLNLSYNN	21.67 23.33 18.33 15.00 36.67 41.67 20.00 40.00 25.00 30.00 18.33	15.00 45.00 35.00 5.00 30.00 40.00 0.00 40.00 35.00 0.00 25.00	25.00 0.00 23.33 26.67 11.67 30.00 3.33 33.33 23.33 38.33 15.00	2	5	4	3	5	2
PDK_30s790671g004	249	6	8	6	1	1	FLQHNNLSGII;VTCTPNHSRVL;NLSYNNLSGEI;ALYVENNSLSG;TALSSNLTFLD;HGHKLNWSSKT	PLTIQNLTQLT	KLRHLNLSYNN	24.17 17.50 16.67 17.50 31.67 36.67 10.83 38.33 24.17 30.83 15.83	15.00 45.00 35.00 5.00 25.00 40.00 0.00 35.00 35.00 0.00 25.00	30.00 0.00 30.00 25.00 0.00 20.00 0.00 15.00 25.00 15.00 35.00	2	6	4	4	6	2
Bradi1g17620.5.p	259	6	4	1	2	1	SSFNPNLSVLE	PTSLENLTELS;LQRFPNGSFLG	SLRLLNLSNNE	40.00 30.00 0.00 5.00 45.00 30.00 0.00 30.00 25.00 0.00 25.00	7.50 35.00 42.50 2.50 32.50 40.00 2.50 27.50 20.00 5.00 25.00	35.00 0.00 35.00 25.00 0.00 20.00 0.00 20.00 25.00 15.00 40.00	1	3	1	3	4	0
Zm00001d022432_P004	259	6	4	2	1	1	PLIVANLSSEK;SSFSPNLSVID	PASLQNLTQLT	SLKLLNLSNNE	22.50 20.00 7.50 10.00 35.00 35.00 12.50 37.50 32.50 12.50 27.50	15.00 50.00 35.00 0.00 25.00 40.00 0.00 40.00 40.00 0.00 25.00	30.00 0.00 35.00 25.00 0.00 20.00 0.00 20.00 25.00 15.00 40.00	1	3	1	3	3	1
FGENESH00000033641	256	6	6	3	1	2	SFLNPNLSVVD;RGNRLNWSQST;LQTFPNGSFLG	PISLQNLSQLS	SLRLLNLSNND;YLQHNNFSGDL	28.33 35.00 31.67 13.33 38.33 38.33 6.67 28.33 25.00 20.00 28.33	15.00 45.00 35.00 0.00 25.00 40.00 0.00 35.00 35.00 0.00 25.00	25.00 0.00 27.50 25.00 10.00 27.50 2.50 30.00 25.00 32.50 20.00	1	5	2	4	5	1
LOC_Os07g48310.1	326	6	6	3	1	2	SFLNPNLSVVD;RGNRLNWSQST;LQTFPNGSFLG	PISLQNLSQLS	SLRLLNLSNND;YLQHNNFSGDL	30.00 33.33 31.67 13.33 38.33 35.00 6.67 26.67 25.00 18.33 25.00	15.00 45.00 35.00 0.00 25.00 40.00 0.00 40.00 40.00 0.00 25.00	25.00 0.00 25.00 22.50 7.50 27.50 2.50 27.50 25.00 32.50 17.50	1	5	2	4	5	1
Bradi1g63350.1.p	258	6	4	1	2	1	LNWGQNISVCS	PTSLENLTQLS;LQIFSNSSFLG	SLRQLNLSNND	30.00 40.00 10.00 40.00 50.00 45.00 20.00 35.00 15.00 0.00 30.00	7.50 37.50 42.50 2.50 32.50 37.50 5.00 25.00 22.50 5.00 27.50	35.00 0.00 30.00 25.00 0.00 20.00 0.00 20.00 25.00 15.00 40.00	1	3	1	3	3	1
LOC_Os03g21510.2	306	6	6	0	2	4		LQIFSNSSFLG;PASLQNLTQLS	SNNELNGSIPP;QLSTLNLSKNS;LNWDVNISLCS;SLRQLNLSNNE		7.50 37.50 40.00 2.50 32.50 35.00 5.00 22.50 17.50 5.00 27.50	28.75 15.00 21.25 32.50 13.75 33.75 10.00 36.25 18.75 11.25 38.75	2	4	3	3	5	1
PDK_30s691551g003	244	6	7	3	2	2	LLNLQNNSLSG;LNWNSNTSLCS;YLQHNNLSGDI	LQKFPNDSFLG;PLGIQNLSQLS	RLKHLNISYNH;SYNHLNGSIPF	23.33 13.33 20.00 23.33 35.00 40.00 18.33 38.33 16.67 35.00 10.00	7.50 37.50 45.00 2.50 35.00 42.50 7.50 30.00 20.00 7.50 27.50	25.00 12.50 25.00 32.50 2.50 32.50 10.00 32.50 15.00 15.00 47.50	2	5	4	3	6	1
PDK_30s739401g004	259	6	8	3	2	3	YLQHNNLSGDI;LLNLQNNSLSG;LNWNSNTSVCS	PLGIQNLSQLS;LQKFPNDSFLG	RLKHMNMSYNH;SYNHLNGSIPF;RSNHLNGSLPS	25.00 11.67 20.00 23.33 35.00 40.00 16.67 38.33 15.00 33.33 11.67	7.50 37.50 42.50 2.50 32.50 42.50 5.00 27.50 22.50 5.00 25.00	28.33 18.33 20.00 30.00 3.33 33.33 13.33 38.33 10.00 13.33 45.00	2	6	5	3	7	1
AL6G35450.t1	249	6	6	3	1	2	NFSNNNLTGSI;YATWTNLTVLD;RSLAWNASSPV	PAGFANLTGLV	GLHRLNFSNNN;SGNRFNGSIPA	21.67 21.67 21.67 21.67 18.33 36.67 16.67 35.00 20.00 26.67 15.00	20.00 40.00 35.00 0.00 30.00 35.00 0.00 35.00 40.00 0.00 25.00	30.00 17.50 25.00 30.00 2.50 30.00 10.00 32.50 15.00 17.50 37.50	1	5	3	3	5	1
AT5G24100.1	245	6	6	3	1	2	NFSNNNLTGSI;YATWTNLTVLD;RSLAWNTSSPV	PAGFANLTGLV	GLRRLNFSNNN;YSNRFNGSIPA	21.67 21.67 21.67 21.67 18.33 38.33 16.67 35.00 21.67 28.33 15.00	20.00 40.00 35.00 0.00 30.00 40.00 0.00 35.00 40.00 0.00 25.00	30.00 17.50 25.00 30.00 2.50 30.00 10.00 35.00 17.50 17.50 40.00	1	5	3	3	5	1
Bra026468.1P	253	6	8	4	2	2	NVSNNNLTGSV;YTTWMNLTVLD;RSLAWNASSPI;SFSGNNLTYDD	PSGLANLTGLL;LDFLNNITHPR	GLRRLNVSNNN;FGNRFNGSIPS	22.50 13.75 20.00 21.25 18.75 37.50 13.75 31.25 22.50 31.25 20.00	20.00 42.50 17.50 12.50 40.00 40.00 2.50 40.00 45.00 22.50 35.00	30.00 17.50 25.00 35.00 2.50 30.00 10.00 35.00 15.00 17.50 40.00	1	7	3	5	5	3
AL8G28030.t1	238	6	5	5	0	0	DLAHNNLTGTV;HSHSLNWSPSL;ILSSNNISGPF;LQALKNLTELK;FVSNINHSHSL			19.00 19.00 37.00 28.00 21.00 36.00 14.00 38.00 30.00 35.00 16.00			0	5	2	3	3	2
AT5G53320.1	234	6	6	4	1	1	NLAHNNLTGTV;ILSSNNISGTF;FVNNINHSHSL;LQALKNLTELK	HSHSLNWSPSL	SNNRFNGSIPS	11.25 13.75 33.75 25.00 20.00 35.00 15.00 37.50 23.75 33.75 16.25	50.00 45.00 45.00 35.00 35.00 40.00 10.00 40.00 50.00 40.00 20.00	25.00 40.00 20.00 40.00 5.00 40.00 20.00 50.00 5.00 20.00 45.00	0	6	3	3	4	2
Bra029075.1P	233	6	7	5	1	1	DLAHNNLTGTI;ILSSNNISGPF;HSHSLNWSPTL;FQALKNLTELR;VTCDSNHSSVI	LQFVSNISHSH	SNNRFNGSIPS	19.00 17.00 27.00 24.00 29.00 36.00 10.00 37.00 25.00 28.00 12.00	20.00 40.00 0.00 25.00 50.00 40.00 5.00 45.00 50.00 45.00 45.00	30.00 40.00 20.00 40.00 5.00 40.00 15.00 50.00 5.00 15.00 40.00	0	7	3	4	4	3
AL2G10790.t1	226	6	7	6	0	1	FLSNFNSSRLH;VLNLANNSFSG;SRLHWNQSSPV;FRNLKNLTHLY;SNNGFNGSIPK;ERKKQNKTPFG		KLSQINFSNNK	23.33 27.50 30.83 23.33 22.50 35.83 30.83 33.33 17.50 26.67 30.83		35.00 0.00 35.00 25.00 0.00 25.00 0.00 20.00 30.00 20.00 40.00	2	5	3	4	4	3
AT1G64210.1	227	6	6	5	0	1	FLSSFNSSRLH;VLNLANNSFSG;SRLHWNQSSDV;SNNGFNGSIPT;AFSGNNLTERK		KLSQINLSNNK	25.00 20.00 29.00 31.00 15.00 41.00 29.00 39.00 19.00 37.00 30.00		35.00 0.00 35.00 25.00 0.00 25.00 0.00 20.00 30.00 20.00 40.00	2	4	3	3	3	3
Bra027751.1P	226	6	5	5	0	0	SNNGLNGSIPT;PLHRWNQSSPT;FVNLKNLTRLY;VLNLANNSFSG;AFSGNNVTVKE			23.00 16.00 28.00 23.00 19.00 39.00 21.00 36.00 14.00 29.00 31.00			1	4	2	3	3	2
Glyma04G239000.4.p	276	6	11	6	2	3	FSVWNNLSVVN;SLVLANNSLSG;FSELKNLTSLY;VNWDENTSVCQ;VVNLSNNSFNG;AFAGNNLTSAH	PFSISNLTHLT;LDFLDNMSHSP	NLANNNLSGVV;SNNSFNGSIPF;NLSVVNLSNNS	15.00 16.67 21.67 10.83 32.50 36.67 12.50 30.00 11.67 21.67 22.50	15.00 42.50 17.50 15.00 37.50 42.50 2.50 40.00 45.00 22.50 35.00	28.33 13.33 21.67 30.00 6.67 35.00 8.33 41.67 21.67 26.67 28.33	3	8	5	6	8	3
Glyma06G124700.1.p	276	6	10	6	2	2	FSVWNNLSVVN;FLQSNNISGQL;SLVLANNSLSG;VNWDENSSVCQ;VVNLSNNSFNE;AFAGNNLTSAD	LDFLDNMSHSP;FSELKNLTSLF	NLANNNLSGAV;NLSVVNLSNNS	18.33 11.67 20.83 15.83 29.17 38.33 13.33 33.33 14.17 29.17 20.00	7.50 35.00 17.50 12.50 42.50 32.50 2.50 35.00 32.50 22.50 32.50	27.50 0.00 20.00 25.00 7.50 32.50 2.50 35.00 27.50 35.00 20.00	3	7	5	5	7	3
Medtr3g090660.2	299	6	12	8	1	3	FLHNINHSPHF;FSELKNLTSLY;FSVWSNLSIVN;IVNFSNNSFNG;FNWDENSSVCQ;VFSGNNLTSEN;SLVLANNSLSG;NLTSENSTLSP	PISISNLTHLY	NLANNNLSGVV;NLSIVNFSNNS;SNNSFNGSIPI	15.62 15.00 24.38 13.75 30.00 35.62 16.88 32.50 15.62 23.75 22.50	15.00 45.00 35.00 0.00 25.00 35.00 0.00 35.00 35.00 0.00 20.00	26.67 13.33 20.00 30.00 6.67 35.00 8.33 40.00 21.67 28.33 30.00	3	9	5	7	8	4
Glyma14G124400.1.p	270	6	11	6	1	4	FLQSINHSHYL;FSQLKNLTYLY;FSVWKNLSIAN;HYLNWNKSTSV;IANLSNNSFNG;SLVLVNNSLSG	PFSLSNLTHLT	NLASNNLSGVV;NLSIANLSNNS;SNNSFNGSIPF;YLQSNNFSGPL	16.67 18.33 31.67 14.17 24.17 38.33 22.50 35.00 19.17 24.17 22.50	15.00 45.00 35.00 0.00 25.00 40.00 0.00 35.00 40.00 0.00 25.00	25.00 10.00 20.00 30.00 10.00 35.00 7.50 40.00 22.50 33.75 23.75	3	8	6	5	9	2
Medtr1g028890.2	262	5	10	5	1	4	FLHKMNHSSLL;FSVWKNLTVVD;SLILANNTLSG;VVDFSNNSFNG;VFSGNNVTYVN	PLSVSNLTHLT	HLENNNLSGFV;QSLGLNGSIPV;LSALENLSLAF;SNNSFNGSIPL	13.00 8.00 28.00 12.00 21.00 34.00 21.00 32.00 17.00 28.00 28.00	15.00 35.00 30.00 0.00 25.00 30.00 0.00 35.00 35.00 0.00 20.00	25.00 23.75 18.75 28.75 11.25 31.25 8.75 37.50 5.00 28.75 21.25	3	7	6	4	8	2
Potri012G033200.6.p	243	6	8	5	1	2	FLQSNNFSGPL;DLTNNNFTGSL;ALSLANNSLSG;VNWHENTSVCN;FSKLRNLTILF	PPSISNLTHLT	YLTILNLSNNG;AFSGNNLSSEN	22.00 14.00 24.00 20.00 32.00 36.00 10.00 36.00 16.00 30.00 13.00	15.00 40.00 35.00 0.00 25.00 35.00 0.00 35.00 40.00 0.00 25.00	27.50 0.00 22.50 27.50 7.50 32.50 2.50 25.00 25.00 35.00 32.50	2	6	4	4	5	3
Solyc00g110870.3.1	248	6	7	5	1	1	DLSNNNFTGSI;FLNNVNHSRYL;ALVLANNSLSG;FAKLGNLTSIY;PLSPANFSPSF	PSSISNLTHLT	SLSVLNLSNND	16.00 10.00 29.00 19.00 22.00 38.00 16.00 36.00 21.00 31.00 16.00	20.00 45.00 35.00 5.00 25.00 40.00 0.00 35.00 40.00 0.00 25.00	35.00 0.00 25.00 25.00 0.00 25.00 0.00 25.00 35.00 20.00 40.00	2	5	3	4	5	2
PGSC0003DMP400015966	247	6	7	5	1	1	DLSNNNFTGSI;FLNNVNHTRNL;ALVLANNSLSG;FAKLGNLTSIY;QLSPANFSPSF	PSSISNLTHLT	SLSVLNLSNND	16.00 10.00 26.00 19.00 23.00 39.00 16.00 37.00 21.00 35.00 16.00	20.00 45.00 35.00 5.00 25.00 40.00 0.00 35.00 40.00 0.00 25.00	35.00 0.00 25.00 25.00 0.00 25.00 0.00 30.00 35.00 20.00 40.00	2	5	3	4	5	2
PGSC0003DMP400015965	247	6	7	5	1	1	DLSNNNFTGSI;FLNNVNHTRNL;ALVLANNSLSG;FAKLGNLTSIY;QLSPANFSPSF	PSSISNLTHLT	SLSVLNLSNND	16.00 10.00 26.00 19.00 23.00 39.00 16.00 37.00 21.00 35.00 16.00	20.00 45.00 35.00 5.00 25.00 40.00 0.00 35.00 40.00 0.00 25.00	35.00 0.00 25.00 25.00 0.00 25.00 0.00 30.00 35.00 20.00 40.00	2	5	3	4	5	2
AL7G29610.t1	248	6	6	5	0	1	IPPGGNYSLVE;FSVWKNLTSVN;SLNLANNSLSG;RSLNWNETSQV;SNNGFNGTIPD		NLTSVNLSNNG	20.00 24.00 18.00 22.00 22.00 37.00 22.00 34.00 14.00 20.00 27.00		35.00 0.00 25.00 25.00 0.00 25.00 0.00 30.00 40.00 20.00 40.00	2	4	3	3	4	2
AT4G23740.1	253	6	7	5	0	2	IPPGGNYTLVT;FSVWKNLTSVN;SLNLANNTLSG;RSLNWNETSQV;SNNGFNGTIPS		NLTSVNLSNNG;YLQDNNLSGPL	21.00 22.00 18.00 20.00 21.00 35.00 21.00 32.00 13.00 20.00 24.00		27.50 0.00 25.00 25.00 10.00 30.00 2.50 37.50 32.50 35.00 22.50	2	5	4	3	5	2
Potri003G136100.5.p	241	6	10	4	2	4	FSVWPNLTIVN;VLNLANNSFSG;FSNLKNLSFLY;NMSNNNLTGSV	PYSFSNLSHLA;SPVCNNWSGVI	NLTIVNLSNNR;SNNRFNGSIPY;YLQYNNLSGSL;NLQQINMSNNN	11.25 12.50 26.25 6.25 30.00 33.75 6.25 33.75 16.25 23.75 17.50	17.50 40.00 25.00 2.50 20.00 37.50 2.50 30.00 22.50 0.00 22.50	28.75 10.00 25.00 30.00 6.25 31.25 6.25 35.00 23.75 25.00 32.50	3	7	6	4	9	1
Potri001G095200.1.p	245	6	12	4	4	4	FSLWPNLTIVN;ALNLANNSLSG;RSLNWNESSPV;NLSNNNLSGSV	PYSFSNLSHLA;SPVCNNWTGVI;ISNLKNLSFLY;EVPDFNLSNLH	NLTIVNLSNNR;SNNRFNGSIPY;YLQYNNLSGSL;NLHQINLSNNN	18.75 11.25 22.50 16.25 23.75 37.50 18.75 37.50 17.50 32.50 16.25	22.50 27.50 25.00 15.00 21.25 35.00 2.50 31.25 22.50 0.00 23.75	27.50 10.00 25.00 28.75 6.25 30.00 6.25 33.75 25.00 26.25 32.50	3	9	6	6	10	2
Glyma08G020800.10.p	273	6	10	6	1	3	FSAWKNLTVVN;GLNLANNTLSG;RPLNWNESSPL;FFNLKNLSFLY;SDNHFNGTIPS;AFSGNNISFGS	EIPDLNLSRLQ	NLTVVNLSDNH;YLQFNNISGPL;RLQVLNLSNNN	18.33 19.17 24.17 16.67 21.67 35.83 18.33 31.67 14.17 18.33 27.50	50.00 5.00 20.00 55.00 30.00 45.00 5.00 45.00 35.00 0.00 30.00	30.00 0.00 25.00 26.67 6.67 28.33 1.67 30.00 30.00 28.33 26.67	3	7	5	5	8	2
Glyma05G214300.1.p	273	6	12	6	2	4	VLNLSNNSLQG;FSAWKNLTVVN;GLNLANNSLSG;RPLNWNESSPM;FSNLKNLSFLY;AFIGNNISFGS	PSSLNNLTQLA;EIPDLNLSRLQ	NLTVVNLSNNH;YLQFNNISGPL;SNNHFNGTIPS;RLQVLNLSNNS	15.83 11.67 23.33 8.33 24.17 30.83 19.17 29.17 14.17 25.00 23.33	32.50 25.00 27.50 27.50 30.00 40.00 2.50 40.00 37.50 0.00 27.50	28.75 8.75 23.75 28.75 6.25 30.00 6.25 32.50 22.50 25.00 32.50	4	8	6	6	10	2
Medtr8g099195.2	284	6	13	7	3	3	GLNLANNSLSG;FSVWKNLTVVN;RTLNWNQSSSV;FSNLKNLSFLY;AFVGNNITLRN;YLQSNNLSGPL;NITLRNFTAVS	SSVCDNWTGVT;PNTISNLSALE;PLSLSNLTQLA	NLTVVNLSNNK;SNNKFNGTIPL;RLQVLNLSNND	20.00 10.00 22.14 16.43 25.00 35.71 10.71 29.29 17.86 27.14 18.57	15.00 38.33 21.67 1.67 16.67 35.00 1.67 28.33 18.33 0.00 20.00	33.33 13.33 25.00 30.00 1.67 28.33 6.67 33.33 23.33 16.67 40.00	3	10	5	8	9	4
Glyma11G019100.1.p	237	5	9	6	1	2	FSNLKNLSFLY;FSAWRNLSVVN;RSLNWNASSSP;SMNLSNNSLSG;YLQFNNFTGPL;AFVGNNVSLQT	PLSLSNLTQLT	QLTSMNLSNNS;NLSVVNLSNNF	21.67 13.33 25.83 16.67 23.33 34.17 13.33 32.50 18.33 27.50 17.50	15.00 45.00 30.00 5.00 20.00 35.00 0.00 35.00 40.00 0.00 30.00	37.50 0.00 27.50 25.00 0.00 25.00 0.00 30.00 35.00 20.00 37.50	3	6	4	5	7	2
Medtr5g009660.1	265	5	7	5	1	1	AFVGNNVSIGT;PGFGFNGTIPA;LNWNVNSSICT;FAVWKNLSVVN;YLNLANNSLSG	PLSLSNLSHLV	NLSVVNLSNNR	22.00 24.00 21.00 24.00 29.00 39.00 18.00 28.00 11.00 19.00 21.00	15.00 40.00 25.00 0.00 30.00 35.00 0.00 40.00 35.00 0.00 25.00	30.00 0.00 25.00 20.00 0.00 20.00 0.00 20.00 30.00 20.00 35.00	2	5	3	4	5	2
Solyc08g081940.3.1	260	6	12	7	1	4	SNNRFNGTISS;VFIGNNMSLLD;NGPIPNNTLSR;DYPVSNSSIIS;FSVWQNLTSLN;LNWDANSSVCK;FDNLKNLSYLY	SSVCKNWTGVG	YLHYNNFSGPL;NLQLLNLSNNN;RSNGINGTFPM;NLTSLNLSNNR	20.71 21.43 23.57 17.14 28.57 33.57 17.86 28.57 13.57 7.86 28.57	25.00 40.00 20.00 5.00 20.00 35.00 5.00 25.00 5.00 0.00 20.00	32.50 8.75 25.00 28.75 6.25 30.00 6.25 35.00 22.50 25.00 33.75	2	10	5	7	8	4
Bradi2g07330.1.p	251	6	6	2	1	3	ALNLSNNSLSG;RAARLNWSSST	PGELSNLTQLA	QLQFLNLSFNR;QLAALNLSNNS;SFNDFNGTLPG	30.00 17.50 27.50 7.50 22.50 35.00 20.00 32.50 22.50 45.00 25.00	15.00 45.00 35.00 5.00 25.00 40.00 0.00 35.00 35.00 0.00 25.00	33.33 11.67 26.67 26.67 1.67 30.00 8.33 35.00 23.33 16.67 38.33	3	3	4	2	5	1
FGENESH00000039010	248	6	8	3	2	3	ALNLSNNSLSG;SLLRFNDTAFA;AFAGNNVTRPA	PAALSNLTQLV;PRVCGNWTGVT	ALQFLNLSNNH;QLVALNLSNNS;SFNGFNGTLPA	21.67 0.00 20.00 25.00 15.00 40.00 20.00 18.33 11.67 26.67 15.00	20.00 40.00 25.00 2.50 20.00 37.50 2.50 30.00 20.00 0.00 22.50	33.33 13.33 25.00 28.33 1.67 28.33 6.67 33.33 23.33 16.67 38.33	3	5	4	4	6	2
LOC_Os01g12390.1	321	6	9	3	3	3	ALNLSNNSLSG;SLLRFNDTAFA;AFAGNNVTRPA	PAALSNLTQLV;LIAFCNRSGGG;PRVCGNWTGVT	ALQFLNLSNNH;QLVALNLSNNS;SFNGFNGTLPA	20.00 0.00 18.33 23.33 13.33 40.00 21.67 21.67 10.00 28.33 15.00	18.33 30.00 21.67 5.00 18.33 35.00 13.33 36.67 33.33 20.00 31.67	33.33 11.67 25.00 28.33 1.67 26.67 6.67 33.33 23.33 16.67 40.00	3	6	4	5	6	3
Zm00001d008965_P001	268	6	4	2	1	1	ARARINWSTTH;ALDLSNNSLSG	PGALANLTRLV	ALRFLNLSNNR	30.00 10.00 17.50 7.50 35.00 37.50 12.50 40.00 25.00 40.00 17.50	15.00 45.00 35.00 0.00 25.00 40.00 0.00 40.00 40.00 0.00 25.00	35.00 0.00 30.00 20.00 0.00 20.00 0.00 20.00 25.00 20.00 40.00	2	2	2	2	3	1
PDK_30s708171g001	166	4	3	2	0	1	LSAWKNLTVLD;PRRALNWSPYT		SFNAFNGSIPA	25.00 35.00 32.50 12.50 30.00 40.00 5.00 32.50 35.00 20.00 27.50		35.00 40.00 30.00 45.00 5.00 45.00 25.00 55.00 5.00 25.00 40.00	0	3	1	2	2	1
evm_27.model.AmTr_v1.0_scaffold00122.49	255	6	6	3	1	2	ITCDQNQSRIF;ALLLQNNSFSG;SRVEWNKTQPI	PFSLNNLTLLF	GLNRFNLSHNR;SHNRLNGSIPI	18.33 15.00 16.67 21.67 30.00 40.00 33.33 41.67 16.67 25.00 15.00	20.00 45.00 35.00 0.00 30.00 40.00 0.00 35.00 40.00 0.00 20.00	22.50 12.50 22.50 27.50 2.50 32.50 10.00 32.50 15.00 15.00 42.50	2	4	3	3	4	2
Bradi2g43110.1.p	255	6	5	2	0	3	RRLGWNASTPA;TCDAANSTVVQ		VLSHNNLSGPI;GLTAFNVSDNN;SDNNLNGSIPQ	27.50 12.50 25.00 40.00 27.50 32.50 45.00 27.50 10.00 22.50 17.50		21.67 8.33 25.00 30.00 8.33 35.00 8.33 33.33 16.67 26.67 30.00	1	4	3	2	3	2
FGENESH00000039803	330	6	6	3	1	2	TCDAGNATVVQ;RRLGWNSSTSA;VLSSNNLSGPI	PFTLNNLTSLR	SLAVFNVSDNN;SDNNLNGSIPA	26.67 10.00 25.00 41.67 26.67 36.67 31.67 33.33 15.00 31.67 13.33	15.00 45.00 35.00 0.00 30.00 40.00 0.00 35.00 40.00 0.00 20.00	20.00 10.00 20.00 27.50 2.50 32.50 7.50 30.00 10.00 10.00 42.50	1	5	3	3	4	2
LOC_Os01g42294.1	334	6	6	2	1	3	TCDAGNATVVQ;RRLGWNSSTSA	PFTLNNLTSLR	SLVVFNVSDNN;SDNNLNGSIPA;VLSSNNLSGPI	25.00 15.00 25.00 45.00 30.00 35.00 45.00 30.00 12.50 22.50 17.50	15.00 45.00 35.00 0.00 30.00 40.00 0.00 35.00 40.00 0.00 20.00	25.00 6.67 23.33 30.00 8.33 33.33 6.67 35.00 13.33 23.33 28.33	1	5	3	3	4	2
Bradi5g03410.1.p	257	6	3	1	0	2	VCDASNATVVA		SYNRLNGSIPS;RLEVFNVSYNR	20.00 5.00 30.00 45.00 45.00 30.00 40.00 20.00 0.00 10.00 10.00		27.50 12.50 22.50 32.50 2.50 35.00 10.00 35.00 15.00 12.50 45.00	1	2	2	1	2	1
Zm00001d039188_P001	252	6	3	2	0	1	RPLQWNASLPT;CDSPANATVTE		RLEAFNVSFND	12.50 25.00 32.50 42.50 25.00 37.50 47.50 27.50 10.00 22.50 17.50		30.00 0.00 30.00 20.00 0.00 20.00 0.00 15.00 25.00 15.00 35.00	1	2	1	2	1	2
FGENESH00000023777	319	6	5	3	0	2	ALSHNNLTGAI;RALAWNASTPA;TCDAANATVVA		SYNQLNGSIPA;LLEDFNVSYNQ	25.00 6.67 28.33 40.00 25.00 36.67 33.33 36.67 15.00 33.33 13.33		20.00 12.50 20.00 27.50 2.50 32.50 10.00 30.00 12.50 10.00 42.50	1	4	3	2	3	2
LOC_Os05g51070.1	326	6	5	3	0	2	ALSHNNLTGAI;RALAWNASTPA;TCDAANATVVA		SYNQLNGSIPA;LLEDFNVSYNQ	23.33 6.67 28.33 40.00 25.00 38.33 33.33 36.67 15.00 35.00 13.33		20.00 10.00 20.00 27.50 2.50 32.50 10.00 30.00 10.00 10.00 42.50	1	4	3	2	3	2
Zm00001d044434_P001	258	6	5	2	0	3	RRLGWNASTPA;TCDNANSTVVE		VLSHNNLSGSI;GLGALNVSDNN;SDNNLNGSIPK	22.50 12.50 27.50 40.00 27.50 32.50 45.00 27.50 10.00 22.50 17.50		23.33 8.33 26.67 31.67 8.33 35.00 8.33 35.00 16.67 28.33 31.67	1	4	3	2	3	2
Zm00001d011312_P001	268	6	4	2	0	2	RRLGWNASTPA;TCDNANATVVE		SDNNLNGSIPK;VLSRNNLSGPI	25.00 12.50 27.50 40.00 27.50 35.00 42.50 30.00 10.00 22.50 17.50		20.00 12.50 22.50 35.00 12.50 42.50 12.50 45.00 15.00 35.00 30.00	0	4	2	2	2	2
AL4G19850.t1	256	6	7	3	2	2	NRLQWNESDSA;DISSNNFTGSI;VECNSNQSSIH	PFSVNNLTHLT;PSDFSNLTHLR	SNNNLNGSIPS;DLVDFNVSNNN	20.00 16.67 16.67 35.00 25.00 43.33 28.33 41.67 21.67 28.33 10.00	15.00 47.50 35.00 2.50 30.00 37.50 0.00 35.00 35.00 0.00 22.50	25.00 12.50 25.00 35.00 2.50 35.00 10.00 32.50 12.50 15.00 45.00	1	6	3	4	5	2
AT2G26730.1	252	6	7	2	2	3	NRLQWNESDSA;VECNSNQSSIH	PFSVNNLTHLT;PSDFSNLTHLR	SNNNLNGSIPS;DISSNNFTGSI;GLVDFNVSNNN	17.50 22.50 15.00 35.00 27.50 42.50 40.00 42.50 22.50 17.50 12.50	15.00 47.50 32.50 0.00 27.50 37.50 0.00 32.50 30.00 0.00 22.50	26.67 8.33 25.00 35.00 8.33 36.67 8.33 35.00 16.67 28.33 31.67	1	6	3	4	5	2
Bra034311.1P	253	6	6	1	2	3	NRLQWNESDSA	PFSVNNLTQLT;PPDFSNLTHLR	SVNNLNGSIPT;DISSNNLTGPI;DLTDFNVSVNN	30.00 25.00 20.00 40.00 10.00 35.00 45.00 40.00 20.00 35.00 15.00	15.00 47.50 35.00 2.50 32.50 37.50 0.00 35.00 32.50 0.00 20.00	23.33 8.33 25.00 33.33 8.33 36.67 8.33 33.33 18.33 28.33 30.00	1	5	3	3	5	1
Bra012045.1P	255	6	6	2	2	2	NRLQWNASDSA;DISSNNLTGSI	PFAVNNLTLLT;PPDFKNLTHLR	SVNNLNGSIPS;GLTDFNVSVNN	27.50 12.50 22.50 37.50 15.00 37.50 27.50 40.00 22.50 42.50 10.00	15.00 47.50 35.00 2.50 32.50 37.50 0.00 35.00 30.00 0.00 20.00	25.00 12.50 25.00 30.00 2.50 37.50 10.00 32.50 15.00 15.00 42.50	1	5	3	3	5	1
Potri018G074300.1.p	252	6	9	4	2	3	IECDANQSFVY;DFNVSNNSLNG;NRLQWNASASV;SVNPLNLTDFN	PFSVNNLTHLT;PSDFSNLTLLR	NLTDFNVSNNS;SNNSLNGSIPQ;DLSSNNFTGSI	27.50 16.25 23.75 20.00 27.50 35.00 23.75 38.75 17.50 20.00 16.25	15.00 47.50 35.00 0.00 32.50 37.50 0.00 37.50 32.50 0.00 20.00	21.67 8.33 26.67 31.67 8.33 35.00 8.33 33.33 16.67 28.33 31.67	2	7	4	5	7	2
Solyc03g111670.3.1	261	6	6	4	1	1	VECDPNNTFVY;GLLLQNNSFTG;NRVQWNSSASA;DLSSNNFTGTI	PFSINNLTHLT	SNNQLNGSIPT	23.75 12.50 18.75 26.25 27.50 40.00 26.25 38.75 16.25 31.25 11.25	15.00 45.00 35.00 5.00 25.00 40.00 0.00 35.00 35.00 0.00 20.00	10.00 25.00 15.00 35.00 5.00 45.00 20.00 50.00 0.00 10.00 50.00	1	5	3	3	4	2
PGSC0003DMP400026600	256	6	6	4	1	1	VECDPNNSFVY;GLLLQNNSFTG;NRVQWNSSASV;DLSSNNFTGTI	PFSINNLTHLT	SNNQLNGSIPT	23.75 13.75 20.00 26.25 27.50 40.00 26.25 38.75 16.25 32.50 12.50	15.00 45.00 35.00 5.00 30.00 40.00 0.00 40.00 40.00 0.00 20.00	10.00 25.00 15.00 35.00 5.00 45.00 20.00 50.00 0.00 10.00 50.00	1	5	3	3	4	2
Glyma17G119800.1.p	280	6	6	2	1	3	NRLQWNASESA;PSPSENSTPVK	PFSVNNLTHLT	SYNNLNGSIPE;DLSSNNFTGQI;RLVNFNVSYNN	27.50 27.50 27.50 37.50 30.00 40.00 50.00 40.00 40.00 40.00 35.00	15.00 50.00 35.00 0.00 30.00 40.00 0.00 40.00 40.00 0.00 20.00	25.00 8.33 25.00 35.00 8.33 36.67 6.67 33.33 15.00 26.67 30.00	1	5	3	3	4	2
Glyma05G011600.1.p	278	6	7	2	2	3	PSPSENSTPVN;NRLQWNASESA	PSDFSNLTFLR;PFSVNNLTHLT	SYNNLNGSIPE;DLSNNNFTGQI;KLVSFNVSYNN	32.50 30.00 30.00 42.50 30.00 42.50 50.00 45.00 37.50 40.00 35.00	15.00 47.50 35.00 0.00 30.00 37.50 0.00 37.50 32.50 0.00 20.00	25.00 6.67 26.67 31.67 8.33 36.67 8.33 33.33 13.33 25.00 30.00	1	6	3	4	5	2
Medtr4g113100.1	324	6	7	3	2	2	QCDATNSSVYS;GLFLENNTFSG;NRVQWNASDSV	PFSINNLTHLS;PTDFSNLTFLR	SNNNLNGSIPK;DLSSNNFTGSI	26.67 8.33 28.33 26.67 30.00 36.67 38.33 35.00 10.00 30.00 18.33	15.00 47.50 32.50 2.50 32.50 37.50 0.00 35.00 32.50 0.00 20.00	20.00 12.50 20.00 35.00 12.50 42.50 10.00 45.00 10.00 32.50 27.50	1	6	3	4	5	2
Glyma06G211600.1.p	286	6	8	3	2	3	VQCDSNRSFVT;GLFLENNSFSG;NRVQWNTSSSA	PFSLNNLTRLT;PFDFANLTSLR	KLVNFNVSNNR;SNNRLNGSIPK;ELSSNNFTGPI	16.67 13.33 16.67 21.67 31.67 43.33 33.33 41.67 16.67 26.67 13.33	15.00 45.00 35.00 2.50 32.50 37.50 0.00 37.50 35.00 0.00 20.00	26.67 8.33 25.00 31.67 8.33 36.67 6.67 35.00 16.67 26.67 30.00	2	6	4	4	6	2
evm_27.model.AmTr_v1.0_scaffold00010.122	240	6	5	3	1	1	NLAGNNFSGEI;RALQWNQSQSP;SFNALNGSIPA	VGAFGNLTHLR	FLMQFNVSFNA	26.67 16.67 23.33 40.00 11.67 41.67 25.00 43.33 16.67 36.67 26.67	20.00 45.00 15.00 0.00 10.00 30.00 0.00 35.00 15.00 0.00 15.00	30.00 0.00 30.00 25.00 0.00 20.00 0.00 15.00 25.00 15.00 40.00	1	4	3	2	4	1
AL1G55130.t1	266	6	6	3	1	2	QFNVSNNSLNG;RDFFPNSSMAI;PTSGGNRTPPS	EGIFGNLTQLR	PLVQFNVSNNS;SNNSLNGSIPK	41.67 26.67 30.00 10.00 30.00 30.00 25.00 23.33 8.33 30.00 20.00	10.00 30.00 10.00 5.00 5.00 30.00 0.00 35.00 15.00 0.00 15.00	27.50 12.50 25.00 32.50 2.50 35.00 10.00 30.00 12.50 12.50 45.00	2	4	3	3	4	2
AT1G48480.1	262	6	7	3	2	2	QFNVSNNSLNG;VFFFPNSSMAI;PTSGGNRTPPS	SSGFTNLTKLK;EGIFGNLTQLR	PLVQFNVSNNS;SNNSLNGSIPK	33.33 15.00 28.33 8.33 28.33 26.67 26.67 23.33 8.33 28.33 20.00	15.00 42.50 22.50 2.50 17.50 35.00 0.00 37.50 27.50 0.00 22.50	27.50 12.50 25.00 32.50 2.50 35.00 10.00 32.50 15.00 12.50 42.50	2	5	3	4	5	2
Bra014140.1P	254	6	7	2	2	3	PTSGGNRTPPS;QFNVSNNSLNG	SSSFNNLTRLK;NGVFGNLTRLR	FLQDNNLSGSI;PLVQFNVSNNS;SNNSLNGSIPK	35.00 15.00 32.50 10.00 32.50 27.50 32.50 25.00 12.50 45.00 30.00	17.50 40.00 22.50 2.50 20.00 35.00 0.00 37.50 27.50 0.00 22.50	25.00 8.33 28.33 33.33 8.33 36.67 6.67 35.00 16.67 25.00 30.00	2	5	4	3	6	1
AL3G31000.t1	256	6	5	0	3	2		SSGFKNLTRLK;EGIFGNLTQLR;QTSPCNWTGVV	SNNLLNGSIPK;PLDQFNVSNNL		26.67 35.00 25.00 6.67 13.33 35.00 1.67 35.00 21.67 0.00 20.00	27.50 12.50 25.00 30.00 2.50 32.50 10.00 32.50 15.00 12.50 42.50	1	4	2	3	4	1
AT3G17840.1	259	6	6	0	4	2		SSGFKNLTRLK;QTSPCNWTGVL;TPSMSNLSIFF;EGIFGNLTQLR	SLDQFNVSNNL;SNNLLNGSIPK		26.25 32.50 25.00 6.25 11.25 28.75 1.25 25.00 15.00 0.00 15.00	22.50 12.50 25.00 30.00 2.50 32.50 10.00 30.00 15.00 12.50 42.50	1	5	2	4	4	2
Bra021277.1P	260	7	6	1	3	2	QFNVSNNSLNG	SSGFKNLTRLK;QTTPCNWTGVA;EGIFGNLTNLR	GLDQFNVSNNS;SNNSLNGSIPK	20.00 0.00 20.00 0.00 15.00 25.00 15.00 35.00 5.00 40.00 15.00	25.00 35.00 25.00 8.33 11.67 31.67 1.67 31.67 20.00 0.00 23.33	22.50 12.50 22.50 27.50 2.50 30.00 7.50 30.00 12.50 12.50 42.50	2	4	3	3	5	1
Bra022250.1P	253	6	5	0	3	2		SSGFKNLTRLK;EGIFGNLTNLR;QTSPCNWTGVS	SNNLLNGSIPK;GLDQFNVSNNL		25.00 36.67 25.00 6.67 11.67 33.33 1.67 35.00 20.00 0.00 21.67	25.00 12.50 22.50 30.00 2.50 32.50 10.00 30.00 12.50 12.50 42.50	1	4	2	3	4	1
Bradi1g11430.1.p	264	6	5	1	2	2	RHLAWNATDLG	AGSLGNLTALH;PPALANLTRLK	SFNQLNGSIPS;QLQQFNVSFNQ	40.00 25.00 20.00 35.00 20.00 35.00 25.00 40.00 45.00 40.00 25.00	15.00 45.00 25.00 0.00 17.50 35.00 0.00 37.50 25.00 0.00 20.00	27.50 15.00 25.00 30.00 0.00 37.50 7.50 32.50 12.50 12.50 40.00	1	4	2	3	4	1
Zm00001d033745_P001	283	6	5	3	0	2	RRLTWNASDVA;AGTLGNLTALH;SSGGGNGSGSG		PLQQFNVSFNQ;SFNQLNGSIPA	28.33 38.33 20.00 26.67 26.67 28.33 25.00 38.33 23.33 26.67 21.67		20.00 12.50 20.00 27.50 2.50 32.50 10.00 30.00 12.50 10.00 42.50	1	4	2	3	3	2
FGENESH00000051104	321	6	5	3	0	2	RHVAWNGSDPG;EGTLGNLTALH;PPALGNLTRLK		SFNQLNGSIPA;PLQQFNVSFNQ	25.00 35.00 25.00 13.33 20.00 38.33 10.00 38.33 30.00 15.00 21.67		30.00 15.00 22.50 27.50 0.00 32.50 7.50 30.00 10.00 10.00 40.00	1	4	2	3	4	1
LOC_Os03g50450.1	345	6	5	3	0	2	RHVAWNGSDPG;EGTLGNLTALH;PPALGNLTRLK		SFNQLNGSIPA;PLQQFNVSFNQ	25.00 33.33 25.00 13.33 20.00 40.00 10.00 38.33 30.00 15.00 20.00		30.00 15.00 22.50 30.00 0.00 35.00 7.50 30.00 10.00 10.00 42.50	1	4	2	3	4	1
Bradi1g69550.1.p	261	6	4	1	1	2	ALPSWNNSTPT	SGVLGNLTALR	TLEQFNVSYNK;SYNKLNGSIPT	25.00 15.00 30.00 35.00 10.00 40.00 50.00 40.00 20.00 40.00 15.00	10.00 45.00 10.00 0.00 0.00 20.00 0.00 30.00 10.00 0.00 20.00	20.00 12.50 22.50 30.00 2.50 32.50 12.50 30.00 15.00 15.00 45.00	1	3	2	2	3	1
Zm00001d048054_P002	262	6	4	1	1	2	ALPSWNSTTPT	SGVLGNLSALR	ALEQFNVSYNQ;SYNQLNGSIPN	25.00 15.00 35.00 35.00 10.00 40.00 50.00 40.00 20.00 35.00 15.00	10.00 45.00 15.00 0.00 5.00 25.00 0.00 30.00 15.00 0.00 20.00	20.00 12.50 22.50 27.50 2.50 32.50 10.00 32.50 15.00 15.00 42.50	1	3	2	2	3	1
Zm00001d048053_P001	261	6	4	1	1	2	ALPSWNSSTPT	SGVLGNLSALR	SYNQLNGSIPN;ALEQFNVSYNQ	20.00 10.00 35.00 35.00 10.00 40.00 50.00 40.00 20.00 35.00 15.00	10.00 45.00 15.00 0.00 5.00 25.00 0.00 30.00 10.00 0.00 20.00	20.00 12.50 22.50 30.00 2.50 32.50 10.00 32.50 15.00 15.00 45.00	1	3	2	2	3	1
LOC_Os03g12250.1	334	6	5	2	1	2	EPKGQNGSAAG;ALPSWNSSTPT	SNVLGNLSALR	SYNKLNGSIPR;TLSQFNVSYNK	17.50 17.50 45.00 30.00 27.50 50.00 52.50 27.50 27.50 40.00 27.50	10.00 45.00 10.00 5.00 5.00 25.00 0.00 30.00 10.00 0.00 20.00	17.50 12.50 22.50 27.50 2.50 32.50 10.00 27.50 12.50 12.50 42.50	1	4	2	3	3	2
Bradi4g29790.1.p	257	6	4	2	1	1	EDNGLNGTLPA;GVVCDNDTGSR	PGTLGNLTALR	KLALFNVSNNN	17.50 20.00 20.00 20.00 17.50 42.50 32.50 40.00 25.00 27.50 30.00	10.00 40.00 15.00 0.00 5.00 25.00 0.00 25.00 10.00 0.00 15.00	30.00 0.00 25.00 20.00 0.00 15.00 0.00 10.00 25.00 25.00 15.00	1	3	2	2	3	1
Zm00001d020403_P001	253	6	6	4	1	1	NVSRNNLTGPV;TLYLENNSLNG;ENNSLNGTLPS;VPAAANGSISA	LGTIGNLTALR	KLQLFNVSRNN	23.75 18.75 25.00 25.00 22.50 42.50 21.25 48.75 13.75 37.50 31.25	20.00 40.00 15.00 0.00 5.00 25.00 0.00 25.00 10.00 0.00 15.00	25.00 0.00 30.00 25.00 0.00 20.00 0.00 15.00 25.00 15.00 35.00	2	4	4	2	5	1
FGENESH00000016565	259	5	4	2	1	1	LSPCTNTSPPS;ENNGLNGTLPA	TGTVGNLTALR	KLQLFNVSNND	22.50 40.00 37.50 22.50 17.50 45.00 32.50 45.00 20.00 37.50 45.00	15.00 45.00 20.00 0.00 5.00 25.00 0.00 30.00 10.00 0.00 15.00	25.00 0.00 30.00 20.00 0.00 20.00 0.00 15.00 25.00 15.00 25.00	0	4	1	3	2	2
LOC_Os09g23570.1	349	5	4	2	1	1	LSPCTNTSPPS;ENNGLNGTLPA	TGTVGNLTALR	KLQLFNVSNND	25.00 37.50 30.00 22.50 12.50 40.00 27.50 37.50 17.50 27.50 40.00	15.00 45.00 15.00 0.00 10.00 30.00 0.00 35.00 10.00 0.00 20.00	25.00 0.00 30.00 20.00 0.00 15.00 0.00 10.00 20.00 10.00 20.00	0	4	1	3	2	2
Bradi3g36290.1.p	258	5	2	1	0	1	AGTVGNLTALQ		KLTQFNVSGNA	10.00 45.00 20.00 0.00 5.00 30.00 0.00 30.00 15.00 0.00 20.00		30.00 0.00 30.00 20.00 0.00 20.00 0.00 15.00 30.00 15.00 30.00	0	2	0	2	1	1
Zm00001d032244_P001	268	5	6	3	1	2	GLYLPNLSRFN;GVVCSNQTQAP;LPTCTNSTPPV	LGTVGNLTALQ	NLSRFNVSFNA;QLTAMNLTSNQ	15.00 8.33 28.33 6.67 26.67 31.67 25.00 25.00 28.33 25.00 25.00	20.00 30.00 15.00 0.00 5.00 15.00 0.00 20.00 10.00 0.00 15.00	22.50 0.00 27.50 20.00 0.00 20.00 0.00 17.50 27.50 17.50 30.00	1	5	1	5	3	3
FGENESH00000016030	246	6	4	2	0	2	GTLPGNLTLPK;VGTVGNLTALR		KLARFNVSYNG;QLRSLNLSGNR	20.00 45.00 10.00 7.50 25.00 35.00 2.50 37.50 15.00 15.00 25.00		27.50 0.00 25.00 20.00 0.00 17.50 0.00 12.50 25.00 20.00 27.50	2	2	2	2	4	0
LOC_Os08g33090.1	343	6	4	2	0	2	GTLPGNLTLPN;VGTVGNLTALR		NLARFNVSYNG;QLRSLNLSGNR	17.50 45.00 7.50 7.50 25.00 32.50 2.50 40.00 15.00 17.50 22.50		30.00 0.00 25.00 17.50 0.00 17.50 0.00 12.50 25.00 17.50 27.50	2	2	2	2	4	0
Bradi5g12540.1.p	255	6	3	2	0	1	NVSFNNLTGEI;ASVSWNTSQPT		FLTALNVSFNN	22.50 10.00 25.00 30.00 10.00 37.50 27.50 45.00 22.50 42.50 7.50		35.00 0.00 30.00 25.00 0.00 20.00 0.00 15.00 20.00 10.00 35.00	1	2	2	1	2	1
FGENESH00000005209	324	6	3	1	0	2	ATVSWNTSQPT		NVSFNNLTGGI;LLTSFNVSFNN	25.00 15.00 35.00 40.00 10.00 40.00 50.00 45.00 25.00 35.00 15.00		25.00 0.00 25.00 20.00 5.00 27.50 2.50 30.00 17.50 27.50 17.50	1	2	2	1	2	1
LOC_Os04g38910.1	325	6	3	1	0	2	ATVSWNTSQPT		NVSFNNLTGGI;LLTSFNVSFNN	25.00 15.00 35.00 40.00 10.00 40.00 50.00 45.00 25.00 35.00 15.00		27.50 0.00 25.00 20.00 5.00 27.50 2.50 30.00 17.50 27.50 17.50	1	2	2	1	2	1
Zm00001d003399_P001	260	6	4	2	1	1	ATVSWNSSQPT;NVSFNNLSGEI	TGELPNVSMPS	SLTALNVSFNN	20.00 7.50 22.50 30.00 12.50 37.50 27.50 42.50 22.50 42.50 10.00	40.00 20.00 50.00 5.00 20.00 55.00 30.00 45.00 10.00 45.00 35.00	35.00 0.00 30.00 25.00 0.00 20.00 0.00 15.00 25.00 15.00 35.00	1	3	2	2	3	1
Glyma08G055700.1.p	289	6	8	5	1	2	RTLFWNATRES;NLGFNNFSGPF;DSNTNNKSKLS;VGIFGNLTQLR;NKSAKNTSAVD	IFLCRNKSAKN	SDNLLNGSVPL;TLDQFNVSDNL	37.00 31.00 35.00 39.00 32.00 46.00 29.00 47.00 36.00 29.00 28.00	15.00 20.00 15.00 15.00 30.00 40.00 45.00 55.00 60.00 60.00 60.00	30.00 10.00 22.50 30.00 2.50 32.50 7.50 32.50 12.50 10.00 45.00	1	7	3	5	4	4
Glyma05G247300.1.p	297	6	8	4	2	2	NKSAKNTSAVD;VGIFGNLTQLR;RTLFWNATRDS;NMGFNNFSGPF	PSAFNNLTRLK;IFLCRNKSAKN	TLDQFNVSDNL;SDNLLNGSVPL	32.50 26.25 27.50 33.75 26.25 41.25 25.00 47.50 35.00 33.75 26.25	15.00 30.00 22.50 7.50 35.00 40.00 22.50 47.50 50.00 30.00 42.50	27.50 10.00 22.50 27.50 2.50 32.50 7.50 32.50 10.00 10.00 42.50	1	7	3	5	5	3
Medtr8g107470.1	331	6	9	4	3	2	NKSSKNTSAVD;RTLFWNATNQS;FWNATNQSPCN;NMGFNNFSGPI	STSFNNFTRLK;TGIFSNLTHLR;IFLCRNKSSKN	TLDQFNVSNNV;SNNVLNGSVPV	35.00 21.25 33.75 41.25 36.25 45.00 33.75 42.50 33.75 35.00 31.25	11.67 28.33 15.00 3.33 21.67 33.33 13.33 43.33 36.67 20.00 33.33	27.50 12.50 22.50 30.00 0.00 30.00 7.50 30.00 12.50 10.00 42.50	1	8	3	6	5	4
Glyma07G103500.1.p	314	6	9	6	1	2	QCDVANASVVE;RTLLWNATAPS;SYNMLNGTVPK;GESGVNGSSNS;VNGSSNSSGVG;NLASNNFSGPI	PARFGNLTRLR	ELAQFNVSYNM;ENNRFNGSLPS	25.83 22.50 25.00 35.00 24.17 37.50 26.67 37.50 24.17 28.33 27.50	15.00 45.00 35.00 5.00 30.00 40.00 0.00 40.00 35.00 0.00 25.00	32.50 17.50 25.00 30.00 2.50 30.00 10.00 30.00 15.00 17.50 37.50	1	8	4	5	5	4
Medtr6g470960.1	344	6	8	5	2	1	SNNMLNGSVPE;RTLLWNTTSAS;NLASNNFSGEI;GNGGRNSSVVD;VHCNQNHTHVV	PATFFNLTGLV;PVGFGNLTRLK	QLAQFNVSNNM	21.00 23.00 20.00 35.00 22.00 36.00 22.00 43.00 20.00 24.00 29.00	15.00 45.00 32.50 0.00 27.50 35.00 0.00 35.00 37.50 0.00 22.50	30.00 0.00 30.00 25.00 0.00 20.00 0.00 15.00 25.00 10.00 35.00	1	7	3	5	5	3
Potri015G035500.1.p	239	6	6	3	1	2	RTLLWNVSLQS;NLAENNFTGEI;SPGFDNFTRLR	LGIFSNLTQLR	SNNLLNGSIPD;KLKQFNVSNNL	26.67 26.67 26.67 21.67 20.00 38.33 13.33 41.67 31.67 30.00 18.33	15.00 40.00 10.00 5.00 10.00 35.00 0.00 40.00 15.00 0.00 20.00	27.50 12.50 25.00 32.50 2.50 32.50 12.50 35.00 15.00 15.00 45.00	1	5	3	3	5	1
Potri012G044600.1.p	242	6	5	3	0	2	NLGENNFTGEI;RTLLWNTSLPT;LGIFSNLTELR		KLEQFNVSNNL;SNNLLNGSIPD	25.00 25.00 18.33 25.00 13.33 35.00 13.33 40.00 23.33 31.67 15.00		25.00 12.50 25.00 30.00 2.50 32.50 10.00 32.50 15.00 15.00 45.00	1	4	3	2	4	1
Solyc06g068910.3.1	251	6	5	3	0	2	RTFLWNTTITS;VNTISNLTRLR;NLADNNFSGEI		SFNRLNGSIPK;NLEQFNVSFNR	28.33 25.00 23.33 25.00 16.67 35.00 13.33 40.00 25.00 28.33 18.33		25.00 12.50 22.50 30.00 2.50 32.50 12.50 32.50 15.00 15.00 42.50	1	4	3	2	4	1
PGSC0003DMP400050167	246	6	5	3	0	2	RTFLWNTTSTS;VNTISNLTRLR;NLAENNFSGEI		SFNRLNGSIPK;NLEQFNVSFNR	30.00 25.00 21.67 21.67 16.67 35.00 13.33 41.67 26.67 28.33 18.33		27.50 12.50 22.50 30.00 2.50 32.50 12.50 35.00 15.00 15.00 45.00	1	4	3	2	4	1
Solyc03g118510.3.1	266	6	6	4	1	1	DLSNNNFSGEI;VNTISNLTKVK;RTMLWNASNTT;LWNASNTTPCN	PSGFNNLTRLR	SGNSLNGSIPK	30.00 22.50 26.25 26.25 22.50 38.75 16.25 37.50 25.00 18.75 20.00	15.00 45.00 35.00 0.00 25.00 40.00 0.00 40.00 40.00 0.00 25.00	20.00 25.00 15.00 40.00 5.00 45.00 20.00 50.00 5.00 15.00 50.00	0	6	2	4	4	2
AL7G52680.t1	242	6	9	6	1	2	CPVNGNGTVTP;PPDFANLTLLR;RPLLWNLSAPP;NLAQNNFSGRI;PIAIGNLTKLE	MKNTTNLSFSV	SSNQLNGSIPD;KLQQFNVSSNQ	22.00 28.00 29.00 22.00 16.00 35.00 15.00 35.00 17.00 23.00 22.00	75.00 60.00 45.00 20.00 15.00 10.00 0.00 0.00 0.00 0.00 0.00	30.00 12.50 25.00 30.00 2.50 35.00 10.00 35.00 15.00 15.00 45.00	1	8	3	6	5	4
AT5G16590.1	240	6	8	6	0	2	VNGTGNGTVTP;PPDFANLTLLR;RPLLWNLTAPP;PIAIGNLTKLE;DACPVNGTGNG		SSNQLNGSIPD;KLQQFNVSSNQ	31.00 42.00 26.00 24.00 24.00 39.00 26.00 35.00 27.00 24.00 27.00		30.00 15.00 25.00 30.00 2.50 35.00 12.50 35.00 17.50 15.00 45.00	1	7	2	6	4	4
Bra008611.1P	241	6	8	4	2	2	CSGTGNGTETT;RPLLWNLTAPP;NLAQNNFSGSI;PIAIGNLTQLH	PPDFANLTLLR	SSNQLNGSIPD;PLQQFNVSSNQ	23.75 27.50 32.50 23.75 20.00 40.00 18.75 40.00 27.50 30.00 20.00	15.00 55.00 30.00 0.00 20.00 35.00 0.00 30.00 25.00 0.00 25.00	30.00 12.50 25.00 32.50 2.50 35.00 12.50 35.00 15.00 15.00 47.50	1	7	3	5	5	3
Bra023574.1P	234	6	7	5	0	2	PADFANLTLLR;RPLLWNLTAPP;NLAQNNFSGQI;PIAIGNLTKLE		SSNQLNGSIPD;KLQQFNVSSNQ	27.50 30.00 28.75 18.75 16.25 36.25 12.50 35.00 21.25 21.25 16.25		30.00 15.00 27.50 32.50 2.50 35.00 12.50 35.00 17.50 17.50 47.50	1	6	3	4	5	2
AL3G12310.t1	251	6	4	1	1	2	RPLLWNMSASS	IGGIGNLTQLK	SSNQLNGSIPN;RLQQFNVSSNQ	40.00 40.00 20.00 30.00 20.00 35.00 30.00 50.00 40.00 35.00 30.00	20.00 45.00 20.00 0.00 5.00 30.00 0.00 30.00 10.00 0.00 20.00	25.00 12.50 25.00 30.00 2.50 35.00 10.00 32.50 15.00 15.00 45.00	1	3	2	2	3	1
AT3G02880.1	247	6	4	1	1	2	RPLLWNMSASS	IGGIGNLTQLK	SSNQLNGSIPS;PLQQFNVSSNQ	40.00 40.00 20.00 25.00 20.00 35.00 30.00 50.00 40.00 35.00 30.00	20.00 40.00 20.00 0.00 10.00 30.00 0.00 35.00 15.00 0.00 15.00	27.50 12.50 25.00 30.00 2.50 35.00 10.00 32.50 15.00 15.00 45.00	1	3	2	2	3	1
Bra021408.1P	235	6	6	3	1	2	RTLLWNTTASS;LGSLPNESIGN	NESIGNLTQLQ	SSNQLNGSIPD;SLQQFNVSSNQ	37.50 22.50 25.00 15.00 27.50 22.50 42.50 30.00 17.50 20.00 27.50	15.00 50.00 15.00 0.00 5.00 30.00 0.00 35.00 10.00 0.00 15.00	25.00 12.50 25.00 32.50 2.50 37.50 10.00 32.50 15.00 15.00 47.50	1	5	2	4	4	2
Bra040609.1P	247	6	5	3	1	1	PDNVNNATRLV;SSNQLNGSVPD;RPLLWNTSASS	LGGIGNLTQLQ	TLQQFNVSSNQ	23.33 38.33 23.33 21.67 18.33 38.33 20.00 46.67 28.33 16.67 35.00	20.00 45.00 20.00 0.00 10.00 35.00 0.00 35.00 15.00 0.00 20.00	35.00 0.00 35.00 25.00 0.00 25.00 0.00 15.00 25.00 15.00 35.00	1	4	2	3	4	1
PGSC0003DMP400006119	243	6	8	5	2	1	SPCPENNSLTS;YLENNNFSGSL;RTLRWNTTNST;RWNTTNSTPCS;SDAFNNLTRMR	LPDLKNLSQLN;LNSIGNLTELR	QLNEFNVSFNR	27.00 28.00 28.00 32.00 28.00 31.00 23.00 31.00 23.00 22.00 16.00	17.50 22.50 30.00 2.50 12.50 27.50 2.50 30.00 22.50 0.00 25.00	35.00 0.00 30.00 25.00 0.00 25.00 0.00 20.00 30.00 20.00 40.00	1	7	2	6	5	3
Glyma02G244400.1.p	273	6	6	3	1	2	YLERNNFTGSI;RTLLWNATQTS	PSGLGNLTELQ	NLGNNNFSGEI;PLDQFNVSFNS	35.00 15.00 32.50 37.50 17.50 40.00 22.50 42.50 30.00 40.00 17.50	20.00 40.00 25.00 0.00 10.00 35.00 0.00 35.00 15.00 0.00 20.00	30.00 0.00 30.00 30.00 10.00 30.00 2.50 27.50 22.50 32.50 20.00	1	5	3	3	4	2
Glyma14G214700.1.p	263	6	5	2	1	2	YLERNNFTGSI;RTLLWNSTQTS	PSGLGNLTELQ	NLGNNNFSGEI;PLDQFNVSFNS	32.50 15.00 30.00 35.00 17.50 40.00 22.50 42.50 32.50 40.00 17.50	25.00 40.00 25.00 0.00 10.00 30.00 0.00 35.00 15.00 0.00 20.00	30.00 0.00 27.50 27.50 10.00 30.00 2.50 27.50 25.00 35.00 20.00	1	4	3	2	4	1
Medtr5g078080.1	297	6	7	3	2	2	NVSFNNLTGQI;RFSRLNISAFS;RTLLWNSTETN	PSGIGNLTELQ;SQHFNNLTRLD	NLGKNNFSGEI;PLHQFNVSFNN	33.33 10.00 26.67 35.00 13.33 36.67 21.67 33.33 25.00 25.00 18.33	17.50 45.00 30.00 2.50 20.00 35.00 0.00 37.50 27.50 0.00 22.50	27.50 0.00 32.50 30.00 10.00 30.00 2.50 27.50 22.50 32.50 20.00	1	6	3	4	6	1
Potri017G130600.1.p	234	6	6	3	1	2	SPSFNNLTRLD;RSLLWNLSDNP;NLANNNFSGVI	PVALGNLTSLQ	NVSFNNLTGPV;PLDQFNVSFNN	30.00 28.33 31.67 26.67 20.00 40.00 18.33 38.33 28.33 26.67 15.00	20.00 25.00 25.00 0.00 10.00 30.00 0.00 30.00 10.00 0.00 15.00	32.50 0.00 30.00 27.50 10.00 32.50 2.50 35.00 25.00 35.00 22.50	1	5	3	3	5	1
Potri004G086100.1.p	231	6	8	5	2	1	FCDQKNSTVVE;NVSFNNLTGRI;RSLLWNLSENP;NLANNNFSGVI	SPSFNNLTRLD;PVALGNLTSLQ	PLDQFNVSFNN	28.75 11.25 30.00 38.75 23.75 36.25 23.75 35.00 16.25 36.25 11.25	20.00 35.00 32.50 2.50 17.50 32.50 0.00 30.00 25.00 0.00 20.00	40.00 0.00 35.00 25.00 0.00 30.00 0.00 25.00 30.00 20.00 40.00	1	7	3	5	5	3
Solyc11g011020.2.1	245	6	6	1	2	3	RSLLWNITSPT	PESFNNLTSLG;PGLFSNLTKLN	SNNQLNGSIPD;NLAHNNFSGSI;GLVQFNVSNNQ	45.00 40.00 30.00 40.00 10.00 35.00 45.00 40.00 20.00 35.00 15.00	15.00 37.50 22.50 5.00 15.00 30.00 0.00 32.50 25.00 0.00 20.00	23.33 10.00 23.33 30.00 8.33 35.00 8.33 35.00 18.33 26.67 30.00	1	5	3	3	5	1
PGSC0003DMP400027450	244	6	6	1	2	3	RSLLWNITSPT	PESFNNLTSLG;PGLFSNLTKLN	SNNQLNGSIPS;NLAHNNFSGSI;GMVQFNVSNNQ	45.00 40.00 30.00 40.00 10.00 35.00 45.00 40.00 20.00 35.00 15.00	12.50 37.50 22.50 5.00 17.50 30.00 0.00 32.50 22.50 0.00 17.50	25.00 8.33 25.00 30.00 8.33 35.00 10.00 35.00 18.33 26.67 30.00	1	5	3	3	5	1
PGSC0003DMP400027449	244	6	6	1	2	3	RSLLWNITSPT	PESFNNLTSLG;PGLFSNLTKLN	SNNQLNGSIPS;NLAHNNFSGSI;GMVQFNVSNNQ	45.00 40.00 30.00 40.00 10.00 35.00 45.00 40.00 20.00 35.00 15.00	12.50 37.50 22.50 5.00 17.50 30.00 0.00 32.50 22.50 0.00 17.50	25.00 8.33 25.00 30.00 8.33 35.00 10.00 35.00 18.33 26.67 30.00	1	5	3	3	5	1
Mapoly0001s0462.1.p	263	6	4	0	3	1		QLPPLNGTALT;PADLPNLTHVK;PPSLANLTLLK	PGDGLNGTIPA		26.67 31.67 26.67 16.67 30.00 36.67 5.00 41.67 35.00 0.00 26.67	45.00 45.00 25.00 50.00 0.00 35.00 5.00 35.00 0.00 30.00 15.00	0	4	1	3	4	0
Pp3c19_19190V3.8	264	6	3	2	0	1	KLRWTNASWTC;PLNLANLTIFN		NVANNNLSGPV	32.50 27.50 42.50 10.00 42.50 42.50 20.00 27.50 27.50 7.50 10.00		20.00 0.00 10.00 25.00 15.00 35.00 5.00 45.00 20.00 50.00 0.00	0	3	1	2	2	1
Pp3c21_11220V3.4	261	6	6	6	0	0	DFNQVNLTLFD;DVSNNNLSGPV;YGPVPNLTGFW;LLNLRNNSFSG;KLNWINTTSTC;EYNRFNGTIPD			30.00 17.50 32.50 15.00 26.67 41.67 20.83 34.17 20.00 25.83 15.83			1	5	3	3	5	1
Pp3c18_14390V3.5	254	6	4	3	0	1	KLKWINTTSPC;EFNRLNGSIPE;VLKLANLTVFD		DVANNNLSGAV	20.00 23.33 31.67 18.33 28.33 40.00 20.00 36.67 20.00 10.00 23.33		20.00 0.00 10.00 25.00 15.00 35.00 5.00 45.00 20.00 50.00 5.00	0	4	2	2	3	1
Pp3c21_11200V3.1	255	6	4	2	0	2	VLNLANLTIFD;LLNLRNNSFSG		DVGNNNLSGAV;EFNRLNGTIPE	25.00 5.00 27.50 2.50 37.50 35.00 10.00 35.00 12.50 20.00 17.50		22.50 17.50 15.00 32.50 10.00 37.50 15.00 50.00 12.50 32.50 27.50	1	3	3	1	4	0
Pp3c19_19180V3.1	257	6	5	5	0	0	PFNLANLTVFD;QLKWTNATSVC;DVANNNLSGPI;SGPIQNLTGLM;EYNRLNGTIPE			31.00 23.00 32.00 18.00 23.00 39.00 18.00 31.00 21.00 23.00 15.00			0	5	2	3	4	1
Pp3c22_10000V3.1	261	6	5	3	1	1	KLVWTNATSTC;LLNLRNNSFSG;DVANNNLSGQI	SGPVQNLTGLM	EYNRLNGTIPE	18.33 8.33 23.33 11.67 28.33 41.67 21.67 36.67 21.67 35.00 6.67	45.00 25.00 55.00 5.00 15.00 45.00 30.00 5.00 25.00 30.00 0.00	25.00 35.00 20.00 40.00 5.00 40.00 20.00 55.00 5.00 20.00 50.00	1	4	3	2	4	1
EFJ05924	254	6	6	4	1	1	PTSIDNLTRLT;TLNLENNTLSG;RRLGWNRSAGA;AYNALNGSIPT	FPDLRNCSQLR	SVANNNLSGPV	21.25 25.00 25.00 21.25 20.00 38.75 20.00 42.50 21.25 26.25 27.50	5.00 15.00 40.00 5.00 25.00 40.00 0.00 35.00 35.00 0.00 25.00	20.00 0.00 15.00 25.00 15.00 35.00 5.00 45.00 20.00 50.00 5.00	1	5	3	3	5	1
Mapoly0001s0314.1.p	438	9	5	3	1	1	VWTVSNLTFLD;NLAGNNFSGKI;LLSLGNLTLNL	PDFLRNFTNLD	SLRANNLSGPI	10.00 10.00 33.33 8.33 30.00 36.67 1.67 30.00 11.67 21.67 8.33	20.00 40.00 35.00 5.00 20.00 35.00 0.00 35.00 35.00 0.00 25.00	20.00 0.00 20.00 35.00 20.00 40.00 5.00 45.00 25.00 45.00 5.00	1	4	3	2	5	0
evm_27.model.AmTr_v1.0_scaffold00010.292	522	17	9	3	2	4	NMLSGNLSAMG;SIKIRNNSLTG;HLDLSNNSFYG	PGSLGNCTVVD;SGSIDNITSKT	DLSCNNFSGSI;SVKTLNVSYND;TLKLLNLSSNV;SLMYLNLSKNS	20.00 11.67 18.33 13.33 18.33 40.00 15.00 25.00 20.00 36.67 15.00	25.00 32.50 42.50 5.00 25.00 42.50 20.00 17.50 15.00 25.00 25.00	23.75 0.00 27.50 22.50 3.75 27.50 1.25 22.50 27.50 25.00 30.00	5	4	6	3	9	0
AL6G20460.t1	600	20	12	4	2	6	SLPMENISSIS;VLSIRNNSVSG;FLDLSNNTFKG;DLSSNNLSGSL	SISEINSTTLT;SGSLPNFTSAF	QMVGFNVSYND;TLRHLNLSHNA;LTRLRNLSLSG;TLTMLNLSSNG;SLNHLNLSSNK;SLRSLNLSMNN	22.50 11.25 27.50 7.50 20.00 37.50 10.00 33.75 17.50 33.75 17.50	42.50 10.00 30.00 15.00 12.50 37.50 17.50 22.50 27.50 20.00 15.00	21.67 5.83 27.50 17.50 4.17 22.50 0.00 18.33 25.83 17.50 35.83	8	4	9	3	12	0
AT5G10020.1	598	20	12	4	2	6	VLSIRNNSVSG;FLDLSNNTFKG;SLPMENISSIS;DLSSNNLSGSL	SISEINSSTLT;SGSLPNFTSAF	TLRHLNLSHNA;LTRLRNLSLSG;SLRSLNLSRNN;TLTMLNLSSNG;SLNHLNLSSNK;QMVGFNVSYND	21.25 10.00 27.50 7.50 20.00 37.50 10.00 33.75 16.25 33.75 16.25	42.50 10.00 30.00 15.00 12.50 37.50 17.50 22.50 25.00 20.00 15.00	22.50 5.83 26.67 17.50 4.17 24.17 0.00 20.00 26.67 19.17 35.00	8	4	9	3	12	0
Bra009064.1P	605	20	11	3	2	6	VLSIRNNSVSG;TLSGNNFSGRV;FSALSNVSAIS	SISEINSTTLT;SGALPNFTSAF	GMARFNVSYND;TLRHLNLSHNA;LTSLRNLTLSG;NLNYLNLSANK;SLRSLNLSMNS;TLTVLNLSSNG	18.33 3.33 31.67 13.33 20.00 38.33 10.00 26.67 21.67 31.67 10.00	40.00 10.00 32.50 15.00 12.50 37.50 17.50 22.50 25.00 20.00 15.00	22.50 5.83 26.67 17.50 4.17 21.67 0.00 18.33 25.83 17.50 35.83	7	4	8	3	11	0
Bra006043.1P	598	20	9	1	2	6	VLNIRNNSVSG	SGALPNFTSVF;SISEINSTTLT	QMVRFNVSYND;TLRHLNLSHNE;TLTLLNLSSNG;LPSLRNLTLSG;GLNYLNLSANK;SLRSLNLSMNN	25.00 0.00 25.00 0.00 20.00 40.00 15.00 35.00 5.00 35.00 15.00	42.50 12.50 32.50 15.00 12.50 40.00 17.50 22.50 30.00 20.00 15.00	20.00 5.83 26.67 17.50 4.17 22.50 0.00 16.67 25.00 18.33 35.00	7	2	7	2	9	0
Potri007G082800.1.p	598	20	15	5	2	8	DLSNNNFSGPI;NDLAGNISLNL;ELNLRNNSLDG;NLSNNNLSGQL;EISVENVSGLA	PEELINGSIPI;SGSLPNLTWFV	LKSLQNISLSG;TVHFVNLSKNR;SLSGNNFTGRI;NLRSLNLSNNN;NLKYLNLSMNG;TLMNLNLSGNR;TLNILNLSSNG;SLIGLNMSNND	30.00 11.00 20.00 24.00 23.00 39.00 9.00 27.00 29.00 39.00 8.00	22.50 35.00 42.50 2.50 12.50 42.50 5.00 20.00 37.50 15.00 20.00	23.75 4.38 26.25 19.38 5.00 23.75 0.62 19.38 25.62 21.25 30.62	8	7	11	4	15	0
Potri005G083000.1.p	596	20	11	4	2	5	KLNLRNNSLKG;NLSHNNLTGQL;DISGENVSGLA;DLSNNNFSGPI	PEELLNGSIPI;SRSLPNLTPQF	TLNVLNVSSNG;NLKSLNLSHNN;NLKYLNLSTNG;TLTNLNLSGNQ;SLIGLNMSYND	31.25 8.75 18.75 21.25 30.00 31.25 12.50 36.25 23.75 37.50 6.25	22.50 30.00 40.00 2.50 15.00 50.00 20.00 15.00 30.00 35.00 0.00	29.00 0.00 29.00 23.00 0.00 25.00 0.00 20.00 33.00 18.00 38.00	6	5	8	3	11	0
Glyma04G220400.1.p	570	19	12	4	1	7	YLDVSNNSLEG;KLMLPNDSPET;GRFFTNSTIGL;SLAVENVSSLA	SIGVINSTTLN	SVTRLNLSGNQ;TLNFLNLSSNS;TVHFLNLSCNN;LKMLRNLSLSG;SLTAFNVSNND;DEESGNVTGIV;GLNYLNLSNNN	26.25 22.50 16.25 11.25 18.75 35.00 22.50 36.25 23.75 22.50 30.00	45.00 0.00 10.00 0.00 0.00 25.00 0.00 35.00 30.00 0.00 25.00	23.57 12.86 27.86 17.86 10.00 23.57 0.00 18.57 27.14 16.43 33.57	7	5	7	5	10	2
Glyma06G145500.1.p	570	20	13	5	1	7	YLDASNNSLEG;KLMLPNDSPET;GRFFTNSTITL;DLSNNNFTGNI;SLTVENVSGLA	SIGVINSTTLN	SVTRLNLSGNQ;TLNILNLSSNS;TVHFLNLSHNN;LKMLKNLSLSG;SLTAFNMSNND;DEESGNVTGIV;GLNYLNLSNNN	22.00 18.00 19.00 15.00 22.00 35.00 17.00 35.00 22.00 30.00 22.00	45.00 0.00 10.00 0.00 5.00 25.00 0.00 35.00 30.00 0.00 25.00	22.86 12.14 27.86 17.86 10.00 22.86 0.00 17.86 26.43 16.43 34.29	7	6	8	5	11	2
Medtr3g094710.1	569	19	14	4	2	8	DKLSFNLTAFN;YFDVSNNSLEG;PLTSWNLSSLR;GEFFLNDSIAL	SLTLENVSSLA;SIAVINSTTLN	TVRYLNLSYNK;LKLLKNLSLAG;NLTAFNVSNND;DDLTGNVTGIN;SFNELNGSIPV;DLEYLNLSNNK;GLNYLNFSHNN;SLTRLNLSGNQ	28.75 22.50 16.25 18.75 21.25 30.00 25.00 37.50 17.50 25.00 33.75	30.00 22.50 17.50 0.00 7.50 30.00 0.00 32.50 37.50 0.00 25.00	23.75 15.62 27.50 21.25 8.75 26.88 2.50 21.88 23.75 16.88 36.88	7	7	8	6	12	2
Bradi1g20750.1.p	600	20	11	4	1	6	SLKLRNNSLSG;GGFFRNETVGA;NLSGNNFSGTI;NLSYNNFTSGF	PVPLVNSTTLK	TVKYMNLSHNR;MRSLQNLSLAG;TLKMLNLSSNV;GLVHLNLSYNN;TLTVLNLSGNN;GLKMFNVSYND	22.50 11.25 17.50 27.50 23.75 36.25 16.25 37.50 10.00 37.50 15.00	45.00 0.00 10.00 0.00 5.00 25.00 0.00 40.00 35.00 0.00 30.00	22.50 7.50 27.50 15.83 4.17 25.00 0.00 18.33 26.67 19.17 36.67	7	4	9	2	11	0
Zm00001d022201_P002	597	20	12	5	1	6	NNFWGNATDLL;SLKLRNNSLSG;PGRLANLSSLV;GGFFRNETVAA;NLSHNNFTSGF	SVPTVNSTTLK	TVKYLNLSHNK;MRALQNLSLAG;TLKVLNLSSNV;SLVHLNLSHNN;TLTVLNLSGNK;GLKVFNVSYNN	20.00 23.00 18.00 23.00 23.00 36.00 15.00 33.00 22.00 26.00 18.00	50.00 5.00 15.00 35.00 40.00 15.00 0.00 45.00 30.00 0.00 30.00	20.83 7.50 25.83 15.83 4.17 24.17 0.00 16.67 25.83 16.67 35.83	7	5	8	4	12	0
Zm00001d006917_P001	599	20	11	4	2	5	SLKLRNNSLSG;GGFFRNETVGA;NSFWGNATDLL;DLSRNNFTSAF	PARLANLSGLV;SLPIVNSTTLK	TVRYLNLSHNN;MRALQNLSLAG;TLKVLNLSSNV;TLTVLNLSGNK;GLKVFNVSYNN	20.00 20.00 13.75 27.50 22.50 37.50 17.50 32.50 18.75 33.75 16.25	30.00 20.00 22.50 0.00 12.50 32.50 0.00 37.50 32.50 0.00 27.50	18.00 9.00 26.00 15.00 5.00 23.00 0.00 18.00 24.00 18.00 35.00	6	5	7	4	11	0
FGENESH00000002021	594	20	10	2	1	7	GGFFRNETVGA;NLSHNNFSSGF	SVPVVNSTTLK	TLKLLNLSSNT;MRALQNLSLAG;TVKYLNLSHNK;GLVHLNLSHNN;TLTVLNLSGNN;NLSGNNFTGTI;SLKIFNVSYND	20.00 22.50 12.50 35.00 22.50 32.50 25.00 37.50 12.50 35.00 20.00	45.00 0.00 10.00 5.00 5.00 25.00 0.00 40.00 30.00 0.00 30.00	22.14 7.14 25.71 20.71 6.43 26.43 0.71 20.71 25.71 21.43 30.71	6	4	8	2	10	0
LOC_Os07g43350.1	602	20	10	2	1	7	GGFFRNETVGA;NLSHNNFSSGF	SVPVVNSTTLK	TLKLLNLSSNT;MRALQNLSLAG;TVKYLNLSHNK;GLVHLNLSHNN;TLTVLNLSGNN;NLSGNNFTGTI;SLKIFNVSYND	20.00 22.50 12.50 35.00 25.00 32.50 22.50 37.50 12.50 35.00 20.00	45.00 0.00 10.00 5.00 5.00 25.00 0.00 40.00 30.00 0.00 30.00	22.14 6.43 26.43 20.00 6.43 25.00 0.00 20.71 25.71 22.14 29.29	6	4	8	2	10	0
PDK_30s1200581g002	761	20	11	4	2	5	YIDLSNNSFYG;SIKIQNNSLVG;HLDSGNLTSLG;LLNLGNNTLSG	PSVFGNYSKLS;HIKAINSTTLK	TVRYLNLSRNK;LKSLRNLTLSD;GLKVFNVSYND;RLVHLNLSRNS;TLTSLNLSGNH	18.75 11.25 26.25 0.00 21.25 36.25 15.00 36.25 13.75 27.50 28.75	22.50 30.00 27.50 10.00 17.50 35.00 0.00 37.50 27.50 0.00 25.00	19.00 9.00 29.00 15.00 5.00 24.00 0.00 18.00 24.00 18.00 34.00	8	3	8	3	10	1
AL4G20620.t1	565	19	11	5	0	6	TVSANNLSGNV;SLEVANNSLEG;ASTAGNLSLTN;DISRNNFSGSL;NLSNNNFSGSL		LRMLQNLSISN;NLEFVNLSGNN;LGLLGNFSFPV;KLTDLNLSNNN;SIRYLNVSGNS;TLEKLNLSSNR	23.00 9.00 15.00 25.00 24.00 32.00 12.00 38.00 14.00 41.00 11.00		26.67 14.17 19.17 20.00 5.83 25.00 0.00 23.33 26.67 20.00 29.17	6	5	9	2	10	1
AT2G27060.1	562	19	10	4	0	6	SLKAANNSLQG;ASTVGNLSLTN;DISRNNFSGSL;NLSNNNFSGSL		LRMLQNLSIAN;TVSANNLSGNV;NLEFVNLSGNN;KLTELNLSNNN;SIRHLNVSGNS;TLEKLNLSSNR	21.25 11.25 18.75 22.50 23.75 35.00 11.25 36.25 12.50 38.75 11.25		27.50 5.83 22.50 17.50 7.50 24.17 0.83 24.17 25.00 25.83 27.50	6	4	9	1	9	1
Bra012036.1P	540	18	7	3	0	4	IVSANNLSGNL;ASSAGNLSLTN;DLSNNNISGDL		LRKLQNLSISD;SVRYLNVSGNS;KLSNNNLSGSL;TLKKLNLSSNR	23.33 16.67 15.00 30.00 25.00 30.00 5.00 35.00 11.67 41.67 10.00		21.25 8.75 21.25 17.50 11.25 23.75 1.25 23.75 22.50 25.00 26.25	3	4	6	1	6	1
Glyma02G274500.12.p	567	19	13	3	3	7	SLKVSNNSLEG;IIDLSNNTLSG;DLSHNNLSGTL	GTLPSNMSRLH;IVSAENCSLVF;GGMLPNETSQF	NTLSGNFSRIR;SIQYLNISHNS;TLRKLNLSSNK;ELRVLNVSFNN;LTMLRNLSAVN;NVSFNNLSGVV;KLVYLNLSSNE	23.33 0.00 25.00 11.67 23.33 38.33 13.33 36.67 11.67 41.67 13.33	33.33 36.67 18.33 11.67 36.67 30.00 25.00 23.33 23.33 21.67 20.00	22.14 8.57 20.00 19.29 7.86 26.43 0.71 19.29 26.43 25.00 25.00	7	6	9	4	12	1
Glyma14G041600.1.p	557	19	16	4	4	8	ALKVSNNSLEG;IIDLSNNTLSG;NVSFNNLSGVV;DLSHNNLSGTL	GPLLSNFTQLR;LVSAENFSLVF;GGMLPNETSQF;GTLPSNMSRLH	LTMLRNLSAVN;DLHMNNFSGDI;KLIYLNLSSNE;KLINLNLSNNK;NTLSGNFSRIR;SIQYLNISHNS;TLQKLNLSSNK;ELRVLNVSFNN	25.00 0.00 21.25 16.25 22.50 37.50 11.25 37.50 13.75 41.25 10.00	30.00 38.75 17.50 13.75 37.50 33.75 20.00 21.25 26.25 16.25 22.50	23.75 7.50 21.25 21.88 6.88 26.88 0.62 20.62 27.50 25.00 28.12	8	8	11	5	15	1
Medtr5g087780.1	561	19	15	5	2	8	SLKVSNNSLEG;SITLDNASLVG;DLSNNNLSGIL;LVSAENFSLMY;NMLSGNLSRIK	GVVPDNLSQFP;SGTLPNETSQL	NVSFNNFSGVV;LPMLHNLSVVN;SLVYLNLSLNE;KLTNLNLSNNM;SIQHLNVSHNS;TLRKLNISSNK;SLNKFNGSLPP;ELRELNVSFNN	23.00 12.00 18.00 18.00 30.00 34.00 17.00 34.00 16.00 38.00 12.00	30.00 35.00 27.50 10.00 37.50 40.00 17.50 25.00 40.00 20.00 17.50	23.12 8.12 23.12 20.00 6.25 26.25 3.75 24.38 23.12 22.50 31.25	8	7	11	4	14	1
Potri004G197500.1.p	557	19	14	4	2	8	TLKISNNSLNG;TGTLPNQTSQF;NLSANNFTGEI;NMLTGNLSRIQ	HDSRENLSLVS;DLGLGNASFVS	NLVYLNLSNNK;VGLVGNFSFPV;NLVLLNLSSNN;SIKYLNVSHNY;TLRKMNISSNK;TLTDLNLSANN;FKMLRNLSVSN;DVSSNNFSGVV	25.00 12.50 23.75 18.75 20.00 43.75 16.25 23.75 25.00 40.00 6.25	30.00 30.00 27.50 25.00 25.00 22.50 22.50 30.00 15.00 12.50 27.50	26.88 10.62 20.62 21.25 6.88 25.62 0.62 25.62 26.88 21.88 28.75	7	7	9	5	13	1
Solyc09g007110.3.1	568	19	12	3	3	6	LLKISNNSLEG;LPSLFNSTKLT;NVANNNFSGPV	DLQVGNSSFVS;TGTFPNQTSQF;AFNSENLSLVS	NLVSLNLSLNS;LKMLQNLSVAN;KLTDINVSFNK;NRLTGNVSRIQ;SIQYLNISHNN;NLKLLNLSYNQ	21.67 16.67 26.67 10.00 23.33 38.33 8.33 41.67 21.67 28.33 15.00	18.33 25.00 43.33 3.33 23.33 40.00 20.00 23.33 25.00 18.33 20.00	25.00 10.83 19.17 18.33 6.67 26.67 0.00 19.17 30.00 21.67 31.67	6	6	7	5	12	0
PGSC0003DMP400003605	563	19	12	2	3	7	SLKISNNSLEG;LPSLFNSTKLT	DLQVGNSSFVS;TGTFPNQTSQF;AFNSENLSLIS	NLVSLNLSLNS;LKMLQNLSVAN;KLTDINVSFNK;NRLTGNVSRIQ;SIQYLNISHNN;NLKLLNLSYNQ;NVANNNFSGPV	20.00 25.00 32.50 2.50 25.00 42.50 10.00 40.00 20.00 20.00 22.50	16.67 25.00 43.33 3.33 26.67 46.67 20.00 23.33 26.67 16.67 20.00	25.00 9.29 20.00 20.00 7.86 27.14 0.71 22.14 30.71 25.71 27.86	6	6	7	5	12	0
Zm00001d047570_P001	594	19	16	7	1	8	IGLVGNASLSV;NSDTKNSTSID;RSESLNGSDKS;ASISDNSSVVS;PVQTSNLSYVD;NLRQNNFTGEI;NMLYGNLSVAR	TGSWPNETTQF	NLKYLNLSHNN;MPVLRNLSLSD;GLGYLNLSSNG;DLVEFNVSYNY;SSNNFNGSIPD;KLTFLNLSGNS;TLQYLNVSHNV;RLQNNNFSGSI	18.57 29.29 27.86 22.86 22.86 39.29 12.14 28.57 35.71 24.29 27.14	40.00 20.00 50.00 5.00 15.00 50.00 35.00 5.00 35.00 40.00 0.00	23.75 8.12 24.38 22.50 5.62 25.62 3.75 23.12 21.25 20.62 33.75	6	10	9	7	13	3
LOC_Os03g20450.1	597	20	17	6	1	10	AGLVGNVSLSA;PVQTSNLSFVD;NLCQNNFSGQI;NMLSGNLSVIR;FVDLSNNSLNG;ISISDNSSVVS	TGTWPNETTQF	MPMLQNLSLSN;SNNSLNGSLPS;NVSYNNLSGSV;DLVEFNVSYNN;SKNNFNGTIPE;NLGHLNLSSNG;RLQNNNFSGSI;TLQYLNVSHNM;KLTYLNLSGNS;NLKYLNLSSNS	22.50 27.50 20.83 21.67 25.00 38.33 5.83 32.50 28.33 22.50 20.83	35.00 15.00 45.00 5.00 15.00 55.00 35.00 5.00 30.00 40.00 0.00	23.50 11.00 22.00 23.00 6.50 28.00 7.00 27.50 19.50 23.00 31.50	7	10	12	5	16	1
PDK_30s6550932g001	589	20	13	4	1	8	VLPTQNSSLVY;NIGRNNISGQI;NMLSGNLSVVQ;YLDLSNNTLSG	TGTLPNETSQF	GLVGFNVSYNN;MALVGNVSLSN;NVSYNNLSGIV;RLRDLNLSGNI;SLQYLNISHNK;NLVYLNLSSNN;TLKNLNLSTNK;MGMLRNLSLSS	27.50 15.00 13.75 22.50 23.75 30.00 15.00 31.25 18.75 36.25 16.25	35.00 15.00 45.00 5.00 15.00 50.00 35.00 5.00 35.00 40.00 0.00	23.75 10.62 20.62 20.62 6.88 26.25 0.62 22.50 25.00 21.88 30.62	7	6	9	4	12	1
AL7G33210.t1	627	21	16	7	2	7	KLSMANNSISG;NQFEGNLTRWS;FFLLTNASYVD;NLTANNLSGSL;SLAGNNFSGEI;SEASKNKSTNK	GPLPSNLSSSL;FSLFSNLTKLV	DLLYLNLSSNG;SIKHLNLSHNQ;RANHLNLSYNK;NLQVLNLTANN;SVSLRNLSLAG;DLSGNNLSGPV;SLMAFNVSYND	18.33 16.67 24.17 26.67 30.00 38.33 14.17 35.83 27.50 30.83 19.17	27.50 32.50 12.50 10.00 30.00 25.00 0.00 30.00 35.00 5.00 12.50	23.57 5.00 27.14 21.43 6.43 25.71 0.71 22.86 25.00 22.14 30.71	7	9	10	6	13	3
Glyma08G123800.1.p	625	21	17	8	0	9	NGVLCNGSDVA;PTTIANMSSLD;ELHLGNNTISG;NKLEGNLTRMM;KLSMSNNSISG;LAADANLSVFS;LSVFSNLTKLV		NLVSFNLSHNC;SYNHFNGSFPA;SIKYLNLSHNR;TLYFLNLSSNG;LSSLQNLSLAG;DISENNFTGPL;RLNYLNLSHNF;SLAGNNFSGSI;GLKKFNASNND	18.57 20.71 17.14 13.57 17.86 32.86 15.00 29.29 18.57 11.43 18.57		24.44 8.33 27.22 22.78 8.33 26.67 4.44 27.78 24.44 25.00 31.11	8	9	11	6	13	4
Glyma15G130900.5.p	622	21	12	5	0	7	KLSMSNNSISG;NKLEGNLTRML;SLAGNNFSGPI;NIAGNNFSGSL;LSVFSNLTKLV		GLQNFNASQND;SLVSLNLSHNG;SIKHLNLSHNK;TLHSLNLSSNE;LRSLQNLSLAG;RLSYLNLSHNS;DLSANNLSGPL	25.00 10.00 18.00 23.00 19.00 33.00 7.00 32.00 24.00 31.00 11.00		24.29 4.29 27.14 20.00 5.71 23.57 0.71 21.43 25.71 18.57 34.29	7	5	10	2	11	1
Glyma09G024900.4.p	622	21	12	3	1	8	KLSLSNNSISG;NKLEGNLTRML;NIAGNNFSGSL	LSVFTNLTKLV	GLQNFNASQND;SLVSLNLSHNG;SIKHLNLSHNK;TLHSLNLSSNE;LGSLQNLSLAG;RLNYLNLSHNS;SLAGNNFSGPI;DLSANNLSGPL	21.67 11.67 16.67 25.00 23.33 38.33 10.00 30.00 25.00 33.33 10.00	35.00 20.00 15.00 5.00 10.00 20.00 0.00 35.00 20.00 0.00 25.00	26.25 3.75 26.88 22.50 7.50 25.00 1.25 23.75 24.38 22.50 30.62	7	5	10	2	11	1
Medtr2g030380.2	624	21	12	4	0	8	KLSMSNNSISG;SLAGNNFSGPI;INGGINLSSSL;LSVFSNLSKLV		GLRDFNASEND;SLVSLNLSYNR;NKFEGNLTRML;SIKYLNLSHNQ;TLHFLNLSSNG;FGSLQNLSLAG;RLNYLNLSNNR;DLSANNLSGPL	21.25 12.50 23.75 21.25 15.00 26.25 15.00 35.00 10.00 22.50 21.25		23.12 8.75 25.00 21.88 7.50 25.62 0.62 21.25 28.12 19.38 30.00	7	5	9	3	11	1
Solyc02g070000.3.1	633	21	12	6	0	6	SNNLFNSSLPP;KLSMANNSITG;NQLEGNLTRIQ;SLAGNNFSGPI;LSVFANLTMLV;DLSGNNLTGSI		NLVYLNLSLNG;TLRVLNLSSNA;IGSLKNLSLAG;GLQSFNASLND;RLNRLNLSHNA;DIAGNNFSGSL	23.33 13.33 19.17 23.33 15.83 33.33 11.67 35.83 16.67 23.33 18.33		25.83 5.00 29.17 21.67 8.33 25.83 0.83 25.00 27.50 24.17 31.67	6	6	10	2	11	1
Solyc02g023950.3.1	634	21	14	4	2	8	DLSGNNLTGSI;KLSMANNSIVG;NQFKGNLTRML;DISGNNFSGSL	PTSMGNVSSLT;LSVFANLTKLV	SGNLFNSSIPP;GLVYLNLSVNG;SIKYLNLSHNQ;TLRTLNLSSNA;LGKLKNLSLAG;RLYYLNLSGNT;SLAGNNFSGMI;SIQSFNASLND	22.50 8.75 17.50 27.50 20.00 35.00 8.75 32.50 21.25 37.50 6.25	25.00 32.50 27.50 5.00 25.00 27.50 2.50 35.00 25.00 0.00 30.00	23.12 7.50 26.25 20.62 6.25 25.62 3.75 25.00 23.75 20.62 33.12	7	7	11	3	13	1
PGSC0003DMP400036462	631	21	14	4	1	9	DLSGNNLTGSI;KLSMANNSIAG;NQFKGNLTRML;LSVFANLTKLV	PTSMGNVSSLT	SGNLFNSSLPP;GLVYLNLSVNG;SVKYLNLSHNQ;TLRMLNLSSNA;LGRLKNLSLAG;RLYHLNLSSNT;SLAGNNFSGMI;SLQSFNASLND;DISGNNFSGSL	23.75 12.50 17.50 18.75 16.25 32.50 8.75 28.75 20.00 25.00 11.25	15.00 50.00 35.00 5.00 40.00 40.00 0.00 35.00 30.00 0.00 35.00	24.44 6.67 26.67 22.78 8.89 27.78 4.44 26.67 24.44 23.89 30.56	7	7	11	3	13	1
Potri011G163700.2.p	624	22	14	6	2	6	KVSMANNSITG;NRFEGNLTRMV;FFLLTNASHVD;NLAGNNLSGSL;LSVFANLTLLV;DLSANNLSGPI	GPLPNNLSESI;SGSLLNGSDLQ	SIGSFNVSYND;NLVYLNLSSNG;SIKVLNLSHNQ;LGSLRNLSLAG;RLNYLNLSHNS;SLAGNNLSGSL	20.83 11.67 20.83 19.17 20.00 33.33 5.00 32.50 21.67 22.50 14.17	35.00 35.00 22.50 10.00 47.50 32.50 7.50 32.50 47.50 7.50 12.50	23.33 5.83 27.50 20.00 8.33 24.17 0.83 20.83 24.17 22.50 30.83	6	8	9	5	14	0
Potri001G465800.1.p	624	22	14	5	2	7	KLSMANNSITG;NRFEGNLTRMV;FFLETNASHVD;NLSGNNLSGSL;SLAGNNFSGSL	GPLPNNLSESI;LSVFANLTLLA	SIGSFNVSYND;NLVYLNLSSNG;SIKLLNLSHNQ;LGRLRNLSLAG;RLNYLNLSHNS;GLQVLNLSGNN;DLSANNLSGPI	18.00 10.00 22.00 22.00 24.00 37.00 6.00 31.00 25.00 28.00 11.00	30.00 35.00 10.00 10.00 30.00 25.00 0.00 30.00 35.00 5.00 12.50	24.29 5.00 28.57 20.71 6.43 24.29 0.71 23.57 25.00 22.86 31.43	7	7	10	4	14	0
Bradi1g58260.1.p	639	21	14	5	1	8	DISSNNFSGPL;DLSANNLTGHI;SMANNNLSGSL;NQFRGNLSVLT;GSSSKNLSLEV	LSVFVNLTMLV	DLSQNNITGTI;SMVALNLSCNA;TLQSLNASYND;TVLYLNLSSNK;TLQILNLSSNA;LRSLQNMSLAR;RLNYLNLSHNS;SLARNNFSGPL	28.00 15.00 16.00 33.00 23.00 29.00 10.00 33.00 21.00 39.00 8.00	35.00 15.00 15.00 5.00 5.00 15.00 0.00 30.00 15.00 0.00 20.00	20.62 5.00 25.00 20.62 7.50 25.62 1.25 21.88 24.38 25.00 28.12	6	8	11	3	13	1
Zm00001d007862_P002	650	21	15	5	1	9	DLSANNLTGHI;DLSQNNLTGPV;SLAGNNLSGGL;NKFRGNLSVIA;GSSSKNLSLQV	LSVFANLTMLV	RLNYLNLSRNS;SLAGNNFSGPL;DISTNNFSGPL;SLVALNASYNA;NLQSFNASYND;SGNRFNGSLPD;TVLYLNLSNNK;TLQVLNLSSNA;LRSLQNLSLAG	27.00 14.00 15.00 34.00 22.00 31.00 11.00 31.00 21.00 40.00 7.00	35.00 20.00 15.00 5.00 5.00 15.00 0.00 30.00 15.00 0.00 25.00	21.67 9.44 25.56 23.33 8.89 27.22 5.00 26.67 24.44 23.89 30.56	6	9	12	3	14	1
FGENESH00000011401	595	19	14	7	0	7	DLSANNLTDLS;DLSQNNLTGTI;SMANNNLSGSL;NKFKGNLSVIA;GSSSKNLSLQV;DISTNNFSGPL;LSVFVNLTMLV		TLQSFNASYND;SMVALNLSYNA;TVLYLNLSNNK;LRSLQNLSLAR;RLNYLNLSHNS;SLARNNFSGPL;SGNHFNGSLPD	27.86 12.86 15.00 29.29 18.57 25.00 7.86 27.14 21.43 27.86 12.86		19.29 11.43 26.43 22.14 7.14 27.14 5.71 25.71 21.43 21.43 32.14	5	9	11	3	13	1
LOC_Os07g05190.1	638	21	15	6	0	9	DLSANNLTGHI;SMANNNLSGSL;NKFKGNLSVIA;GSSSKNLSLQV;LSVFVNLTMLV;DISTNNFSGPL		DLSQNNLTGTI;SMVALNLSYNA;TLQSFNASYND;SGNHFNGSLPD;TVLYLNLSNNK;TLQVINLSSNA;LRSLQNLSLAR;RLNYLNLSHNS;SLARNNFSGPL	29.17 14.17 15.00 28.33 19.17 26.67 8.33 32.50 20.83 32.50 10.00		21.11 8.33 26.67 23.33 8.33 27.78 5.00 26.67 23.89 24.44 30.56	6	9	12	3	14	1
PDK_30s798651g004	625	22	13	5	0	8	DLSANNLSGHI;SMVNNNLSGRL;AVVLDNHSLSG;NQFTGNLSVIA;LAVLANLTMLV		NLVSLNLSYNA;TLVKFNASYND;SGNHFNGSFPD;TVNYLNLSNNR;TLRVLNLSSNA;VRSLLNLSLAW;QLNYLNLSHNA;SLAWNNFSGPL	25.00 11.00 19.00 23.00 21.00 34.00 7.00 35.00 19.00 32.00 7.00		21.88 10.00 26.88 21.25 6.88 26.25 4.38 25.00 23.75 20.62 34.38	7	6	11	2	13	0
PDK_30s790811g001	627	22	12	4	0	8	DLSANNLSGHI;SMANNNLSGRF;NQFTGNLSVIV;DVSANNFSGPL		SLVSLNLSYNA;TLVYFNASYND;SGNRFNGSFPD;TVKYLNVSNNR;TLRVLNLSSNA;LRSLQNLSLAG;QLNYLNVSRNA;SLAGNNFSGPL	25.00 8.75 18.75 36.25 18.75 36.25 3.75 32.50 26.25 42.50 2.50		21.25 10.00 25.62 21.25 6.88 25.62 5.00 24.38 23.12 21.25 33.12	6	6	11	1	12	0
Mapoly0106s0043.1.p	757	22	14	4	4	6	TLLTLNKTRFV;SVAKSNDTSPG;FPGQVNITRSG;YLSLANNSLTG	PDDLGNLSDLK;SGTLGNLSGLF;GTVPMNLTRFG;SSPGNNLTSSP	SVEHVNLSHNK;SQTLNNLSLAG;RLTHLNLSHNR;SLVALNLSNNH;NLRRLNLSNNR;SLVALNLSSNV	23.75 18.75 31.25 27.50 30.00 42.50 37.50 35.00 31.25 40.00 26.25	18.75 38.75 13.75 7.50 27.50 26.25 3.75 28.75 30.00 10.00 26.25	25.00 8.33 26.67 16.67 5.83 20.00 0.00 17.50 25.83 16.67 35.83	7	7	7	7	11	3
Pp3c22_13430V3.2	526	17	10	3	1	6	LLSSWNNTNVD;LAIFSNSSFYP;NVSGNNLSGTV	SGTIDNASLVQ	KLVVLNLSTNQ;DLSDNNFSGSI;DLSHNNLSGTI;LLSLVNLSLAQ;QLNALNLSSNQ;QLESLNVSGNN	16.67 13.33 30.00 20.00 23.33 38.33 16.67 36.67 25.00 28.33 23.33	40.00 15.00 50.00 5.00 20.00 40.00 25.00 30.00 5.00 25.00 35.00	23.33 5.83 25.00 25.00 9.17 29.17 0.83 29.17 22.50 32.50 25.83	4	6	7	3	9	1
Pp3c19_14630V3.2	512	17	8	2	1	5	NVSGNNLSGTV;LVSTWNSSNVD	SGTIDNASLVQ	LPHLVNLSLAH;QLKSFNVSGNN;DLLEMNLSGNE;NLRALNLSHNN;NLSHNNLSGTI	22.50 0.00 25.00 32.50 15.00 40.00 25.00 40.00 30.00 40.00 25.00	40.00 15.00 50.00 5.00 25.00 40.00 25.00 35.00 5.00 25.00 35.00	23.00 7.00 26.00 20.00 8.00 26.00 1.00 25.00 24.00 26.00 30.00	4	4	6	2	7	1
EFJ17380	642	22	9	3	1	5	WMDLSNNSLSG;NLSNNNLSGAI;NTFSGNLSVMR		TLTLLNLSNNN;SGNQLNGSLSA;DLLYVNMSFNR;RLTLLNLSRNA;TLQFLNLSNNK	20.00 11.67 10.00 16.67 18.33 40.00 5.00 33.33 25.00 36.67 6.67		22.00 7.00 25.00 22.00 1.00 25.00 5.00 23.00 24.00 15.00 38.00	5	4	7	2	8	1
EFJ35387	642	22	9	3	1	5	WMDLSNNSLSG;NLSNNNLSGAI;NTFSGNLSVMR		TLTLLNLSNNN;SGNQLNGSLSA;DLLYVNMSFNR;RLTLLNLSRNA;TLQFLNLSNNK	21.67 11.67 10.00 18.33 20.00 40.00 8.33 35.00 25.00 38.33 6.67		22.00 7.00 25.00 22.00 1.00 26.00 5.00 23.00 24.00 15.00 38.00	5	4	7	2	8	1
AL5G37420.t1	390	11	8	4	2	2	LSQKFNSSSFV;FLRSWNGSGLS;NVSYNNLSGPV;ALDHNNLSGPI	PETLGNISSLT;PFSLCNLTQLQ	SLSFFNVSYNN;RLLRLNLSFNS	13.75 2.50 26.25 31.25 13.75 38.75 17.50 38.75 26.25 31.25 16.25	15.00 47.50 35.00 5.00 22.50 40.00 0.00 40.00 37.50 0.00 30.00	37.50 0.00 27.50 20.00 0.00 20.00 0.00 17.50 30.00 17.50 35.00	2	6	4	4	7	1
Bra003227.1P	368	11	6	1	2	3	FLRSWNGSGLN	DTWGNNNTSPS;PETLGNISSLT	KLLRLNLSFNS;SLTFFNVSYNN;NVSYNNLSGPV	10.00 0.00 25.00 35.00 10.00 35.00 50.00 40.00 35.00 25.00 30.00	12.50 30.00 35.00 25.00 22.50 22.50 20.00 32.50 20.00 20.00 30.00	31.67 0.00 23.33 21.67 5.00 26.67 1.67 25.00 26.67 26.67 23.33	2	4	3	3	5	1
Bra014708.1P	363	10	8	4	0	4	LSQKFNSTSFV;SLDHNNLSGPV;VLRSWNGSGFT;TWGSTNNTSPS		SLTFFNVSYNN;KLLRLNLSFNS;NVSYNNLSGPV	16.25 1.25 26.25 31.25 12.50 37.50 25.00 30.00 23.75 27.50 21.25		31.67 0.00 23.33 23.33 5.00 28.33 1.67 25.00 28.33 28.33 25.00	2	6	4	4	6	2
Glyma14G055900.1.p	438	13	14	5	5	4	FLRSWNDSGYG;LGRLHNLSVLV;DLSLNNLSGEI;NVSHNNLSGPV	PQNIGNISKLR;PAALSNVSSLT;LAQKFNSSSFV;PMSLGNATKLY;PNEIGNLSRLK	SLSFFNVSHNN;SNNALNGSLPA;SLQHNNLSGSI;KLYWLNLSFNS	16.25 7.50 28.75 25.00 21.25 36.25 13.75 36.25 27.50 31.25 16.25	13.00 42.00 37.00 6.00 23.00 38.00 0.00 35.00 35.00 0.00 25.00	30.00 8.75 23.75 28.75 5.00 28.75 6.25 32.50 22.50 23.75 30.00	2	12	6	8	12	2
Potri010G183400.1.p	439	13	11	5	3	3	NVSYNNLSGPV;IGRLHNLSVLN;SDSLSNVSSLV;DLQYNNLSGAI;ILRSWNDSGYG	PFSLANSTKLF;LSQKFNSSSFV;PATIGNISTLT	SNNAINGSLSD;KLFRLNLSHNS;NLISFNVSYNN	15.00 14.00 28.00 22.00 22.00 36.00 10.00 38.00 29.00 23.00 19.00	10.00 33.33 38.33 5.00 18.33 38.33 1.67 33.33 31.67 0.00 25.00	31.67 11.67 23.33 28.33 1.67 26.67 6.67 30.00 23.33 16.67 40.00	2	9	5	6	10	1
AL5G32200.t1	434	13	12	7	2	3	PDSFSNLSSLV;LSKKFNSSSFV;IDRLHNMTELN;LVHLANLSSFN;DLQHNNLSGSI;VLRSWNNSASS;DLSENNFTGPI	PETIGNISGIK;PNFLVNGSHPL	RLYRLNLSFNS;NLSSFNVSYNT;SYNSINGTIPD	10.71 16.43 32.14 16.43 24.29 37.86 7.14 34.29 24.29 20.00 19.29	15.00 47.50 35.00 2.50 17.50 45.00 5.00 25.00 42.50 15.00 15.00	31.67 11.67 25.00 28.33 1.67 30.00 8.33 31.67 23.33 16.67 40.00	2	10	5	7	11	1
AT3G51740.1	456	13	11	5	3	3	DLQHNNLSGSI;VLKSWNNSASS;IDRLHNLTELN;DLSENNFTGPI;LSKKFNSSSFL	PETIGNISGIK;PDFFVNGSHPL;PDSFSNLSSLV	RLYRLNLSFNS;SYNSINGTIPD;KLSSFNVSYNT	13.00 7.00 29.00 22.00 22.00 36.00 10.00 35.00 21.00 26.00 14.00	15.00 50.00 36.67 3.33 21.67 43.33 5.00 30.00 40.00 10.00 20.00	31.67 11.67 26.67 26.67 1.67 30.00 8.33 26.67 23.33 16.67 40.00	2	9	5	6	10	1
Bra038911.1P	432	12	11	4	2	5	LSRKFNSSSFV;LANLANLSSFN;VLRSWNDSSTT;IDRLHNLTVLN	PDFLVNGSHPL;PERIGNISGIR	DLGHNNLSGSI;RLYRLNLSFNL;SYNSINGTIPD;NLSSFNVSFNT;DLSENNFTGLI	5.00 16.25 37.50 12.50 27.50 37.50 11.25 31.25 26.25 11.25 21.25	15.00 50.00 35.00 2.50 17.50 45.00 5.00 25.00 42.50 12.50 15.00	29.00 8.00 25.00 31.00 9.00 32.00 7.00 32.00 22.00 29.00 27.00	2	9	5	6	10	1
Potri006G104300.1.p	437	13	13	6	3	4	FLRSWNGSGYG;TLDVSNNSLTG;WGRKGNYSYHL;FDRLHNLSVLN;DLAQNNFSGEI;LAKKFNSSSFV	PSSLSNLTSLA;PASIGNISSVN;PPSLANSTRLY	NVSYNNLSGSV;RLYRLNLSFNS;SNNAFNGSIPS;TLTYFNVSYNN	13.33 9.17 34.17 15.83 25.00 38.33 15.83 31.67 23.33 24.17 17.50	16.67 46.67 35.00 5.00 21.67 38.33 0.00 40.00 36.67 0.00 28.33	30.00 10.00 23.75 27.50 5.00 31.25 5.00 32.50 22.50 25.00 30.00	3	10	6	7	12	1
Potri016G126300.1.p	437	13	14	8	3	3	FLRSWNDSGYG;SLDVSNNSLIG;WGSKGNYSSLL;FDRLHNLSMLN;DLAQNNFSGEI;IAKKFNSSSFV;AIQHNNLTGPI;LARLANLTYFN	PFSFSNLTSLF;PASIGNISSIN;PPSLTNSTKLY	NVSYNNLSGSV;KLYRLNLSFNS;NLTYFNVSYNN	11.88 10.00 32.50 15.00 26.25 37.50 11.88 32.50 24.38 25.00 15.62	16.67 46.67 35.00 5.00 20.00 38.33 0.00 40.00 36.67 0.00 28.33	33.33 0.00 25.00 26.67 5.00 26.67 1.67 26.67 28.33 26.67 23.33	3	11	6	8	13	1
Bradi1g65110.1.p	421	12	11	7	3	1	LSSLANLSSFN;NLAYNNLSGPV;FLRGWNGTGLD;QLCGFNGSDIC;IDGLKNLTKLS;DFSENNLTGGI;RLNNNNLSGEL	PATVGNLTRLL;PSSLANATRLY;PDGIGNLSSLQ	NLSSFNVSYNR	18.57 7.14 25.71 22.86 23.57 32.86 10.00 34.29 28.57 26.43 14.29	16.67 48.33 35.00 5.00 16.67 40.00 0.00 38.33 36.67 0.00 28.33	35.00 0.00 30.00 25.00 0.00 25.00 0.00 20.00 35.00 15.00 40.00	1	10	4	7	9	2
Zm00001d028796_P001	430	12	13	8	4	1	LSNKFNSSSFV;QLNNNNLSGVI;NLAYNNLSGVV;FLAGWNGTGLD;QLCGFNGSAIC;NVSYNNLSGPV;FDGFRNLTKLS;DVSENNLTGEI	PDGIGNATKLR;PESLCNLTLLV;PATVGNLSALS;PSALANATRLY	NLGSFNVSYNN	17.50 6.25 24.38 26.25 21.88 35.62 10.00 35.00 26.88 28.75 11.25	15.00 47.50 36.25 5.00 17.50 40.00 0.00 40.00 37.50 0.00 30.00	35.00 0.00 30.00 20.00 0.00 20.00 0.00 20.00 30.00 15.00 40.00	1	12	5	8	11	2
Bradi4g44797.1.p	376	9	8	4	1	3	VLQSWNATGLN;PAEEQNGSHGR;PAAIANSTKLI;GIKCVNGSVVA	PPSFGNLTGGL	KLIRLNLSRNA;SANKLNGSVPP;GLKAFNVSYND	21.25 25.00 35.00 22.50 30.00 43.75 33.75 36.25 30.00 22.50 30.00	15.00 45.00 35.00 0.00 20.00 45.00 0.00 15.00 50.00 25.00 0.00	26.67 10.00 25.00 26.67 1.67 26.67 6.67 26.67 23.33 16.67 38.33	2	6	3	5	5	3
Zm00001d052323_P001	399	9	8	2	1	5	PAAVANSTRLM;FLRSWNDSGLA	PPGLDNLTATL	DLSYNNLSGPI;RLMRLNLSRNA;SANSLNGTIPA;TLQSFNVSYNN;NVSYNNLSGAA	15.00 22.50 30.00 17.50 12.50 37.50 22.50 35.00 40.00 12.50 27.50	15.00 50.00 30.00 0.00 25.00 45.00 0.00 15.00 50.00 20.00 0.00	24.00 7.00 21.00 28.00 8.00 30.00 5.00 32.00 20.00 28.00 25.00	2	6	5	3	7	1
FGENESH00000001471	392	10	7	2	2	3	FLRSWNDTGLG;NVSNNNLSGAV	PASLSNLTTSL;PSSLANSTKLM	KLMRLNLSHNT;SLQAFNVSNNN;AGNRLNGTIPN	15.00 0.00 20.00 32.50 12.50 35.00 25.00 37.50 30.00 32.50 17.50	15.00 45.00 32.50 2.50 17.50 42.50 2.50 25.00 40.00 12.50 12.50	28.33 10.00 25.00 25.00 1.67 26.67 8.33 28.33 23.33 16.67 40.00	2	5	4	3	6	1
LOC_Os11g01620.1	417	10	7	2	2	3	NVSNNNLSGAV;FLRSWNDTGLG	PSSLANSTKLM;PASLSNLTTSL	AGNRLNGTIPN;KLMRLNLSHNT;SLQAFNVSNNN	15.00 0.00 20.00 30.00 12.50 35.00 25.00 37.50 30.00 35.00 17.50	15.00 45.00 32.50 2.50 20.00 42.50 2.50 25.00 42.50 12.50 12.50	28.33 11.67 25.00 25.00 1.67 26.67 8.33 28.33 21.67 16.67 40.00	2	5	4	3	6	1
FGENESH00000024614	394	10	7	2	2	3	FLRSWNDTGLG;NVSNNNLSGQV	PASLSNLTTTL;PPSLANSTKLM	SGNRLNGTIPD;KLMRLNLSHNT;TLQAFNVSNNN	15.00 0.00 20.00 30.00 12.50 37.50 22.50 37.50 30.00 35.00 17.50	15.00 45.00 32.50 2.50 15.00 42.50 2.50 25.00 45.00 10.00 12.50	26.67 11.67 26.67 25.00 1.67 26.67 8.33 28.33 21.67 15.00 38.33	2	5	4	3	6	1
LOC_Os12g01700.1	401	10	7	2	2	3	FLRSWNDTGLG;NVSNNNLSGQV	PASLSNLTTTL;PPSLANSTKLM	SGNRLNGTIPD;KLMRLNLSHNT;TLQAFNVSNNN	15.00 0.00 20.00 30.00 10.00 35.00 25.00 37.50 30.00 35.00 17.50	15.00 45.00 32.50 2.50 20.00 42.50 0.00 25.00 45.00 10.00 12.50	26.67 11.67 26.67 26.67 1.67 26.67 6.67 28.33 21.67 13.33 40.00	2	5	4	3	6	1
EFJ22551	356	10	9	5	0	4	IGQLGNLTSAN;IARLRNLTILD;NLAGNNLSGGI;ALISWNETGVG;FVHGFNSSAFA		SGNRLNGSIPA;DLSRNNLSGEI;NLTSANFSDNN;NFSDNNLSGRV	13.00 7.00 31.00 22.00 22.00 35.00 16.00 27.00 24.00 16.00 19.00		23.75 7.50 18.75 32.50 11.25 36.25 7.50 33.75 21.25 32.50 22.50	1	8	5	4	8	1
Mapoly0003s0013.1.p	483	15	14	7	5	2	DVSRNNLTGPL;AEDIGNLTSLR;SLGATNLSTLL;DMSFNNFSGRL;FAQAFNNSAFL;ILASWNESGAG;LLGLVNLTSFN	PEELGNLTSLT;PAALGNLSVLA;PANLGNSSALA;PEQIGNLTLLA;QWGAINASSLQ	NVSYNNLSGAI;NLTSFNVSYNN	24.29 12.14 27.86 25.00 19.29 34.29 12.86 31.43 25.71 20.71 18.57	22.00 40.00 31.00 12.00 23.00 38.00 2.00 40.00 36.00 0.00 29.00	27.50 0.00 22.50 25.00 7.50 30.00 2.50 30.00 22.50 32.50 20.00	1	13	4	10	13	1
Pp3c10_18600V3.2	370	10	10	7	0	3	DMRVNNVSGEF;NLSGNNLTGSI;VLASWNESGLG;SIANNNLSGTI;DVSNNNLSGSL;PSTYVNLTSLE;FVTAFNISSFK		PLTSLNVTYNR;NFHHNNITGAI;AFNILNLSGNN	22.14 7.86 22.86 31.43 19.29 37.14 9.29 40.00 25.71 31.43 14.29		30.00 0.00 28.33 25.00 6.67 25.00 1.67 23.33 26.67 28.33 26.67	2	8	7	3	9	1
Pp3c3_28520V3.2	370	10	7	3	0	4	DLRSNNLSGQF;ALASWNESGMG;FTTAFNITSFS		NLSGNNFTGTV;PLTSLNVTYNN;NVTYNNLSGPI;SLNILNLSGNN	21.67 5.00 25.00 23.33 21.67 35.00 18.33 33.33 23.33 25.00 16.67		28.75 0.00 22.50 25.00 10.00 30.00 2.50 30.00 25.00 33.75 21.25	2	5	5	2	6	1
AL3G40280.t1	299	7	9	6	0	3	EPALPNSTCSN;KWVFSNGSPLQ;QLPSANLTGSL;LLSSWNSSVPV;SPQWTNNSLYN;NNSLYNDSSLH		NLSHNNFSGML;KIHGNNLSGVL;QLESLNLSHNN	21.67 15.83 21.67 19.17 24.17 23.33 20.00 21.67 10.00 20.83 12.50		21.67 0.00 20.00 25.00 8.33 30.00 1.67 31.67 21.67 35.00 13.33	1	8	4	5	5	4
AT3G24660.1	300	7	9	6	0	3	EPALPNSTCGN;KWVFSNGSPLQ;QLPSANLTGSL;LLSSWNSSVPV;SPQWTNTSLFN;NTSLFNDSSLH		NLSHNNFSGML;KIHGNNLSGVL;ELESLNLSHNN	20.83 15.00 19.17 18.33 23.33 22.50 20.00 22.50 7.50 20.83 12.50		21.67 0.00 20.00 25.00 10.00 30.00 1.67 31.67 21.67 36.67 13.33	1	8	4	5	5	4
Bra013247.1P	296	7	6	6	0	0	QLPSANLTGSL;LLSSWNSSVPV;PTQWTNLSLYN;NLSLYNDSSLH;DLSHNNFSGML;EPALPNSTCGS			25.00 10.00 20.00 20.00 18.33 24.17 14.17 26.67 10.00 31.67 10.83			0	6	2	4	3	3
Zm00001d031866_P001	297	7	5	4	0	1	AATRANLSLAS;QLATWNASTPL;NVSYNNFSGQL;EPAGPNTTCDR		QLQALNVSYNN	28.75 20.00 12.50 25.00 16.25 30.00 18.75 30.00 8.75 33.75 12.50		25.00 0.00 30.00 15.00 0.00 20.00 0.00 10.00 20.00 10.00 30.00	1	4	2	3	3	2
LOC_Os08g45060.1	355	7	4	3	0	1	NLSYNNFSGQL;AALAPNTTCDA;ELPCGNLSAGL		PIHSLNLSYNN	11.67 5.00 28.33 16.67 21.67 33.33 10.00 40.00 8.33 38.33 11.67		40.00 0.00 30.00 30.00 0.00 25.00 0.00 15.00 25.00 10.00 30.00	1	3	2	2	3	1
PDK_30s770171g004	256	7	5	1	1	3	QLFSWNFSTPL	DPAVSNSSCDH	NLSYNNFTGPL;NLERLNLSYNN;RLHDNNLSGPV	10.00 0.00 20.00 20.00 10.00 30.00 30.00 20.00 10.00 25.00 5.00	50.00 45.00 10.00 20.00 40.00 20.00 25.00 35.00 0.00 40.00 35.00	26.67 0.00 23.33 30.00 13.33 33.33 3.33 33.33 23.33 40.00 16.67	1	4	3	2	4	1
PGSC0003DMP400027728	294	7	6	4	0	2	KWVFTNGTSLL;QLPSANLSGTL;LLSSWNISVPL;NLSHNNFSGVL		KLEKLNLSHNN;DLGDNNFSGPV	15.00 1.25 23.75 26.25 21.25 31.25 20.00 30.00 15.00 28.75 3.75		25.00 0.00 20.00 25.00 7.50 27.50 2.50 27.50 22.50 30.00 20.00	1	5	4	2	4	2
Potri002G251700.1.p	297	7	8	6	1	1	NLSHNNFSGVL;EPALPNTTCNN;KWVFSNGSPLS;QLPSANLTGSL;LLSSWNSSVPL;APQWTNLSLYK	TLISINFSASP	KLEKLNLSHNN	22.50 13.33 22.50 23.33 25.83 27.50 17.50 30.00 10.83 28.33 11.67	5.00 5.00 5.00 5.00 5.00 10.00 5.00 10.00 5.00 10.00 15.00	30.00 0.00 25.00 20.00 0.00 25.00 0.00 20.00 30.00 20.00 35.00	1	7	3	5	4	4
Glyma18G175700.1.p	311	7	7	5	0	2	RLPSANLSGSL;VLSSWNSSTPL;SPQWTNLTLLK;EPALPNSSCKN;IWVFSNGTPLS		SLEKLNLSHNN;NLSHNNFSGVL	18.00 12.00 17.00 22.00 23.00 26.00 19.00 26.00 9.00 23.00 13.00		17.50 0.00 20.00 20.00 7.50 27.50 2.50 30.00 22.50 30.00 20.00	1	6	3	4	4	3
Medtr7g059225.1	357	7	7	5	0	2	NLSHNNFSGVV;QSCSKNSSLSS;KWVFTNGSSLS;VLSSWNTSIPL;SPQWNNLSFFK		QLPSANLSGSL;RLEKLNLSHNN	17.00 16.00 14.00 19.00 22.00 28.00 19.00 36.00 21.00 28.00 19.00		25.00 0.00 30.00 25.00 7.50 27.50 0.00 20.00 17.50 30.00 15.00	1	6	3	4	3	4
Mapoly0057s0047.1.p	300	7	6	5	0	1	TVDLSNNSFSG;VWAYTNGTLLD;PEVRANQSLAR;FLQTWNATSSI;LAAACNGSTAG		SVAYNNLSGSV	20.00 18.00 24.00 24.00 17.00 36.00 22.00 31.00 19.00 29.00 27.00		20.00 0.00 15.00 25.00 15.00 35.00 0.00 40.00 15.00 45.00 0.00	1	5	2	4	2	4
EFJ25986	276	5	8	4	1	3	QAQQQNQSQDV;ELSSNNLTGPI;KARCSNLTSLR;PATALNDSLAQ	PEEISNASSLA	GNNRLNGSIPS;DGTPVNCSVPA;RLNSNNLSGLV	27.50 17.50 26.25 25.00 23.75 37.50 12.50 36.25 22.50 23.75 18.75	15.00 40.00 35.00 5.00 20.00 30.00 0.00 30.00 35.00 0.00 25.00	25.00 26.67 18.33 23.33 10.00 31.67 8.33 40.00 8.33 33.33 30.00	0	8	3	5	4	4
EFJ14390	276	5	8	4	1	3	QAQQQNQSQDV;ELSSNNLTGPI;KARCSNLTSLR;PATALNDSLAQ	PEEISNASSLA	GNNRLNGSIPS;DGTPVNCSVPA;RLNSNNLSGLV	25.00 17.50 27.50 26.25 23.75 37.50 12.50 37.50 21.25 23.75 17.50	15.00 40.00 35.00 5.00 15.00 30.00 0.00 30.00 35.00 0.00 25.00	25.00 26.67 18.33 23.33 10.00 31.67 10.00 40.00 10.00 33.33 30.00	0	8	3	5	4	4
evm_27.model.AmTr_v1.0_scaffold00022.305	229	5	5	3	0	2	IGNLTNLTHLD;VLSSWNETHET;FPAIGNLTNLT		SDNQFNGSIPK;ISGTLNLSCNR	8.33 23.33 30.00 11.67 20.00 33.33 16.67 33.33 26.67 13.33 26.67		12.50 32.50 32.50 17.50 2.50 37.50 12.50 37.50 20.00 17.50 42.50	1	4	2	3	4	1
AL5G39500.t1	272	6	5	2	0	3	SSNLLNGSLPE;IQSIKNLTHID		LVGTLNLSYNR;DLARNNFSKPL;DLGHNNLTGKI	12.50 32.50 25.00 17.50 20.00 40.00 10.00 37.50 10.00 7.50 37.50		16.67 6.67 33.33 25.00 11.67 33.33 1.67 33.33 25.00 38.33 13.33	1	4	4	1	5	0
AT3G57830.1	272	6	6	4	1	1	DLARNNFSKPV;DLGHNNLTGKI;IQSLKNLTHID;SSNLLNGSLPQ	FFFFINFSSSL	LVGTLNLSYNS	20.00 16.25 27.50 26.25 18.75 36.25 6.25 38.75 17.50 27.50 20.00	5.00 5.00 10.00 10.00 5.00 15.00 15.00 10.00 25.00 35.00 25.00	0.00 20.00 40.00 10.00 0.00 30.00 0.00 20.00 30.00 20.00 35.00	1	5	4	2	5	1
AL4G40650.t1	267	6	4	2	0	2	DFSQNNLTGKV;SSNHLNGSLPE		DLAHNNFSKTV;LVGTLNLSFNQ	20.00 17.50 20.00 30.00 7.50 37.50 10.00 45.00 7.50 30.00 25.00		15.00 0.00 35.00 22.50 10.00 27.50 2.50 27.50 25.00 30.00 20.00	1	3	4	0	4	0
Potri016G050800.1.p	261	6	7	1	1	5	SLPDKNFTGYI	PSHLFNATTLR	TLSRNNFSKSI;DLRHNNLSGKV;LTGALNLSYNS;SSNCLNGSLPA;CPEAVNITVSD	30.00 0.00 45.00 45.00 35.00 50.00 5.00 30.00 10.00 30.00 0.00	15.00 55.00 30.00 0.00 10.00 30.00 0.00 25.00 20.00 0.00 25.00	16.00 21.00 33.00 23.00 13.00 34.00 7.00 35.00 16.00 31.00 26.00	1	6	5	2	6	1
Solyc03g064010.3.1	264	6	7	3	1	3	TLSYNNFSKPI;SLSSKNLSGYI	PIHLFNATSLH	DLRHNNLTGKI;LTGTLNLSYNR;SANFLNGSLPQ	27.50 0.00 37.50 37.50 25.00 42.50 2.50 32.50 15.00 37.50 2.50	15.00 50.00 30.00 0.00 10.00 30.00 0.00 25.00 20.00 0.00 25.00	15.00 21.67 28.33 23.33 6.67 35.00 8.33 36.67 18.33 26.67 28.33	1	6	5	2	6	1
PGSC0003DMP400022894	259	6	6	2	1	3	SLSYNNFSKPI;SLSSKNLSGYI	PIHLFNATSLH	DLRHNNLTGKI;LTGTLNLSYNR;SANFLNGSLPK	30.00 0.00 37.50 40.00 27.50 42.50 2.50 35.00 17.50 40.00 2.50	15.00 50.00 30.00 0.00 10.00 30.00 0.00 25.00 20.00 0.00 25.00	15.00 21.67 26.67 23.33 6.67 35.00 10.00 38.33 18.33 26.67 28.33	1	5	5	1	6	0
Glyma02G175500.1.p	292	6	4	1	1	2	SLPHNNLSHAI	PTTLFNATTLL	LAGTLNLSHNR;DLRYNNLTGEI	30.00 0.00 40.00 40.00 20.00 30.00 5.00 35.00 25.00 50.00 5.00	15.00 50.00 30.00 0.00 10.00 30.00 0.00 25.00 20.00 0.00 25.00	10.00 12.50 27.50 15.00 7.50 32.50 2.50 32.50 27.50 32.50 17.50	1	3	3	1	4	0
Medtr1g052425.1	318	6	3	1	0	2	QLSNNNFTKTI		SSNFLNGSLPE;LTGTLNLSHNS	30.00 0.00 40.00 40.00 20.00 30.00 5.00 35.00 20.00 45.00 5.00		12.50 30.00 27.50 22.50 2.50 35.00 10.00 35.00 17.50 15.00 40.00	1	2	3	0	3	0
Bradi3g39910.1.p	272	6	3	1	0	2	AVELANLSLAG		SSNQLNGTLPP;LSGVLNLSYNH	15.00 0.00 30.00 0.00 45.00 45.00 30.00 50.00 5.00 30.00 10.00		15.00 30.00 27.50 20.00 2.50 35.00 10.00 35.00 20.00 17.50 42.50	2	1	3	0	3	0
Zm00001d031437_P001	272	6	3	1	0	2	AVELANASLAG		LAGVLNLSYNH;SSNQLNGTIPA	20.00 0.00 30.00 0.00 45.00 45.00 30.00 50.00 5.00 30.00 10.00		12.50 32.50 27.50 22.50 2.50 35.00 10.00 32.50 17.50 17.50 42.50	2	1	3	0	3	0
FGENESH00000006134	264	6	3	1	0	2	GVELANFSLAG		SSNQLNGSLPP;LSGVLNLSYNH	10.00 0.00 30.00 0.00 45.00 45.00 35.00 50.00 0.00 30.00 5.00		12.50 32.50 27.50 20.00 2.50 35.00 10.00 32.50 20.00 17.50 42.50	2	1	3	0	3	0
LOC_Os08g39590.1	333	6	3	1	0	2	GVELANFSLAG		SSNQLNGSLPP;LSGVLNLSYNH	10.00 0.00 30.00 0.00 45.00 40.00 30.00 50.00 0.00 30.00 5.00		12.50 32.50 27.50 20.00 2.50 35.00 10.00 35.00 17.50 17.50 42.50	2	1	3	0	3	0
evm_27.model.AmTr_v1.0_scaffold00005.159	310	8	7	2	1	4	SDWNENDTTPC;PSQLFNASSLH	GPLSPNISQCK	ILYDNNFTGSL;SSNLFNGSLPP;DLRSNNLSGQI;LSGTMNLSENQ	20.00 45.00 22.50 15.00 27.50 35.00 20.00 27.50 25.00 5.00 12.50	25.00 50.00 5.00 15.00 50.00 35.00 0.00 15.00 35.00 0.00 40.00	16.25 15.00 21.25 23.75 8.75 33.75 7.50 35.00 17.50 31.25 22.50	1	6	4	3	6	1
Bradi4g20174.1.p	321	8	7	5	0	2	GVSCLNTSSTE;FLYDNNLTGAF;AVAGKNLSGYL;SSWSANDTDPC;PPALSNATALR		DLRFNNLSGEI;LAGTLNISRNR	19.00 18.00 24.00 20.00 27.00 40.00 17.00 34.00 25.00 25.00 13.00		10.00 12.50 25.00 12.50 5.00 30.00 0.00 27.50 20.00 30.00 17.50	1	6	4	3	5	2
Zm00001d004635_P002	319	8	6	2	1	3	DLSSNNLTGAI;GVTCVNSSSSD	PAALANATALH	AVAGKNLSGYI;DLRFNNLSGEI;LAGTLNLSHNH	10.00 0.00 15.00 17.50 22.50 37.50 25.00 40.00 30.00 45.00 22.50	15.00 50.00 30.00 0.00 10.00 35.00 0.00 30.00 30.00 0.00 25.00	16.67 10.00 28.33 21.67 15.00 33.33 0.00 28.33 15.00 30.00 11.67	1	5	4	2	5	1
FGENESH00000052345	311	8	5	3	1	1	GVTCANTSSSG;AVAGKNLSGYV;DLRFNNLSGEI	PPALANATSLH	LAGTLNLSRNH	15.00 0.00 20.00 21.67 25.00 41.67 15.00 35.00 23.33 40.00 10.00	15.00 50.00 30.00 0.00 10.00 30.00 0.00 25.00 25.00 0.00 25.00	0.00 30.00 30.00 5.00 0.00 25.00 0.00 10.00 25.00 15.00 35.00	1	4	3	2	4	1
LOC_Os11g19480.1	404	8	6	4	1	1	GVTCANTSSSG;DDVKRNNTTTT;AVAGKNLSGYV;DLRFNNLSGEI	PPALANATSLH	LAGTLNLSRNH	27.50 13.75 18.75 27.50 31.25 43.75 16.25 27.50 18.75 35.00 12.50	15.00 50.00 30.00 0.00 10.00 35.00 0.00 30.00 25.00 0.00 25.00	0.00 30.00 30.00 5.00 0.00 25.00 0.00 10.00 25.00 15.00 35.00	1	5	3	3	4	2
Bradi4g39617.1.p	334	8	7	3	1	3	GVTCANISSAQ;AVAGKNVSGYI;PAPPQNTSPST	PAALSNASSLH	DLRFNNLSGAI;LFGTLNLSHNE;SSNTFNGSVPP	26.67 15.00 31.67 25.00 38.33 43.33 21.67 25.00 28.33 28.33 21.67	15.00 50.00 30.00 0.00 5.00 30.00 0.00 25.00 25.00 0.00 25.00	11.67 13.33 23.33 20.00 5.00 30.00 6.67 33.33 15.00 25.00 28.33	1	6	4	3	5	2
FGENESH00000008030	329	8	6	3	0	3	GVTCSNVTAAG;ALAGKNLSGYI;PAALSNASSLH		DLRFNNLSGAI;LAGTLNLSHNR;SSNGFNGSIPA	13.33 16.67 26.67 13.33 21.67 40.00 10.00 30.00 23.33 23.33 21.67		11.67 18.33 20.00 20.00 5.00 31.67 6.67 33.33 15.00 25.00 28.33	1	5	4	2	5	1
LOC_Os12g13300.1	414	8	7	4	0	3	PAALSNASSLH;GVTCSNVTAAG;ALAGKNLSGYI;AAGDENESRHG		DLRFNNLSGAI;LAGTLNLSHNR;SSNGFNGSIPA	23.75 25.00 32.50 21.25 30.00 41.25 12.50 31.25 23.75 26.25 26.25		11.67 20.00 21.67 20.00 5.00 31.67 6.67 35.00 13.33 25.00 28.33	1	6	4	3	5	2
Zm00001d024047_P001	320	8	6	2	1	3	AVAGKNISGYI;GVICANASSSA	PAALSNASSLH	LAGTLNLSHNH;SSNAFNGSIPP;DLRFNNLSGAI	12.50 0.00 22.50 17.50 27.50 45.00 20.00 30.00 20.00 35.00 17.50	15.00 50.00 30.00 0.00 15.00 35.00 0.00 30.00 30.00 0.00 25.00	11.67 20.00 20.00 20.00 5.00 33.33 8.33 35.00 15.00 25.00 28.33	1	5	4	2	5	1
Glyma01G125200.1.p	350	8	7	5	1	1	GIACTNISGEA;FLHGNNLSGAI;SGLDRNFSPGS;KPGNGNRSKGL;DLKNNNLSGEI	PAQLSNATALH	LSGTLNLSFNH	26.00 17.00 22.00 30.00 28.00 38.00 23.00 38.00 30.00 43.00 15.00	15.00 55.00 30.00 0.00 15.00 35.00 0.00 30.00 25.00 0.00 25.00	0.00 30.00 30.00 10.00 0.00 25.00 0.00 10.00 25.00 15.00 35.00	1	6	3	4	4	3
Glyma03G049300.1.p	350	8	7	5	1	1	GIACANVSGEG;FLHGNNLSGAI;SGSDRNFSSGS;KPDNGNRSKGL;DLKNNNLSGEI	PAQLSNATALH	LSGTLNLSFNH	26.00 17.00 23.00 28.00 28.00 42.00 23.00 42.00 33.00 45.00 20.00	15.00 50.00 30.00 0.00 10.00 35.00 0.00 30.00 25.00 0.00 25.00	0.00 30.00 30.00 10.00 0.00 25.00 0.00 10.00 25.00 15.00 35.00	1	6	3	4	4	3
Medtr4g014350.1	352	8	6	4	0	2	SSSHRNESDNR;RNESDNRSKGL;PVQLFNATALH;GISCANISGVP		LSGTLNLSFNH;FLHRNNLSGPF	18.75 26.25 25.00 17.50 25.00 42.50 25.00 35.00 41.25 30.00 37.50		12.50 15.00 30.00 20.00 10.00 30.00 2.50 27.50 25.00 32.50 20.00	1	5	2	4	3	3
Medtr7g070200.1	362	8	9	6	1	2	FLHGNNLSGNL;TRQRMNRSKKG;ILARNNFSGYI;PVQLFNASSLH;GISCSNISGEP	PQSIGNCSQLQ	NNLSGNLSPSA;LTGTLNLSFNH	19.00 20.00 28.00 25.00 23.00 41.00 18.00 41.00 31.00 37.00 24.00	20.00 50.00 35.00 5.00 25.00 40.00 0.00 40.00 40.00 0.00 25.00	10.00 32.50 20.00 25.00 12.50 37.50 2.50 12.50 37.50 25.00 20.00	1	8	3	6	6	3
Glyma07G156000.1.p	346	8	4	3	0	1	PAQLFNATALH;GVTCANISGLP;FLHGNNLSGNL		LTGTLNLSFNH	13.33 18.33 21.67 10.00 20.00 40.00 11.67 38.33 31.67 28.33 23.33		0.00 30.00 35.00 5.00 0.00 25.00 0.00 10.00 25.00 15.00 35.00	1	3	2	2	3	1
Glyma18G206400.1.p	346	8	3	1	0	2	PAQLFNATALH		FLHGNNLSGNL;LTGTLNLSFNH	15.00 55.00 30.00 0.00 15.00 35.00 0.00 30.00 25.00 0.00 25.00		12.50 15.00 30.00 20.00 12.50 30.00 2.50 27.50 25.00 32.50 20.00	1	2	2	1	3	0
Potri008G176900.1.p	312	8	9	4	1	4	FLYGNNLSGSL;SPGNQNSTPVS;NLDLSNNSLSG	PDQLFNATALH	DLRSNNFSGEI;LSNTLNLSFNH;GISCMNITGLP;SDNAFNGSIPN	35.00 18.33 35.00 30.00 33.33 41.67 25.00 38.33 28.33 33.33 16.67	15.00 50.00 30.00 0.00 10.00 35.00 0.00 30.00 30.00 0.00 25.00	8.75 13.75 18.75 16.25 11.25 35.00 13.75 36.25 20.00 26.25 32.50	2	7	5	4	6	3
Solyc05g015150.3.1	316	8	8	4	0	4	GISCANISGSS;QKNCKNSSNNS;CKNSSNNSTQV;PDPLFNATSLH		YLYDNNISGTL;SSNLFNGSIPH;DLRNNNLSGEI;LSGTLNLSFNH	16.25 33.75 25.00 6.25 28.75 36.25 22.50 36.25 31.25 31.25 32.50		16.25 15.00 21.25 23.75 10.00 33.75 7.50 37.50 18.75 32.50 22.50	1	7	4	4	5	3
evm_27.model.AmTr_v1.0_scaffold00007.235	314	8	9	4	3	2	RNNRLNGSIPP;PNLPNNYSPPS;VLSHNNFTGML;ALANWNTSDET	FLLLCNFSNPA;PSDMGNLSSLQ;PSFLSNCSRLK	SYNALNGSIPS;DLTYNNLSGPI	17.50 15.00 18.75 30.00 17.50 32.50 25.00 35.00 25.00 35.00 27.50	13.33 36.67 26.67 5.00 15.00 28.33 5.00 30.00 31.67 6.67 21.67	17.50 15.00 12.50 25.00 7.50 35.00 12.50 45.00 10.00 30.00 25.00	0	9	4	5	6	3
AL1G40010.t1	310	8	4	1	1	2	DLSQNNLTGSV	PDDLGNLTRLQ	SRNSLNGSIPE;NLAYNNLSGPI	20.00 0.00 20.00 40.00 15.00 35.00 5.00 40.00 20.00 50.00 5.00	15.00 50.00 35.00 5.00 20.00 40.00 0.00 40.00 40.00 0.00 30.00	22.50 20.00 15.00 32.50 7.50 37.50 12.50 45.00 12.50 30.00 25.00	0	4	3	1	4	0
AT1G25320.1	311	8	4	1	1	2	DLSQNNLTGSV	PDDLGNLTRLQ	SRNSLNGSIPE;NLAYNNLSGPI	20.00 0.00 20.00 35.00 15.00 35.00 5.00 40.00 20.00 50.00 5.00	15.00 50.00 40.00 5.00 20.00 40.00 0.00 40.00 45.00 0.00 30.00	22.50 17.50 15.00 30.00 7.50 35.00 12.50 45.00 10.00 30.00 25.00	0	4	3	1	4	0
Bra024897.1P	323	8	6	2	1	3	ALTNWNSSDED;DELGLNASYPF	PSDVGNLSSLQ	AFNHFNGSIPS;DVSRNNFSGAL;DLTFNNLSGPI	25.00 17.50 15.00 35.00 12.50 25.00 37.50 25.00 35.00 32.50 32.50	15.00 50.00 35.00 0.00 15.00 40.00 5.00 40.00 40.00 0.00 30.00	20.00 10.00 18.33 30.00 10.00 35.00 8.33 41.67 13.33 36.67 18.33	0	6	3	3	4	2
Potri010G120100.1.p	311	8	7	3	1	3	IPFLPNNSPPQ;DLSQNNLTGSL;SLSNWNSSDDN	PSDMGNLSSLQ	SFNKFNGSIPS;DLTYNNLSGPI;SQNFFNGSIPT	11.67 10.00 28.33 26.67 21.67 43.33 26.67 35.00 33.33 36.67 25.00	15.00 50.00 35.00 5.00 20.00 40.00 5.00 40.00 40.00 0.00 30.00	21.67 23.33 16.67 33.33 6.67 36.67 16.67 46.67 8.33 25.00 33.33	0	7	4	3	5	2
Potri008G124300.1.p	318	8	7	2	1	4	IPFLPNSSPPQ;SLSNWNSSDDN	PSDMGNLSSLQ	SQNFFNGSIPT;SFNKFNGSIPS;DLSQNNFTGSL;DLTYNNLSGPI	5.00 17.50 15.00 27.50 30.00 35.00 42.50 25.00 40.00 32.50 35.00	15.00 50.00 35.00 5.00 15.00 40.00 5.00 40.00 40.00 0.00 25.00	21.25 17.50 17.50 32.50 8.75 36.25 13.75 45.00 11.25 31.25 26.25	0	7	4	3	5	2
Glyma10G270600.1.p	350	8	6	2	1	3	PFIPDNYSPQG;PQGTGNGSMGS	PSDLGNLSSLQ	SYNHFNGSIPS;ILSQNNFTGPL;SQNFFNGSLPA	35.00 27.50 15.00 25.00 45.00 30.00 30.00 30.00 30.00 40.00 35.00	15.00 55.00 35.00 5.00 20.00 40.00 5.00 40.00 40.00 0.00 30.00	18.33 23.33 18.33 36.67 8.33 38.33 18.33 46.67 8.33 26.67 38.33	0	6	3	3	4	2
Medtr1g109580.1	359	8	6	4	1	1	SMNNWNSSDQN;VISRNNFTASL;PKRKLNGSLPS;SQNFFNGSFPA	PTDFGNLSSLQ	SFNQFNGSIPT	25.00 21.25 27.50 40.00 10.00 37.50 22.50 42.50 18.75 28.75 28.75	15.00 50.00 35.00 5.00 20.00 40.00 0.00 40.00 40.00 0.00 30.00	15.00 30.00 15.00 35.00 5.00 40.00 25.00 50.00 5.00 15.00 50.00	0	6	4	2	5	1
Solyc05g008860.3.1	319	8	6	1	2	3	SLKNWNFSDET	PTDLGNLSNLK;EGFGGNLSALE	DLTYNNLSGPI;DLSHNNFTGVV;SQNFLNGSVPI	10.00 0.00 30.00 35.00 15.00 35.00 45.00 40.00 35.00 40.00 15.00	30.00 45.00 17.50 15.00 25.00 35.00 2.50 40.00 32.50 0.00 27.50	20.00 13.33 20.00 33.33 11.67 35.00 10.00 43.33 13.33 36.67 18.33	0	6	3	3	5	1
PGSC0003DMP400053228	317	8	7	1	2	4	SLKNWNFSDET	EGFGGNLSALE;PSDLGNLSNLQ	YLSHNNFTGVV;SHNMFNGSIPA;SQNFLNGSVPI;DLTYNNLSGPI	10.00 0.00 30.00 35.00 15.00 35.00 45.00 40.00 30.00 40.00 15.00	30.00 45.00 17.50 15.00 30.00 35.00 2.50 40.00 35.00 0.00 30.00	18.75 15.00 18.75 33.75 8.75 33.75 13.75 45.00 10.00 31.25 25.00	0	7	4	3	6	1
AT1G66830.1	301	8	5	3	0	2	VFTNWNSSDSN;KQSIQNQSDSV;DLSYNNLSGPI		HLRTLNLSFNR;SENSFNGSISL	16.67 18.33 26.67 20.00 21.67 43.33 30.00 38.33 31.67 38.33 13.33		27.50 17.50 22.50 30.00 2.50 30.00 10.00 35.00 17.50 15.00 42.50	1	4	3	2	3	2
Potri017G119000.1.p	304	8	6	2	0	4	PVELFNATELI;YIDNWNSSDAN		RLRTLNLSHNS;KLVYINLTCNN;SQNSFNASLPS;NLTCNNLSGAI	12.50 27.50 30.00 20.00 12.50 35.00 22.50 32.50 35.00 17.50 25.00		28.75 8.75 21.25 26.25 5.00 28.75 6.25 31.25 21.25 23.75 31.25	2	4	4	2	5	1
Bradi2g13790.1.p	303	8	4	1	1	2	ALADWNNSTDD	PEDIGNLSRLE	SSNSLNGSLPG;DLTFNNLSGPI	10.00 0.00 25.00 40.00 15.00 35.00 45.00 40.00 35.00 30.00 25.00	15.00 50.00 35.00 5.00 20.00 40.00 0.00 40.00 40.00 0.00 30.00	22.50 20.00 17.50 30.00 7.50 37.50 10.00 47.50 10.00 30.00 22.50	0	4	2	2	3	1
LOC_Os01g33090.1	379	8	4	0	1	3		PEDIGNLSRLE	ALGWNNLTGAL;SSNSLNGTLPP;DLTYNNLSGPI		15.00 50.00 35.00 5.00 20.00 40.00 0.00 35.00 40.00 0.00 25.00	21.67 13.33 16.67 31.67 10.00 35.00 10.00 45.00 15.00 36.67 18.33	0	4	3	1	4	0
PDK_30s739891g001	200	5	6	1	2	3		PGDIGNLSTLQ;VPPIGNLSYLQ	DLTYNNLSGPI;SYNGFNGSIPG;ILGHNNFTGSL		17.50 52.50 37.50 5.00 22.50 40.00 2.50 40.00 35.00 0.00 30.00	21.67 11.67 18.33 28.33 15.00 40.00 15.00 48.33 21.67 41.67 21.67	0	6	3	3	4	2
evm_27.model.AmTr_v1.0_scaffold00006.91	345	8	13	8	2	3	DLSNNNFTGSV;SLESWNYSDST;SGFGSNSSMPT;TVTNKNGSTVV;SNNLFNGTIPL;TVVTRNQSNNK;SDPPPNSTTSP;SKLLENATLDL	GKLPANITGNF;ANITGNFTHLR	NIQYLNLSLNR;SSNLLNGSLPE;HLRNLNLSFNA	27.50 21.25 15.62 25.00 25.62 28.12 28.12 35.00 20.00 28.75 26.25	35.00 45.00 2.50 17.50 45.00 35.00 0.00 30.00 40.00 15.00 12.50	23.33 10.00 23.33 21.67 0.00 26.67 6.67 28.33 18.33 13.33 38.33	3	10	6	7	9	4
AL4G13190.t1	328	8	10	4	1	5	GVLCNNDSRVV;SLNLSNNSLNG;AGFPQNATVDF;DFSFNNLTGSI	ETKPDNNSNPR	NLQSLNLSNNS;SSNLINGSLPP;SNNSLNGSLPV;NLQTLNLSDNI;NLRYLNVSYNQ	21.25 8.75 13.75 15.00 27.50 28.75 20.00 31.25 8.75 23.75 8.75	40.00 5.00 35.00 25.00 15.00 25.00 25.00 45.00 35.00 55.00 20.00	26.00 14.00 21.00 26.00 1.00 29.00 7.00 33.00 23.00 15.00 41.00	5	5	8	2	8	2
Bra032175.1P	327	8	9	5	0	4	NNKSNNRTGLR;SLDLSNNSLNG;SSNLINGSLPP;DGFPRNATVDF;VGPENNKSNNR		SNNSLNGSLPV;NLQTLNLSDNI;DFSFNNLTGSI;SLRYLNVSYNQ	27.00 22.00 18.00 25.00 33.00 31.00 31.00 32.00 17.00 31.00 27.00		26.25 10.00 22.50 22.50 3.75 27.50 5.00 31.25 20.00 22.50 32.50	4	5	7	2	7	2
AL7G13590.t1	329	8	8	4	0	4	GISCNNDSKVL;SLDLSNNSFNG;VNFPRNVTVDL;LASLRNLTVVS		SSNLINGSLPP;NLLTLNLSDNA;DLSFNNLTGPI;SLRYLNVSFNQ	17.50 13.75 21.25 11.25 33.75 31.25 20.00 26.25 12.50 12.50 12.50		22.50 7.50 17.50 22.50 3.75 27.50 6.25 31.25 20.00 22.50 30.00	4	4	6	2	7	1
AT4G37250.1	323	9	8	4	0	4	SLDLSNNSFNG;VNFPRNVTVDL;LASLRNLTVVS;GISCNNDSKVL		SSNLINGSLPP;NLLTLNLSDNA;DLSFNNLTGPI;SLQYLNVSFNQ	16.25 15.00 20.00 12.50 35.00 30.00 20.00 28.75 12.50 12.50 12.50		22.50 7.50 20.00 22.50 3.75 27.50 6.25 30.00 21.25 23.75 28.75	4	4	6	2	7	1
Bra011747.1P	328	8	11	6	0	5	GVSCNNDSKVI;SLDLSNNSFNG;ANFPINATVDL;PVSLFNGTELR;TTQQTNRTPRT;LVTLRNLTAVS		SSNLINGSLPP;DSKVINLSLPN;SLQTLNLSDNA;DLSFNNLTGSI;SLRYLNVSFNQ	17.50 20.83 20.00 15.00 26.67 31.67 20.83 27.50 20.83 12.50 20.00		25.00 12.00 19.00 18.00 6.00 25.00 4.00 30.00 17.00 26.00 32.00	5	6	7	4	9	2
AL8G44050.t1	335	8	8	4	0	4	LGWNRNLTVIS;RLDLSNNSING;DEIPANATVDL;PVSLLNATELR		SNNSINGSFPV;SLPSSNLTGTL;NLKVLNLSDNS;RLRYFNVSYNR	18.75 25.00 23.75 10.00 28.75 27.50 11.25 23.75 13.75 12.50 16.25		31.25 10.00 28.75 27.50 8.75 31.25 6.25 30.00 20.00 21.25 32.50	4	4	6	2	8	0
AT5G67280.1	331	8	7	2	1	4	RLDLSNNSING;LGWNRNLTEIS	PVSLLNATELR	SNNSINGSFPV;SLPSSNLTGTL;NLQVLNLSDNS;RLRYFNASYNR	10.00 7.50 32.50 0.00 35.00 40.00 10.00 30.00 15.00 17.50 20.00	15.00 55.00 30.00 0.00 10.00 35.00 0.00 25.00 20.00 0.00 25.00	32.50 10.00 28.75 28.75 8.75 31.25 6.25 31.25 20.00 20.00 32.50	3	4	5	2	7	0
Bra012148.1P	333	8	7	4	0	3	RLDLSNNSING;DEIPENATVDL;LGWYRNLTVIS;PASLLNATELR		SNNSINGSFPA;RLRYFNASFNR;KLNVLNLSENA	18.75 26.25 23.75 8.75 28.75 27.50 10.00 23.75 11.25 12.50 16.25		31.67 13.33 23.33 21.67 1.67 25.00 6.67 30.00 23.33 15.00 43.33	4	3	5	2	7	0
Glyma17G167600.1.p	357	8	10	5	0	5	ILDLSNNSLNG;AEIPGNATVDL;VLANWNYSDET;DLSFNNLTGEV;FSNMQNLTVAS		SSNLLNGSLPK;SNNSLNGSLPS;NLEFLNLSDNA;NMRYLNISYNR;ELRFLNLSNNL	17.00 11.00 20.00 20.00 27.00 30.00 18.00 32.00 14.00 26.00 12.00		29.00 14.00 24.00 25.00 2.00 28.00 8.00 30.00 21.00 16.00 41.00	5	5	8	2	9	1
Glyma05G097400.1.p	351	8	10	4	0	6	ILDLSNNSLNG;ARIPGNATVDL;FSNMQNLTQAS;ALANWNYSDET		SANLLNGSLPT;SNNSLNGSLPS;DLSFNNLTGEV;VMRYLNISYNR;NLEFLNLSDND;ELRFLNLSNNL	17.50 13.75 22.50 20.00 30.00 28.75 22.50 28.75 16.25 22.50 15.00		25.00 11.67 20.83 24.17 3.33 29.17 7.50 32.50 19.17 20.83 34.17	5	5	8	2	9	1
Medtr4g094958.1	397	8	14	7	1	6	VLSNWNYSDQT;TPNTNNDTPFR;ILDLSNNSING;LSNMQNLTVAS;EKIPSNATVDL;PKNFDNDSPQS;GKLPNNLSNMQ	TARSENSSSTL	ELCFLNFSNNL;NLQFLNFSDNA;SSNLLNGSLTQ;SNNSINGSLSS;DLSFNNLTGEI;SLRYLNVSYNR	22.14 25.71 20.00 19.29 32.14 25.71 22.14 25.00 20.71 22.86 17.14	40.00 40.00 50.00 25.00 40.00 25.00 30.00 30.00 10.00 20.00 45.00	25.83 10.83 22.50 24.17 3.33 28.33 6.67 30.83 19.17 20.00 31.67	5	9	8	6	10	4
Solyc02g092940.3.1	331	8	11	5	1	5	GCGNPNASDPN;NLDLSNNSING;SKIPPNATIDL;LTRLSNLTVVS;DLSYNNISGAI	GRLPENLTRLS	SSNLINGSLPP;NLRVTNLSLPN;SNNSINGSIPL;NLQFLNLSGNA;NLRYFNASFNR	17.00 12.00 21.00 20.00 32.00 26.00 18.00 32.00 17.00 26.00 14.00	20.00 50.00 5.00 15.00 50.00 35.00 0.00 20.00 35.00 0.00 35.00	30.00 19.00 21.00 20.00 4.00 24.00 8.00 32.00 14.00 19.00 42.00	5	6	8	3	10	1
PGSC0003DMP400043303	323	8	10	4	1	5	GCGNPNASDPN;NLDLSNNSING;SKIPPNATIDL;DLSYNNFSGAI	PANLGNLTVVS	SSNLINGSLPP;NLRVTNLSLPN;SNNSINGSIPL;NLQFLNLSGNA;NLRYFNASFNK	22.50 10.00 17.50 25.00 31.25 23.75 23.75 32.50 13.75 32.50 13.75	15.00 50.00 40.00 5.00 35.00 40.00 0.00 35.00 25.00 0.00 25.00	30.00 19.00 20.00 19.00 3.00 24.00 8.00 31.00 14.00 20.00 42.00	5	5	8	2	9	1
Potri007G048800.1.p	334	8	12	6	1	5	VTTLPNISAPA;FTALHNLTFVS;NEIPSNTTIDL;SLKNNNFTGNL;NLDLSNNSLNG;PFSLLNATQLR	GTLPANFTALH	NLRYLNISYNK;SSNLLNVSLPR;NLELLNLSDND;SNNSLNGSLPF;DLSFNNLTGEI	17.50 20.83 25.83 13.33 30.00 30.00 8.33 30.00 16.67 16.67 15.83	20.00 50.00 5.00 15.00 50.00 35.00 0.00 20.00 35.00 0.00 40.00	27.00 14.00 20.00 24.00 4.00 29.00 8.00 35.00 17.00 21.00 36.00	4	8	8	4	11	1
Potri005G142300.1.p	339	8	11	4	1	6	VLQSWNHSDQT;VSPLPNISAPT;LAALHNLTVVY;NEIPSNTTIDL	PVSLLNATQLR	NLHYLNISYNK;SSNLLNGSLPQ;SDNSLNGSLPV;YLKKNNFSGDL;NLELLNLSDNV;DLSFNNLTGEI	13.75 20.00 22.50 20.00 33.75 27.50 17.50 27.50 23.75 13.75 17.50	15.00 55.00 30.00 0.00 10.00 30.00 0.00 25.00 25.00 0.00 25.00	25.83 11.67 20.83 26.67 5.83 30.00 7.50 35.00 17.50 25.00 30.00	3	8	7	4	9	2
AL7G17090.t1	337	8	13	6	3	4	LTESPNQTAKS;SLGSNNLSGDL;LSNPPNISDTT;ISLLKNLTVVS;EKFPANATVDL;DLSYNNLTGPI	GEIPLNISLLK;PDSVFNATELQ	SLHYLNLSHNK;SSNLLNGSLPK;NLQLLNLSANA;SSNFFNGSLPD	15.83 16.67 24.17 18.33 30.83 30.83 9.17 34.17 25.83 25.83 17.50	20.00 52.50 17.50 10.00 30.00 32.50 0.00 22.50 30.00 0.00 32.50	26.25 17.50 23.75 25.00 2.50 31.25 11.25 33.75 17.50 13.75 43.75	3	10	7	6	10	3
AT4G34220.1	332	8	13	3	5	5	LTEKPNQTGKS;ISLLKNLTVVS;DLSFNNLTGPI	LSNPPNISETT;EKFPANATVDL;GEIPLNISLLK;PDSVFNATELQ	SLHYLNLSHNK;SLGSNNLSGDL;SSNLLNGSLPK;NLQLLNLSANA;SSNFFNGSLPD	5.00 21.67 31.67 10.00 30.00 35.00 11.67 35.00 28.33 35.00 36.67	16.25 38.75 16.25 12.50 32.50 25.00 5.00 25.00 23.75 5.00 21.25	26.00 14.00 23.00 26.00 7.00 30.00 10.00 35.00 19.00 21.00 36.00	3	10	7	6	10	3
Bra011508.1P	335	8	12	5	2	5	STESPNQTVKS;LSLLKNLTAVS;PNIPENTSPAI;AKFPGNATVDL;SAPPTNSSTES	PDSVFNATELS	SLGSNNLSGDL;SSNLLNGSLPQ;SSNFFNGSLPD;DLSFNNLTGPI;NLQLLNLSANA	29.00 29.00 22.00 31.00 35.00 33.00 29.00 23.00 26.00 24.00 22.00	15.00 55.00 30.00 0.00 10.00 30.00 0.00 25.00 25.00 0.00 25.00	26.00 14.00 18.00 27.00 8.00 33.00 10.00 41.00 18.00 28.00 29.00	2	10	6	6	8	4
AL3G47050.t1	334	8	7	5	0	2	SIESPNQTAKS;LSDPPNISETT;LPLLKNLTVIS;SDSVSNASELR;DLSFNNLTGPI		SLQLLNLSANA;SLHYLNLSQNQ	11.00 25.00 32.00 14.00 24.00 37.00 10.00 33.00 27.00 22.00 25.00		27.50 0.00 25.00 15.00 0.00 20.00 0.00 20.00 32.50 15.00 37.50	2	5	3	4	5	2
AT2G15300.1	335	8	10	6	2	2	GKIPPNLSLPK;LSDPPNISETT;LSLPKNLTVIS;PDSVSNASELR;SLQLLNLSANA;TPTPTNSSTES	STESTNQTAKS	DLSFNNLTGPI;SLLYLNLSNNQ	13.33 27.50 24.17 10.83 25.83 32.50 4.17 25.83 26.67 11.67 29.17	15.00 15.00 40.00 25.00 15.00 30.00 45.00 25.00 45.00 40.00 55.00	20.00 0.00 17.50 12.50 5.00 22.50 0.00 25.00 17.50 25.00 15.00	2	8	3	7	6	4
Bra039836.1P	315	7	9	6	1	2	SLGNNNVSGQL;PDSLSNATQLR;LPLLKNLTVLD;PDSPPNQSKLK;LSDPQNISDTT;DISFNNLTGPI	TSHRRNLSNHF	SLHYLNLSHNQ;TLQLLNLSANA	14.17 23.33 29.17 10.83 25.00 35.83 2.50 35.00 26.67 20.00 23.33	55.00 50.00 25.00 25.00 25.00 15.00 0.00 5.00 10.00 5.00 0.00	30.00 0.00 25.00 17.50 0.00 20.00 0.00 22.50 30.00 20.00 37.50	2	7	4	5	6	3
Glyma20G129200.1.p	386	8	12	5	2	5	STPSTNSTGTT;SSAPPNVTTSS;TTSSQNVSQSG;LSTLPNLTIVS;KQIPANTTVDL	PNTIFNSSQLQ;GLIPENLSTLP	DLSFNNLTGPI;SLHYLNLSYNK;NLKLLNLSDNA;SSNLLNGSLPN;SNNFLNGSLPN	22.00 21.00 20.00 18.00 35.00 24.00 18.00 31.00 17.00 21.00 24.00	17.50 52.50 17.50 7.50 30.00 32.50 0.00 25.00 30.00 0.00 32.50	26.00 13.00 20.00 24.00 4.00 30.00 8.00 35.00 17.00 20.00 36.00	3	9	6	6	9	3
Glyma10G261600.1.p	388	8	12	6	2	4	DLSFNNLTGPI;STPSTNTSGTT;TTSSQNVSPSG;LSTLPNLTVVS;SSAPPNVTTSS;KQIPVNTTMDL	PNTIFNSSQLQ;GLIPENLSTLP	NLKLLNLSDNA;SLRYLNLSYNK;SSNLLNGSLPN;SNNFLNGSLPN	25.00 13.33 19.17 20.83 29.17 25.83 14.17 30.00 15.83 27.50 19.17	17.50 52.50 17.50 7.50 30.00 32.50 2.50 22.50 30.00 0.00 30.00	28.75 16.25 22.50 25.00 2.50 28.75 10.00 32.50 17.50 13.75 45.00	3	9	6	6	9	3
Medtr1g107460.1	418	8	12	5	2	5	PPENINNTSSP;LTSLQNLTVVS;KHIPENSTIDL;MPRTVNSTPGT;DLSFNNLTGTV	GSVPKNLTSLQ;PNSIFNSSQLQ	STPGTNTTSTS;SSNLFNGSLPN;SDNFLNGSLPN;NLQSLNLSDNA;NLQYLNLSYNK	20.00 14.00 27.00 25.00 18.00 26.00 15.00 23.00 23.00 26.00 12.00	20.00 50.00 20.00 7.50 32.50 35.00 2.50 25.00 35.00 0.00 32.50	31.00 15.00 26.00 29.00 2.00 30.00 12.00 27.00 20.00 12.00 39.00	3	9	6	6	9	3
Solyc01g107650.3.1	337	8	8	5	0	3	SNNFLNGTLPL;KKIPTNATIDL;IPKEINSTPLQ;PLSLLNASELQ;LSSPPNITTNP		SLKVLNLSVNA;SSNLLNGTLPD;SLKYLNFSSNK	16.00 32.00 27.00 22.00 19.00 28.00 16.00 23.00 19.00 14.00 24.00		28.33 10.00 23.33 23.33 1.67 26.67 6.67 26.67 23.33 13.33 40.00	3	5	5	3	6	2
PGSC0003DMP400044646	335	8	8	3	1	4	KKIPTNATIDL;IPKEINSTPFQ;PLSLLNASELQ	LSSPPNITTNP	SSNLLNGTLPD;SNNFLNGTLPL;SLKYLNFSSNK;SLKVLNLSVNA	13.33 33.33 28.33 25.00 15.00 21.67 23.33 15.00 23.33 13.33 11.67	5.00 20.00 35.00 0.00 40.00 40.00 0.00 20.00 30.00 35.00 15.00	30.00 17.50 22.50 25.00 2.50 28.75 8.75 33.75 18.75 13.75 45.00	3	5	5	3	6	2
Potri001G300700.1.p	333	8	10	5	1	4	GSPQLNSTGTS;GKVPENLTALQ;ISTPPNISTTS;LTALQNLTVLS;DLSFNNLTGAI	PSSFFNATELQ	SSNLLNGSLPL;SNNFLNGSLPS;SLQLLNLSDNA;NLHYLNLSYNK	12.00 18.00 20.00 19.00 33.00 37.00 4.00 33.00 25.00 26.00 16.00	15.00 55.00 30.00 0.00 10.00 30.00 0.00 30.00 25.00 0.00 25.00	28.75 16.25 25.00 26.25 2.50 28.75 10.00 32.50 17.50 15.00 41.25	2	8	5	5	8	2
Bradi1g30277.1.p	402	8	11	3	2	6	LSKPPNGTDSP;AVLPANATVDL;ATSNSNSTAAA	SSSYPNTSLLQ;SALLLNASELR	FPASPNATSPP;SNNAFNGTLPS;PPPPVNATSNS;LLQELNVSDNA;DLSGNNFTGAV;KLRTMNVSSNR	26.67 23.33 26.67 28.33 31.67 25.00 23.33 31.67 18.33 20.00 21.67	27.50 32.50 17.50 7.50 32.50 30.00 2.50 35.00 32.50 0.00 25.00	26.67 15.00 23.33 24.17 5.00 28.33 8.33 24.17 23.33 20.83 25.00	3	8	5	6	7	4
Zm00001d046626_P001	376	8	10	5	2	3	DLSRNNFTGAI;APAAANVTSAS;LSKPPNATDSP;ASADGNGTATV;AVVPANATVDL	ATVARNATGAT;PPTLLNATELR	GLQQLNLSGNA;ALRLLNVSSNK;SDNDFNGSLPS	22.00 18.00 18.00 24.00 20.00 28.00 11.00 24.00 19.00 21.00 13.00	12.50 25.00 20.00 2.50 10.00 27.50 2.50 25.00 25.00 12.50 25.00	20.00 10.00 23.33 25.00 1.67 25.00 6.67 26.67 23.33 15.00 38.33	3	7	5	5	6	4
LOC_Os06g43170.1	470	8	13	7	1	5	VPVPSNGTAAA;AAEGGNSSAAV;AAWTANVTGVA;AVVPANSTVDL;AGLGVNASLAA;LSNPPNATDSP;CIGRKNDSSDE	PPTLLNATELR	SLQELNLSNNA;RLRFLNISSNK;DLSHNNFTGTV;SGNSLNGSLPP;SANYFNGSLPS	14.29 16.43 17.86 22.14 22.86 25.00 17.86 22.14 17.86 18.57 20.71	15.00 45.00 35.00 0.00 15.00 35.00 0.00 35.00 35.00 0.00 25.00	27.00 14.00 22.00 27.00 5.00 32.00 8.00 34.00 16.00 21.00 32.00	3	10	6	7	7	6
Bradi4g08265.1.p	356	8	7	5	0	2	LASLRNLTAVS;SSNLLNGTLPA;PRLPGNVSIDL;SGNALNGTVPA;VMPFPNGTATT		DLSNNNLTGAI;ALRYLNLSSNR	20.00 27.00 18.00 20.00 20.00 31.00 16.00 34.00 7.00 15.00 26.00		20.00 0.00 20.00 17.50 5.00 22.50 0.00 27.50 17.50 25.00 17.50	2	5	5	2	5	2
FGENESH00000006925	332	8	8	5	1	2	ADPPINGTARS;LTLLPNLTAVS;SGNALNGTVPV;SRLPPNVTIDL;DLSYNNLTGAI	GPIPANLTLLP	SSNLLNGTLPP;ALRYVNLSSNR	29.00 26.00 21.00 29.00 26.00 31.00 16.00 36.00 18.00 25.00 19.00	20.00 50.00 5.00 15.00 50.00 40.00 5.00 25.00 35.00 0.00 40.00	22.50 15.00 20.00 22.50 2.50 27.50 12.50 27.50 15.00 12.50 40.00	2	6	5	3	7	1
LOC_Os09g02250.1	436	8	8	4	1	3	SGNALNGTVPV;SRLPPNVTIDL;ADPPINGTARS;LTLLPNLTAVS	GPIPANLTLLP	SSNLLNGTLPP;DLSYNNLTGAI;ALRYVNLSSNR	27.50 28.75 20.00 27.50 23.75 25.00 15.00 28.75 12.50 17.50 25.00	25.00 50.00 5.00 15.00 50.00 35.00 5.00 25.00 40.00 0.00 40.00	18.33 10.00 16.67 23.33 5.00 30.00 6.67 33.33 13.33 21.67 26.67	2	6	5	3	7	1
PDK_30s6550999g002	332	8	7	2	1	4	SNPPPNDSTAA;LMLLPNLTTVS	PATLFNASDLR	SSNLVNGSLPP;SGNFLNGTLPA;DLSFNNLTGEI;SLRYLNLSSNR	22.50 27.50 40.00 12.50 47.50 42.50 27.50 40.00 35.00 22.50 52.50	20.00 40.00 35.00 5.00 15.00 35.00 0.00 35.00 35.00 0.00 25.00	22.50 15.00 20.00 26.25 6.25 32.50 11.25 36.25 12.50 22.50 28.75	1	6	4	3	6	1
EFJ10711	252	6	4	2	1	1	DLSRNNLSGPI;RINLRNNSFSG	GHIPQNLSTAS	ELEHLNLSGNI	20.00 0.00 22.50 12.50 25.00 37.50 12.50 40.00 15.00 42.50 15.00	20.00 50.00 5.00 15.00 45.00 30.00 0.00 5.00 15.00 0.00 5.00	40.00 0.00 25.00 20.00 0.00 25.00 0.00 25.00 35.00 15.00 35.00	2	2	3	1	4	0
EFJ35761	252	6	4	2	1	1	DLSRNNLSGPI;RINLRNNSFSG	GHIPQNLSTAS	ELEHLNLSGNI	20.00 0.00 22.50 12.50 27.50 37.50 12.50 37.50 12.50 40.00 15.00	15.00 50.00 5.00 15.00 45.00 35.00 5.00 10.00 20.00 5.00 5.00	40.00 0.00 25.00 20.00 0.00 20.00 0.00 20.00 35.00 15.00 30.00	2	2	3	1	4	0
Zm00001d012048_P001	568	20	12	6	1	5	IGALRNLTNLS;HMNALNGSIPA;IGKLGNLTLLY;MLHNNNLTGNI;FKECMNLTELN;DLSSNNLSGHI	PAALGNLSRLL	ELSQNNFTGKL;LRNLTNLSLWG;GYNGFNGSIPE;FLNNLNLSSNQ;SLAHLNFSGCG	13.33 20.00 30.83 20.00 27.50 37.50 5.00 33.33 21.67 20.00 21.67	15.00 50.00 35.00 5.00 20.00 40.00 0.00 40.00 40.00 0.00 30.00	18.00 15.00 27.00 24.00 10.00 34.00 5.00 30.00 17.00 29.00 34.00	3	9	8	4	12	0

## Sheet: SG_iv
seq_id	ECD length	LRR Num.	N+ Num.	N+ in coil	N+ in helix	N+ in sheet	Residues around N+ in coil	Residues around N+ in helix	Residues around N+ in sheet	Avr_acc20_around_N+ in coil	Avr_acc20_around_N+ in helix	Avr_acc20_around_N+ in sheet	N+ in the internal side	N+ out the internal side	N+ in the internal and literal side	N+ our the internal nor literal side	N+ in the LRR (len 24)	N+ out the LRR (len 24)
evm_27.model.AmTr_v1.0_scaffold00069.16	314	7	4	2	1	1	GFQYGNNSDLC;VLDVRNNTLSG	PKELSNLTLLT	NGKVANISLQG	10.00 2.50 12.50 2.50 7.50 25.00 20.00 27.50 22.50 17.50 20.00	15.00 50.00 30.00 5.00 15.00 35.00 0.00 30.00 30.00 0.00 30.00	30.00 35.00 25.00 0.00 15.00 25.00 0.00 30.00 0.00 40.00 40.00	2	2	2	2	3	1
AL4G44440.t1	309	7	5	4	0	1	YLNVNNLSGEI;PTNPTNFTTVD;DLQRSNCSNNN;VLDIRNNSFSG		NRRVANISLQG	21.25 10.00 20.00 22.50 17.50 35.00 8.75 37.50 23.75 33.75 26.25		30.00 40.00 20.00 0.00 15.00 25.00 0.00 30.00 0.00 40.00 35.00	2	3	3	2	3	2
AT2G45340.1	309	7	5	4	0	1	VLDIRNNSFSG;PTNPTNFTTVD;DLQRSNCSNNN;YLNVNNLSGEI		NRRVANISLQG	21.25 7.50 16.25 20.00 21.25 33.75 7.50 31.25 27.50 32.50 26.25		35.00 40.00 20.00 0.00 15.00 25.00 0.00 30.00 0.00 35.00 35.00	2	3	3	2	3	2
Bra004902.1P	309	7	4	2	0	2	VLDIRNNSFSG;YLNVNNLSGEI		NRRVANISLQG;DLQRSNCSNNN	22.50 0.00 20.00 15.00 20.00 32.50 10.00 40.00 15.00 42.50 10.00		35.00 20.00 25.00 12.50 7.50 25.00 0.00 27.50 20.00 32.50 35.00	2	2	3	1	3	1
Bra040315.1P	309	7	4	3	0	1	VLDIRNNSFSG;VVQRSNCTNNN;YLNVNNLSGEI		NRRVANISLQG	23.33 0.00 23.33 16.67 13.33 30.00 8.33 35.00 23.33 41.67 21.67		35.00 40.00 20.00 0.00 15.00 25.00 0.00 30.00 0.00 40.00 35.00	2	2	3	1	3	1
Solyc01g091230.3.1	313	7	7	4	2	1	STDPCNDSFEG;VLDIRNNTLSG;YLNVNNLSGVI;SSETINDSTKT	PPEVGNMSSLQ;PKEIANLTQLS	LGQVVNISLQG	22.50 6.25 21.25 15.00 13.75 30.00 18.75 37.50 16.25 38.75 17.50	17.50 50.00 35.00 5.00 17.50 35.00 0.00 35.00 37.50 0.00 30.00	25.00 30.00 25.00 0.00 10.00 20.00 0.00 30.00 0.00 35.00 40.00	2	5	3	4	5	2
PGSC0003DMP400045105	309	7	7	4	2	1	STDPCNDSFEG;VLDIRNNTLSG;YLNVNNLSGVI;SSEAINDSTKT	PPEVGNMSSLQ;PKEIANLTQLS	LGQVVNISLQG	21.25 5.00 21.25 13.75 15.00 30.00 17.50 37.50 15.00 37.50 17.50	17.50 47.50 35.00 5.00 17.50 35.00 0.00 32.50 37.50 0.00 30.00	25.00 30.00 25.00 0.00 10.00 20.00 0.00 30.00 0.00 35.00 35.00	2	5	3	4	5	2
Medtr7g038690.1	351	7	7	4	1	2	LLSWNNHSDPC;PYDPSNISTIE;TLDIRNNSLSG;YLNVNNLSGFI	PHEIGNMSNLQ	QGLVTNISLQG;CHNELNGSIPT	15.00 12.50 26.25 12.50 22.50 36.25 15.00 33.75 26.25 28.75 17.50	20.00 45.00 35.00 5.00 20.00 35.00 0.00 35.00 35.00 0.00 25.00	25.00 35.00 22.50 20.00 7.50 32.50 12.50 37.50 2.50 27.50 42.50	2	5	4	3	5	2
Medtr7g030070.1	351	7	7	4	1	2	LLSWNNHSDPC;PYDPSNISTIE;TLDIRNNSLSG;YLNVNNLSGFI	PHEIGNMSNLQ	QGLVTNISLQG;CHNELNGSIPT	15.00 12.50 26.25 12.50 22.50 36.25 15.00 33.75 26.25 28.75 17.50	20.00 45.00 35.00 5.00 20.00 35.00 0.00 35.00 35.00 0.00 25.00	25.00 35.00 22.50 20.00 7.50 32.50 12.50 37.50 2.50 27.50 42.50	2	5	4	3	5	2
Potri002G147000.1.p	290	7	5	3	1	1	TLDIRNNSLSG;SANPSNCSKSD;YLNVNNLSGEI	PPQIGNMSNLQ	QGHVANISLQG	20.00 10.00 26.67 15.00 28.33 33.33 8.33 41.67 21.67 36.67 20.00	20.00 45.00 40.00 5.00 20.00 30.00 0.00 30.00 35.00 0.00 25.00	30.00 35.00 20.00 0.00 10.00 25.00 0.00 30.00 0.00 40.00 40.00	2	3	3	2	4	1
Potri014G068700.1.p	290	7	4	2	1	1	SLDIRNNSLSG;YLNVNNLSGEI	PPHVGNMSNLQ	LGHVANISLQG	25.00 0.00 22.50 17.50 17.50 32.50 10.00 40.00 15.00 45.00 10.00	20.00 45.00 40.00 5.00 25.00 35.00 0.00 35.00 40.00 0.00 25.00	25.00 35.00 25.00 0.00 15.00 25.00 0.00 30.00 0.00 35.00 40.00	2	2	3	1	4	0
AL7G30870.t1	308	7	9	5	3	1	LQKHCNKTQCK;TLDLRNNTLSG;SFQFENNTGLC;KSALHNISESV;YLNVNNFSGEI	GLKKLNGSFQF;PQEITNLTELS;PWSLGNLSMLS	HLKVANISLQG	11.00 14.00 18.00 12.00 26.00 29.00 17.00 31.00 31.00 23.00 24.00	18.33 33.33 26.67 11.67 10.00 31.67 5.00 21.67 23.33 3.33 18.33	30.00 35.00 20.00 0.00 10.00 20.00 0.00 30.00 0.00 40.00 40.00	2	7	3	6	6	3
AT4G22730.1	307	7	8	5	2	1	LQKHCNQTHCK;GLKKLNGSFQF;SFQFENNTGLC;TLDLRNNTLSG;YLNVNNFSGEI	PQEITNLTELS;PWTLGNLSMLS	HLKVANISLQG	13.00 7.00 13.00 17.00 18.00 25.00 17.00 24.00 27.00 27.00 15.00	15.00 50.00 32.50 5.00 17.50 32.50 0.00 30.00 27.50 0.00 25.00	30.00 35.00 20.00 0.00 10.00 20.00 0.00 30.00 0.00 40.00 40.00	2	6	3	5	6	2
Bra013636.1P	306	7	7	4	2	1	LKSHCNQTHCH;KSTLHNISDSV;TLDLRNNTLSG;YLNVNNFSGEI	PQEITNLTELS;PWSLGNLSTLS	HLKVANISLQG	15.00 11.25 17.50 16.25 28.75 32.50 16.25 32.50 30.00 27.50 25.00	15.00 50.00 32.50 5.00 12.50 32.50 0.00 35.00 27.50 0.00 30.00	30.00 40.00 20.00 0.00 10.00 25.00 0.00 30.00 0.00 40.00 40.00	2	5	3	4	5	2
Potri003G115100.1.p	299	7	6	5	0	1	LQAHCNLTHCS;LGPIANNTAQK;QQASGNNSELQ;VLDVRNNSLSG;YLNVNNISGSI		HGNVANISLQG	20.00 12.00 21.00 18.00 23.00 32.00 20.00 36.00 19.00 29.00 32.00		30.00 40.00 20.00 0.00 10.00 20.00 0.00 30.00 0.00 40.00 40.00	2	4	3	3	3	3
Potri001G117800.1.p	301	7	6	5	0	1	LQAHCNQTHCS;LGPIANNSAKK;QKISGNNTELE;VLDVRNNSLSG;YLNVNNLSGSI		HGQVANISLQG	19.00 15.00 21.00 18.00 24.00 34.00 30.00 31.00 23.00 34.00 33.00		30.00 40.00 20.00 0.00 10.00 25.00 0.00 30.00 0.00 40.00 40.00	2	4	3	3	3	3
Glyma17G135000.1.p	340	7	7	4	1	2	THLHCNQTPCS;QISAPNISINR;ILDIQNNSLSG;YLNFNNLSGTI	PPDIANMTSLQ	HNKVANISLPG;SYNNFNGTIPA	26.25 10.00 23.75 22.50 18.75 38.75 21.25 36.25 23.75 35.00 28.75	20.00 45.00 40.00 5.00 25.00 35.00 0.00 30.00 35.00 0.00 25.00	25.00 32.50 17.50 17.50 7.50 30.00 12.50 37.50 2.50 27.50 45.00	2	5	4	3	5	2
Glyma05G052700.1.p	339	7	6	4	1	1	YLSYNNFSGTI;QISAPNISIYR;YLNFNNLSGTI;AHLHCNQTHCS	PSDIGNMTSLQ	HNKVANISLPG	27.50 7.50 25.00 27.50 18.75 33.75 16.25 41.25 28.75 36.25 26.25	20.00 40.00 35.00 5.00 25.00 35.00 0.00 30.00 35.00 0.00 25.00	30.00 40.00 20.00 0.00 10.00 20.00 0.00 30.00 0.00 40.00 40.00	1	5	3	3	4	2
Glyma01G211900.1.p	347	7	5	2	1	2	YLHYNNLSGEI;NLSFNNFSGTV	PPRISNLTELV	HRKVANISLQG;KLSRLNLSFNN	22.50 0.00 22.50 30.00 15.00 32.50 5.00 37.50 22.50 47.50 5.00	15.00 55.00 30.00 5.00 15.00 30.00 0.00 25.00 30.00 0.00 25.00	30.00 17.50 22.50 10.00 5.00 20.00 0.00 25.00 15.00 27.50 40.00	2	3	4	1	5	0
Glyma11G030000.1.p	347	7	7	3	1	3	YLHYNNLSGEI;QPKNSNSSKAL;VLDIQNNSLSG	PPHISNLTELL	KLSRLNLSFNN;HRKVANISLQG;NLSFNNFSGTV	16.67 3.33 31.67 21.67 11.67 31.67 16.67 23.33 21.67 38.33 6.67	15.00 55.00 30.00 5.00 10.00 30.00 0.00 25.00 30.00 0.00 25.00	28.33 11.67 21.67 18.33 10.00 26.67 1.67 31.67 18.33 35.00 30.00	3	4	5	2	6	1
Medtr5g011840.1	382	7	9	4	1	4	YLHYNNLSGEI;LGNLENLSRLN;QKISSNSSEGK;VLDIQNNSLSG	PSQISNLTELV	NLSRLNLSFNN;NLSFNNFSGAI;HWKVANISLQG;KEPDLNVSNID	25.00 16.25 28.75 17.50 21.25 35.00 8.75 28.75 25.00 30.00 22.50	15.00 50.00 30.00 0.00 10.00 30.00 0.00 30.00 30.00 0.00 25.00	31.25 8.75 26.25 18.75 7.50 25.00 1.25 25.00 20.00 28.75 27.50	3	6	5	4	7	2
Solyc08g079460.3.1	311	7	4	2	1	1	YLNVNNLSGII;VLEVQNNTLSG	PKELGNLTELN	HHKVTNITLTD	22.50 0.00 22.50 17.50 20.00 32.50 10.00 40.00 17.50 42.50 10.00	15.00 55.00 30.00 5.00 15.00 30.00 0.00 30.00 30.00 0.00 25.00	35.00 30.00 20.00 0.00 15.00 25.00 0.00 30.00 0.00 40.00 40.00	2	2	3	1	4	0
PGSC0003DMP400007045	311	7	5	3	1	1	YLNVNNLSGII;SPLPCNQTHCS;VLEVQNNTLSG	PKELGNLTELN	HHKVTNITLTD	23.33 16.67 16.67 16.67 26.67 36.67 10.00 40.00 26.67 30.00 23.33	15.00 55.00 30.00 5.00 15.00 30.00 0.00 30.00 30.00 0.00 25.00	30.00 30.00 20.00 0.00 10.00 20.00 0.00 30.00 0.00 40.00 45.00	2	3	3	2	4	1
AL64U10020.t1	302	7	7	4	1	2	YLNVNNLSGEI;PLKSCNGTAPE;LRSPCNGTNCN;VLDIRNNSLTG	PRELGNLSELT	KGRVSNISLQG;QLCYNNLTGSI	21.25 10.00 23.75 25.00 12.50 32.50 16.25 26.25 25.00 25.00 25.00	15.00 55.00 30.00 5.00 10.00 30.00 0.00 25.00 25.00 0.00 25.00	32.50 12.50 20.00 17.50 15.00 30.00 2.50 35.00 10.00 45.00 25.00	2	5	4	3	5	2
AT5G51560.1	304	7	7	4	1	2	YLNVNNLSGEI;PLKSCNGTAPE;LRSPCNGTNCN;VLDIRNNSLTG	PRELGNLSELT	KGRVSNISLQG;QLCYNNLTGSI	22.50 8.75 23.75 25.00 16.25 30.00 17.50 26.25 27.50 25.00 26.25	15.00 55.00 30.00 5.00 15.00 30.00 0.00 30.00 30.00 0.00 25.00	32.50 12.50 20.00 17.50 15.00 30.00 2.50 35.00 12.50 47.50 22.50	2	5	4	3	5	2
Bra028264.1P	307	7	7	5	1	1	PLKPCNGTAPE;LQLPCNGTECS;QLCYNNLTGSI;VLDIRNNSLSG;YLNVNNLSGEI	PRELGNLSELT	KGQVSNISLQG	18.00 12.00 14.00 20.00 13.00 32.00 12.00 32.00 25.00 29.00 21.00	15.00 55.00 30.00 5.00 15.00 30.00 0.00 30.00 30.00 0.00 25.00	45.00 30.00 20.00 0.00 10.00 25.00 0.00 30.00 0.00 40.00 40.00	2	5	4	3	5	2
Potri015G130100.1.p	297	7	7	4	2	1	SLNACNASELN;TSWTINGSPCD;FLDIRNNTLSG;YLNVNNLSGDI	LPLLCNQTHCS;PREIANLTELS	KGQVANISLQG	27.50 10.00 22.50 21.25 21.25 35.00 13.75 33.75 21.25 25.00 22.50	10.00 47.50 30.00 0.00 15.00 32.50 7.50 25.00 27.50 7.50 37.50	40.00 25.00 20.00 0.00 10.00 20.00 0.00 30.00 0.00 40.00 40.00	2	5	3	4	4	3
Potri012G128700.1.p	297	7	7	5	1	1	SLKACNASGLM;LRLPCNQSQCS;SSWNINGSPCD;FLDIRNNSLSG;YLNVNNLSGEI	PREIANLTALS	NGQVANISLQG	21.00 13.00 19.00 25.00 20.00 35.00 15.00 37.00 20.00 28.00 23.00	15.00 55.00 30.00 5.00 15.00 30.00 0.00 25.00 25.00 0.00 25.00	40.00 30.00 20.00 0.00 10.00 20.00 0.00 30.00 0.00 40.00 45.00	2	5	3	4	4	3
Glyma16G205100.1.p	344	7	6	4	1	1	VKLPCNTTHCQ;ASDHVNLTRPE;TTHCQNSSKSK;VLDVHNNTLSG	PREVANLTELS	KGQVANVSLQG	22.50 17.50 25.00 16.25 23.75 31.25 26.25 33.75 33.75 21.25 37.50	15.00 55.00 30.00 5.00 15.00 35.00 0.00 25.00 30.00 0.00 25.00	40.00 30.00 20.00 0.00 10.00 25.00 0.00 30.00 0.00 40.00 40.00	2	4	2	4	3	3
Glyma09G154600.1.p	343	7	5	3	1	1	ASDHANLTRPE;VLDVHNNTLSG;VKLPCNTTQCR	PRELANLTELS	KGQVANVSLQG	15.00 23.33 18.33 10.00 15.00 28.33 16.67 30.00 28.33 18.33 33.33	15.00 55.00 30.00 5.00 15.00 30.00 0.00 30.00 30.00 0.00 25.00	40.00 35.00 20.00 0.00 10.00 20.00 0.00 30.00 0.00 40.00 40.00	2	3	2	3	3	2
Medtr6g060230.1	361	7	6	4	1	1	SLKACNASDHV;IKLPCNTTRCQ;TTRCQNSSKSK;VLDVHNNTLSG	PKEIANLTQLS	KGQVANVSLQG	23.75 16.25 30.00 23.75 26.25 28.75 32.50 32.50 33.75 28.75 30.00	15.00 55.00 30.00 5.00 15.00 30.00 0.00 30.00 30.00 0.00 25.00	40.00 30.00 20.00 0.00 10.00 25.00 0.00 30.00 0.00 40.00 40.00	2	4	2	4	3	3
Glyma20G212800.1.p	337	7	7	6	0	1	SLKACNASDRV;GTQCLNSSKSS;ALQSNNLTGAI;PREIGNLTELV;VLDVHNNTLSG;YLNVNNLSGEI		KGQVANVSLQG	25.00 14.17 30.83 25.83 16.67 38.33 20.00 32.50 28.33 34.17 17.50		40.00 30.00 20.00 0.00 10.00 25.00 0.00 30.00 0.00 40.00 45.00	2	5	4	3	5	2
Glyma10G177300.1.p	336	7	8	6	1	1	SLKACNASDHV;GAQCLNSSKSN;NSSKSNQSTSI;ALQSNNLTGAI;VLDVHNNTLSG;YLNVNNLSGEI	PREIANLTELV	KGQVANISLQG	31.67 10.00 31.67 31.67 19.17 42.50 22.50 34.17 26.67 39.17 13.33	15.00 55.00 30.00 5.00 15.00 30.00 0.00 25.00 30.00 0.00 25.00	40.00 25.00 20.00 0.00 10.00 25.00 0.00 30.00 0.00 40.00 40.00	2	6	4	4	5	3
Solyc03g083510.3.1	307	7	3	1	1	1	ANLNLNCSGNA	PQELGNMSNLQ	KGQVANISLQG	5.00 25.00 0.00 25.00 20.00 25.00 15.00 25.00 40.00 25.00 40.00	20.00 45.00 35.00 5.00 15.00 35.00 0.00 30.00 35.00 0.00 25.00	40.00 30.00 20.00 0.00 10.00 20.00 0.00 30.00 0.00 40.00 40.00	1	2	1	2	2	1
PGSC0003DMP400039881	302	7	2	1	0	1	ANLNLNCSGNA		KGQVANISLQG	5.00 25.00 0.00 25.00 20.00 30.00 15.00 30.00 40.00 35.00 45.00		40.00 25.00 20.00 0.00 10.00 20.00 0.00 30.00 0.00 40.00 40.00	1	1	1	1	1	1
Bradi2g41696.3.p	307	7	4	3	0	1	GFQYGNNTDLC;AFDVRNNSLTG;YLDVNNFSGAI		RGGVANLSLQG	15.00 3.33 16.67 13.33 15.00 25.00 16.67 33.33 20.00 30.00 16.67		40.00 25.00 20.00 0.00 10.00 25.00 0.00 30.00 0.00 40.00 40.00	2	2	3	1	3	1
Zm00001d044276_P001	303	7	5	3	1	1	GFQYGNNSDLC;VLDVRNNSLTG;YLDVNNFSGPI	PTQLGNLTRLT	RGAVANVSLQG	23.33 6.67 15.00 16.67 11.67 28.33 16.67 31.67 23.33 33.33 21.67	15.00 45.00 35.00 5.00 20.00 40.00 0.00 40.00 40.00 0.00 25.00	35.00 30.00 20.00 0.00 10.00 20.00 0.00 30.00 0.00 35.00 40.00	2	3	3	2	4	1
Zm00001d011211_P001	300	7	5	3	1	1	GFQYGNNSDLC;ALDVRNNSLTG;YLDVNNFSGPV	PTQLGNLSRLT	SGAVANVSLQG	23.33 6.67 15.00 18.33 15.00 28.33 20.00 35.00 23.33 31.67 20.00	20.00 50.00 35.00 5.00 20.00 40.00 0.00 40.00 40.00 0.00 25.00	30.00 35.00 20.00 0.00 10.00 25.00 0.00 30.00 0.00 35.00 40.00	2	3	3	2	4	1
FGENESH00000057231	310	7	4	3	0	1	YLNVNNFSGPI;GFQYANNTDLC;ALDVRNNTLTG		TGAVANVSLQG	15.00 1.67 15.00 13.33 13.33 25.00 15.00 31.67 20.00 30.00 13.33		20.00 40.00 20.00 0.00 15.00 20.00 0.00 30.00 0.00 40.00 35.00	2	2	3	1	3	1
LOC_Os01g39600.1	403	7	4	3	0	1	YLNVNNFSGPI;GFQYANNTDLC;ALDVRNNTLTG		TGAVANVSLQG	15.00 1.67 16.67 13.33 11.67 26.67 15.00 30.00 21.67 31.67 13.33		20.00 35.00 25.00 0.00 15.00 15.00 0.00 25.00 0.00 35.00 40.00	2	2	3	1	3	1
PDK_30s932881g001	285	7	3	2	0	1	VFDVRNNTLSG;YLDVNNLSGVI		NGKVANISLQG	22.50 0.00 20.00 15.00 17.50 32.50 10.00 42.50 15.00 42.50 10.00		35.00 40.00 20.00 0.00 10.00 25.00 0.00 30.00 0.00 40.00 40.00	2	1	3	0	3	0
PDK_30s1192011g001	193	3	4	4	0	0	GFQYGNNTGLC;VFDVQNNSLSG;IPQSANVTTHC			16.67 10.00 28.33 8.33 18.33 36.67 13.33 38.33 25.00 26.67 13.33			1	3	1	3	1	3
Bradi3g13827.1.p	319	7	2	1	0	1	TLDLRNNTLSG		GVNSLNGSVPV	20.00 0.00 20.00 0.00 15.00 35.00 15.00 35.00 5.00 35.00 15.00		20.00 35.00 25.00 35.00 5.00 45.00 30.00 55.00 5.00 20.00 45.00	1	1	2	0	2	0
FGENESH00000043996	354	7	3	3	0	0	GFHFDNNSELC;TLDLRNNTLSG;YLGVNNLSGTI			15.00 5.00 18.33 10.00 18.33 26.67 16.67 33.33 25.00 28.33 18.33			1	2	2	1	2	1
LOC_Os08g02440.1	400	7	4	4	0	0	RASSSNASSSL;GFHFDNNSELC;TLDLRNNTLSG;YLGVNNLSGTI			18.75 7.50 15.00 12.50 23.75 31.25 17.50 33.75 25.00 28.75 13.75			1	3	2	2	2	2
Bradi1g51630.1.p	280	7	1	1	0	0	VFDVRNNTLSG			20.00 0.00 15.00 0.00 15.00 35.00 15.00 40.00 5.00 35.00 15.00			1	0	1	0	1	0
Zm00001d045445_P001	304	7	2	2	0	0	VFDVRNNTLSG			15.00 0.00 15.00 0.00 15.00 30.00 15.00 35.00 5.00 30.00 15.00			1	1	1	1	1	1
FGENESH00000050181	300	7	1	1	0	0	VFDVRNNSLSG			15.00 0.00 15.00 0.00 15.00 35.00 15.00 35.00 0.00 30.00 15.00			1	0	1	0	1	0
LOC_Os06g04370.1	394	7	2	2	0	0	VFDVRNNSLSG;CSKSSNASVGV			17.50 25.00 32.50 20.00 30.00 40.00 15.00 35.00 10.00 20.00 12.50			1	1	1	1	1	1
Pp3c12_25310V3.2	292	7	5	3	1	1	GFNYINNSGLC;RFDLSNNTLIG;CGASVNISPCL	PDSIANLTNLV	VGRVTNISLQG	11.67 6.67 23.33 5.00 18.33 35.00 16.67 40.00 30.00 16.67 23.33	15.00 50.00 35.00 5.00 25.00 40.00 0.00 40.00 40.00 0.00 30.00	25.00 30.00 25.00 0.00 15.00 25.00 0.00 30.00 0.00 35.00 40.00	2	3	2	3	3	2
Pp3c4_2690V3.1	288	7	7	3	2	2	CGTGLNISKCP;RLDVSNNTLTG;GFKYSNNSGLC	PSTIGNMTMLQ;PASVENLTKLI	AGRVTNISLQG;NANNLNGTIPS	11.67 11.67 21.67 8.33 20.00 40.00 16.67 43.33 36.67 16.67 30.00	17.50 50.00 37.50 5.00 25.00 40.00 0.00 40.00 37.50 0.00 27.50	25.00 35.00 22.50 20.00 7.50 30.00 10.00 37.50 2.50 25.00 45.00	2	5	3	4	5	2
EFJ13364	306	7	2	1	0	1	GFAYSNNTGLC		RGRVTNVSLQG	5.00 15.00 0.00 10.00 30.00 35.00 10.00 40.00 40.00 5.00 5.00		30.00 30.00 20.00 0.00 15.00 20.00 0.00 30.00 0.00 35.00 40.00	1	1	1	1	1	1
EFJ11924	306	7	2	1	0	1	GFAYSNNTGLC		RGRVTNVSLQG	5.00 15.00 0.00 15.00 30.00 35.00 15.00 40.00 40.00 5.00 5.00		30.00 30.00 20.00 0.00 15.00 20.00 0.00 30.00 0.00 35.00 40.00	1	1	1	1	1	1
EFJ16376	181	4	2	1	0	1	KYCFGNASRSL		SLLHLNLSRNA	25.00 50.00 40.00 5.00 45.00 40.00 45.00 40.00 45.00 15.00 0.00		10.00 0.00 20.00 20.00 0.00 30.00 0.00 35.00 40.00 25.00 35.00	1	1	1	1	1	1

## Sheet: SG_v
seq_id	ECD length	LRR Num.	N+ Num.	N+ in coil	N+ in helix	N+ in sheet	Residues around N+ in coil	Residues around N+ in helix	Residues around N+ in sheet	Avr_acc20_around_N+ in coil	Avr_acc20_around_N+ in helix	Avr_acc20_around_N+ in sheet	N+ in the internal side	N+ out the internal side	N+ in the internal and literal side	N+ our the internal nor literal side	N+ in the LRR (len 24)	N+ out the LRR (len 24)
evm_27.model.AmTr_v1.0_scaffold00022.230	294	8	7	5	0	2	FNKLQNLSLLD;ALDVSNNSIHD;VEPKHNITNKP;DLSFNNFTGDL;SQLPSNITYLN		AYNNFNQSLPY;SLASLNVSHNS	19.00 20.00 24.00 12.00 33.00 29.00 12.00 29.00 23.00 18.00 17.00		25.00 12.50 22.50 30.00 2.50 32.50 15.00 37.50 20.00 17.50 37.50	2	5	4	3	6	1
AL6G16940.t1	291	7	6	4	1	1	RPLIQNATGYP;DLSFNNLTGDL;FGTLMNLTSLY;NMAYNNLTQSI	FGLPPNATHIN	SLQSLNLSHNS	16.25 21.25 20.00 23.75 30.00 33.75 7.50 33.75 22.50 28.75 17.50	10.00 35.00 25.00 5.00 40.00 30.00 0.00 30.00 20.00 0.00 20.00	35.00 0.00 30.00 20.00 0.00 20.00 0.00 20.00 35.00 20.00 35.00	1	5	3	3	5	1
AT5G06820.1	292	7	6	4	1	1	RPLIQNDTGYP;DLSFNNLTGDL;FGTLMNLTSLY;NMAYNNLTQSI	FGLPPNATHIN	SLQSLNLSHNS	16.25 21.25 20.00 23.75 30.00 31.25 10.00 32.50 23.75 28.75 18.75	10.00 35.00 25.00 5.00 40.00 35.00 0.00 30.00 20.00 0.00 20.00	35.00 0.00 30.00 20.00 0.00 20.00 0.00 20.00 30.00 20.00 35.00	1	5	3	3	5	1
Bra005913.1P	294	7	4	3	0	1	NMAYNNLTQSL;FGLPPNATHLN;DLSFNNLTGDL		SLLSLNLSHNS	18.33 15.00 18.33 20.00 25.00 33.33 3.33 33.33 21.67 33.33 10.00		30.00 0.00 30.00 20.00 0.00 20.00 0.00 20.00 30.00 15.00 35.00	1	3	3	1	4	0
Bra009231.1P	209	3	3	2	0	1	IPMIQNATGYP;NLAYNNLTQGL		SLVYLNLSHNS	20.00 22.50 20.00 32.50 30.00 37.50 12.50 40.00 32.50 45.00 17.50		30.00 0.00 30.00 20.00 0.00 15.00 0.00 15.00 20.00 10.00 30.00	1	2	2	1	2	1
Glyma02G177000.1.p	359	7	6	5	0	1	DLSYNNFTGDL;KIRGLNLTGYL;LALPPNATHIN;VPIEQNTSRPP;EDYESNHSSLP		KLRHLNLSHNF	30.00 27.00 19.00 35.00 37.00 37.00 20.00 35.00 29.00 26.00 24.00		35.00 0.00 25.00 20.00 0.00 20.00 0.00 25.00 35.00 20.00 35.00	1	5	3	3	4	2
Glyma10G091400.2.p	338	7	6	4	1	1	VPIEQNTSRPP;EDYERNHSSLP;DLSYNNFTGDL;LGLPPNATHIN	NYVFVNLTVLV	KLRHLNLSHNF	25.00 32.50 22.50 31.25 36.25 33.75 22.50 35.00 33.75 27.50 40.00	20.00 15.00 5.00 5.00 0.00 5.00 0.00 5.00 0.00 0.00 0.00	35.00 0.00 30.00 20.00 0.00 25.00 0.00 25.00 35.00 20.00 35.00	1	5	2	4	3	3
Medtr7g092910.1	327	6	7	6	0	1	LHRALNYSEAL;LSVEHNISHPP;QSQNLNYSESK;FGLPPNVTHMN;ALRGWNGSDPC;DISYNNFSGDL		NVTHMNLSHNF	22.50 27.50 35.83 35.83 26.67 43.33 28.33 39.17 35.83 34.17 24.17		30.00 0.00 25.00 15.00 0.00 20.00 0.00 15.00 25.00 15.00 30.00	1	6	2	5	3	4
Potri006G190700.2.p	286	7	7	4	2	1	NYPSDNGSIGQ;KLQGLNLSGFL;DLSYNNFTGDL;FGSLTNLTKLF	VVYLANLSLTD;YALPPNATHIN	LLRHLNLSHNS	25.00 8.75 26.25 26.25 32.50 32.50 6.25 35.00 13.75 32.50 16.25	22.50 35.00 20.00 7.50 32.50 37.50 2.50 30.00 10.00 15.00 25.00	35.00 0.00 30.00 20.00 0.00 25.00 0.00 25.00 35.00 20.00 35.00	1	6	3	4	6	1
PGSC0003DMP400003679	221	3	4	3	0	1	FRTLMNLTRLN;DLSHNNFSGDL;MPNEQNISSPP		SVIDINLSQNL	11.67 20.00 21.67 21.67 28.33 28.33 1.67 28.33 20.00 25.00 15.00		30.00 0.00 5.00 20.00 0.00 30.00 0.00 30.00 40.00 25.00 40.00	1	3	2	2	3	1
FGENESH00000045760	334	6	2	1	0	1	SLNIENNSFSG		TLKYLNLSHNK	20.00 0.00 25.00 0.00 30.00 30.00 15.00 35.00 0.00 35.00 15.00		35.00 0.00 30.00 25.00 0.00 25.00 0.00 20.00 30.00 20.00 35.00	2	0	2	0	2	0
LOC_Os02g10110.1	411	6	3	1	0	2	SLNIENNSFSG		SIVALNISGLG;TLKYLNLSHNK	20.00 0.00 20.00 0.00 20.00 25.00 10.00 30.00 0.00 35.00 15.00		27.50 0.00 17.50 22.50 0.00 25.00 0.00 27.50 35.00 22.50 37.50	2	1	2	1	2	1
evm_27.model.AmTr_v1.0_scaffold00003.339	293	7	6	4	0	2	DLSNNNITGQL;DGNPFNTTPAP;GAALGNFTSLI		SLITINLSNNH;QCTFANITAIV	15.00 20.00 16.67 21.67 18.33 23.33 11.67 20.00 23.33 18.33 21.67		17.50 0.00 27.50 25.00 20.00 22.50 0.00 17.50 27.50 10.00 30.00	1	5	2	4	3	3
AL6G49530.t1	444	7	6	4	1	1	QGIICNVSDII;NSKGKNSSHTK;EGNPFNATTIN;NATTINSTSTA	PPSMENLSTLT	DISSNNLSGTL	32.50 22.50 25.00 26.25 16.25 35.00 27.50 27.50 22.50 18.75 20.00	15.00 45.00 35.00 5.00 30.00 35.00 0.00 35.00 35.00 0.00 25.00	20.00 0.00 20.00 30.00 15.00 35.00 5.00 35.00 20.00 45.00 5.00	0	6	1	5	2	4
AT4G03390.1	311	7	4	3	0	1	QGIICNVSDII;NATMINSTSTA;EGNPFNATMIN		DISSNNISGTL	28.33 16.67 18.33 18.33 1.67 35.00 23.33 26.67 13.33 15.00 18.33		20.00 0.00 20.00 30.00 20.00 35.00 5.00 40.00 20.00 50.00 5.00	0	4	1	3	1	3
Bra000827.1P	301	7	4	4	0	0	QGILCNGSDII;EGNMFNSTTVV;FLNNNNLSGEL;DISANNLSGML			18.75 7.50 11.25 26.25 15.00 27.50 21.25 28.75 23.75 26.25 11.25			0	4	2	2	2	2
Bra034204.1P	311	7	4	3	1	0	DISANNLSGTL;QGVICNVSDVI;DGNQFNSTTLA	GELGDNLSKFT		23.33 13.33 10.00 30.00 8.33 30.00 23.33 30.00 25.00 26.67 5.00	10.00 40.00 0.00 15.00 40.00 25.00 0.00 20.00 35.00 0.00 35.00		0	4	1	3	2	2
AT2G20850.1	310	7	6	3	1	2	QGVLCNASQVE;GPPSPNASAGH;GGNLFNVTIAP	PPSMQNLSTLT	FLSGNNFTGTI;DLSSNNLSGPL	26.67 18.33 16.67 23.33 5.00 33.33 23.33 25.00 15.00 15.00 21.67	15.00 40.00 35.00 5.00 30.00 35.00 0.00 35.00 35.00 0.00 25.00	20.00 0.00 15.00 30.00 15.00 32.50 5.00 37.50 20.00 50.00 5.00	0	6	2	4	3	3
PGSC0003DMP400032008	320	7	2	1	1	0	PLSPPNSSIAP	PSSVGNLSSLT		15.00 40.00 0.00 5.00 30.00 35.00 5.00 15.00 5.00 5.00 35.00	15.00 40.00 30.00 5.00 30.00 35.00 0.00 35.00 35.00 0.00 25.00		0	2	0	2	1	1
PGSC0003DMP400013854	306	7	3	2	1	0	DLSSNNISGSL;DGNLFNSSIAP	PPSVRNLSSLT		15.00 12.50 12.50 27.50 20.00 20.00 17.50 20.00 25.00 27.50 22.50	15.00 45.00 30.00 5.00 30.00 35.00 0.00 30.00 35.00 0.00 20.00		0	3	1	2	2	1
Glyma12G108400.1.p	414	7	4	3	0	1	GPTAVNESHTG;QGILCNGSFIQ;NPFNVNGTTTP		DLSHNNLSGEL	18.33 25.00 11.67 16.67 23.33 28.33 25.00 25.00 36.67 15.00 23.33		20.00 0.00 20.00 35.00 20.00 35.00 5.00 40.00 20.00 50.00 5.00	0	4	1	3	1	3
Medtr4g046113.2	484	7	4	3	1	0	NPFNDNSTATR;DLSSNNLSGEL;QGIQCNGSFIQ	PPSVENLSSLT		21.67 8.33 6.67 23.33 18.33 26.67 25.00 25.00 23.33 20.00 18.33	15.00 45.00 35.00 5.00 30.00 35.00 0.00 35.00 30.00 0.00 25.00		0	4	1	3	2	2
AT1G11130.1	336	7	3	1	0	2	DGTPFNTSIIT		VCDSSNITEIR;PSSIRNLSLSS	5.00 25.00 5.00 25.00 15.00 10.00 30.00 10.00 25.00 10.00 30.00		12.50 25.00 30.00 12.50 32.50 20.00 0.00 20.00 12.50 10.00 30.00	1	2	1	2	1	2
Bra019878.1P	286	5	3	2	0	1	VCDSSNITEIS;DGTPFNTSIIT		PSTIRNLSLSS	10.00 7.50 27.50 30.00 25.00 20.00 10.00 15.00 17.50 2.50 22.50		10.00 50.00 30.00 0.00 30.00 20.00 0.00 20.00 0.00 15.00 30.00	1	2	1	2	1	2
Bra031727.1P	184	5	2	0	0	2			VCDSSNITEIR;PSTIRNLSLSS			15.00 25.00 32.50 20.00 35.00 22.50 0.00 15.00 12.50 10.00 30.00	1	1	1	1	1	1
Potri004G037000.1.p	416	7	5	3	0	2	DLSGNNLSGQL;PWKQANGTSAS;DGNPFNTSIIL		SCVLSNITSLK;PSTMRNFSLAR	21.67 20.00 21.67 35.00 11.67 30.00 20.00 30.00 16.67 28.33 18.33		15.00 25.00 30.00 12.50 30.00 20.00 0.00 17.50 10.00 10.00 30.00	1	4	2	3	2	3
Potri011G045600.3.p	397	6	6	4	0	2	GCVFSNITSLD;DNERHNVSVYK;DLSGNNLSDQL;DGNPFNTSIIP		PSTLRNFSLAR;MDHGINMTSMD	25.00 20.00 30.00 31.25 26.25 32.50 17.50 32.50 23.75 23.75 28.75		30.00 52.50 27.50 25.00 20.00 27.50 5.00 30.00 25.00 17.50 32.50	1	5	2	4	2	4
Solyc02g078780.3.1	297	7	7	5	1	1	PSEGQNSSNST;TGIVLNDSNLG;AGNPFNTTIIP;DLNIENNSFSG	GSIPDNISSLG	LCVNSNVTGIV	21.25 16.25 17.50 20.00 22.50 30.00 33.75 32.50 21.25 20.00 36.25	25.00 45.00 5.00 15.00 45.00 35.00 5.00 25.00 35.00 0.00 40.00	15.00 0.00 30.00 25.00 30.00 25.00 0.00 15.00 20.00 0.00 25.00	2	5	2	5	3	4
PGSC0003DMP400038886	291	7	5	3	1	1	AGNPFNTTIIP;TGIVLNDSNLG	GSIPDNISSLG	LCVNSNVTGIV	12.50 27.50 5.00 32.50 7.50 20.00 40.00 20.00 30.00 5.00 40.00	25.00 45.00 5.00 15.00 45.00 35.00 5.00 25.00 35.00 0.00 40.00	15.00 0.00 30.00 30.00 30.00 25.00 0.00 15.00 20.00 0.00 25.00	1	4	1	4	2	3
Glyma13G244200.1.p	378	6	6	5	0	1	SANRLNGSIPD;DLSNNNLSGQL;LLTIPNFSKNG;KCEVPNRSTNF;NGNPFNTTIIP		ACVFSNITAIH	24.00 25.00 30.00 27.00 22.00 38.00 19.00 36.00 20.00 28.00 29.00		20.00 0.00 30.00 40.00 30.00 25.00 0.00 10.00 25.00 0.00 25.00	0	6	2	4	3	3
Medtr2g012670.1	376	6	5	4	0	1	DLANNNLTGQL;SGNKLNGSIPD;LLSIPNFSKNG;NGNPFNTTIIP		DCVFTNITAIR	17.50 25.00 23.75 26.25 16.25 32.50 11.25 35.00 11.25 27.50 28.75		20.00 0.00 35.00 40.00 30.00 25.00 0.00 10.00 25.00 0.00 25.00	0	5	2	3	3	2
Glyma13G184200.5.p	367	7	6	2	1	3	DLSGNNLSGKL;DGNPFNTTIIP	PPSMGNLSSLI	SSNQLNGSIPD;SCVFSNITALR;PPTLRNLSLSS	15.00 17.50 17.50 35.00 15.00 25.00 17.50 27.50 20.00 30.00 15.00	15.00 45.00 35.00 5.00 30.00 35.00 0.00 35.00 35.00 0.00 20.00	15.00 23.33 25.00 20.00 20.00 25.00 8.33 26.67 8.33 11.67 31.67	1	5	3	3	4	2
Bradi1g31600.1.p	444	7	7	6	1	0	SSRKHNSSALK;DISANNFTGVL;SRYDYNRTQLG;DGNPFNTTIAP;SETPSNSSDGS;PPSVKNLSSLT	LSNLGNFTSIT		30.83 38.33 28.33 32.50 30.00 38.33 21.67 35.00 29.17 17.50 26.67	0.00 20.00 25.00 0.00 10.00 20.00 0.00 30.00 20.00 0.00 25.00		0	7	1	6	3	4
Zm00001d036678_P002	338	6	6	5	1	0	LTPAPNTSNST;APNTSNSTPPA;DISSNNLTGVL;DGNPFNTTSAS	LSKLENLSAMS		18.75 8.75 22.50 20.00 11.25 23.75 12.50 25.00 17.50 28.75 17.50	5.00 20.00 35.00 0.00 35.00 35.00 0.00 30.00 25.00 0.00 25.00		0	6	1	5	2	4
Zm00001d046889_P001	326	7	6	4	2	0	PKTTSNSSEGS;DISSNNLSGVL;DGNPFNTSIVP;APTTSNSTPPA	LGSLGNFTAIT;LSKLENLTAMS		12.50 25.00 12.50 32.50 22.50 26.25 21.25 20.00 23.75 27.50 25.00	0.00 25.00 25.00 0.00 22.50 27.50 0.00 27.50 20.00 0.00 22.50		0	6	1	5	3	3
LOC_Os06g45020.1	441	7	9	7	1	1	PTTRDNISSSK;SSKKQNSSTLK;SRYDYNRSQLA;DISSNNLTGVL;SRTPSNSSDGP;DGNPFNTSIAP;PPSMKNLSSLT	LGGLGNFTSIV	SIVTINLSNNK	30.00 37.86 30.71 37.14 30.71 41.43 26.43 36.43 34.29 25.71 25.71	0.00 20.00 25.00 0.00 15.00 30.00 0.00 30.00 20.00 0.00 25.00	20.00 0.00 25.00 20.00 0.00 25.00 0.00 20.00 30.00 15.00 30.00	1	8	2	7	4	5
Bradi3g05670.1.p	454	6	6	3	1	2	SNTPSNSSGGS;SVQSRNETKKD;DGNPFNTSIAP	LGSLGNFTSIT	SITSINLSNNK;DISSNNFSGPL	25.00 20.00 15.00 36.67 11.67 35.00 33.33 31.67 23.33 28.33 31.67	0.00 25.00 30.00 5.00 10.00 25.00 0.00 30.00 20.00 0.00 25.00	22.50 0.00 22.50 27.50 7.50 27.50 2.50 27.50 25.00 32.50 20.00	1	5	2	4	2	4
Zm00001d053761_P004	313	6	6	4	1	1	SNAASNSSSGS;DISSNNFSGPL;TARNSNSTSSK;DGNPFNTSIAP	LGSLGNFTSIT	SITEINLSNNN	25.00 22.50 26.25 33.75 32.50 38.75 27.50 32.50 32.50 38.75 25.00	0.00 15.00 20.00 0.00 10.00 20.00 0.00 30.00 15.00 0.00 25.00	15.00 0.00 25.00 20.00 0.00 25.00 0.00 20.00 30.00 15.00 30.00	1	5	2	4	3	3
Zm00001d015435_P016	316	6	6	3	1	2	SSAASNSSSGS;DGNPFNTSIAP	LGSLGNFTSIT	SITEINLSNNN;DISSNNFSGPL	27.50 25.00 15.00 37.50 7.50 40.00 25.00 22.50 17.50 20.00 25.00	0.00 15.00 20.00 0.00 10.00 25.00 0.00 30.00 20.00 0.00 25.00	22.50 0.00 22.50 25.00 10.00 27.50 2.50 25.00 22.50 32.50 17.50	1	5	2	4	2	4
FGENESH00000011331	265	5	5	3	1	1	DISSNNFSGSL;DGNPFNTSIAP;SSSPSNSSGGS	LGSLGNFTSIT	SITTINLSNNN	23.33 21.67 18.33 38.33 20.00 33.33 20.00 31.67 25.00 30.00 26.67	0.00 20.00 20.00 0.00 10.00 20.00 0.00 30.00 15.00 0.00 25.00	15.00 0.00 25.00 20.00 0.00 25.00 0.00 20.00 25.00 15.00 30.00	1	4	2	3	3	2
LOC_Os02g07960.4	463	7	5	3	1	1	DISSNNFSGSL;DGNPFNTSIAP;SSSPSNSSGGS	LGSLGNFTSIT	SITTINLSNNN	21.67 23.33 18.33 33.33 13.33 33.33 13.33 25.00 20.00 28.33 21.67	0.00 20.00 20.00 0.00 10.00 20.00 0.00 30.00 20.00 0.00 25.00	20.00 0.00 25.00 25.00 0.00 25.00 0.00 20.00 30.00 20.00 30.00	1	4	2	3	3	2
Bradi1g24567.2.p	441	7	6	2	1	3	DGNPFNTSIAP;GNTLANFTSLI	PPSMGNLTALT	EELKVNASKKA;TCVMTNITNIK;DFSANNLTGPL	7.50 30.00 17.50 15.00 12.50 20.00 17.50 20.00 17.50 5.00 30.00	15.00 40.00 30.00 5.00 25.00 35.00 0.00 35.00 30.00 0.00 25.00	30.00 10.00 20.00 31.67 23.33 35.00 16.67 23.33 25.00 28.33 16.67	0	6	1	5	3	3
Zm00001d021810_P016	303	7	6	2	2	2	APQLPNWTSNG;DGNPFNTSIAP	PPSMGNLTSLT;GNTLGNFTSLI	SCVASNITSII;DFSDNNLTGPL	30.00 45.00 27.50 22.50 22.50 40.00 12.50 32.50 22.50 22.50 35.00	15.00 40.00 27.50 2.50 25.00 30.00 0.00 30.00 27.50 0.00 22.50	20.00 0.00 27.50 32.50 27.50 30.00 2.50 25.00 20.00 22.50 17.50	0	6	1	5	3	3
FGENESH00000041278	353	5	8	5	1	2	DGNPFNTSIAP;TKEPSNSSIAP;PSRKNNVSAMK;DFSSNNLTGPL;GNTLGNFTSLI	PPSMGNLTALT	ECVVSNITSIT;EEQKLNVSTAA	31.00 35.00 30.00 29.00 26.00 36.00 15.00 35.00 23.00 21.00 24.00	15.00 50.00 30.00 5.00 35.00 40.00 0.00 35.00 35.00 0.00 25.00	37.50 25.00 35.00 45.00 30.00 37.50 10.00 27.50 30.00 15.00 37.50	0	8	1	7	3	5
LOC_Os07g37810.1	432	7	8	4	2	2	PSRKNNVSAMK;ECVVSNITSIT;DGNPFNTSIAP;TKEPSNSSIAP	PPSMGNLTALT;GNTLGNFTSLI	EEQKLNVSTAA;DFSSNNLTGPL	22.50 31.25 27.50 31.25 33.75 32.50 15.00 26.25 22.50 12.50 28.75	15.00 37.50 32.50 2.50 25.00 32.50 0.00 32.50 30.00 0.00 22.50	40.00 10.00 27.50 40.00 27.50 27.50 2.50 22.50 15.00 40.00 12.50	0	8	1	7	3	5
Zm00001d015202_P001	253	4	1	0	0	1			QCDGPNVTAID			25.00 5.00 35.00 45.00 35.00 25.00 0.00 5.00 20.00 0.00 30.00	0	1	0	1	0	1
FGENESH00000058983	266	3	2	0	0	2			QCLGPNITAMD;AVKQLNLSSNS			22.50 0.00 27.50 17.50 10.00 22.50 2.50 20.00 22.50 17.50 27.50	1	1	1	1	1	1
LOC_Os02g04430.1	349	5	2	0	0	2			QCLGPNITAIE;AVKQLNLSSNS			22.50 0.00 30.00 30.00 17.50 22.50 0.00 15.00 25.00 10.00 30.00	1	1	1	1	1	1
AT4G22130.1	284	7	5	3	0	2	NLARNNLSGNL;YQLPPNLTSLN;DLSHNNFSGDL		SLSYMNVSGNS;ANNHFNGSIPK	30.00 15.00 15.00 23.33 28.33 33.33 3.33 36.67 21.67 31.67 11.67		30.00 12.50 20.00 25.00 0.00 25.00 5.00 30.00 15.00 15.00 40.00	1	4	4	1	5	0
Bra013591.1P	289	7	5	3	0	2	NLARNNLSGNL;YQLPPNLTSLN;DLSHNNFSGDL		SLSYMNVSGNS;ANNHFNGSIPK	28.33 15.00 13.33 21.67 28.33 31.67 3.33 36.67 23.33 33.33 10.00		30.00 12.50 17.50 25.00 0.00 27.50 5.00 30.00 17.50 15.00 40.00	1	4	4	1	5	0
Glyma15G111600.1.p	322	7	7	5	1	1	FVALANLSSLF;DLSFNNFSGDL;GSGSHNKTQVS;NVANNNFSGWI;NFARNNLSGNL	YQLPPNLTSLN	SLNYLNLSNNA	19.00 11.00 23.00 23.00 22.00 33.00 8.00 32.00 22.00 31.00 11.00	45.00 45.00 5.00 10.00 50.00 35.00 0.00 30.00 20.00 0.00 25.00	35.00 0.00 25.00 20.00 0.00 20.00 0.00 25.00 35.00 20.00 35.00	1	6	4	3	6	1
Medtr2g024330.1	363	7	8	6	1	1	NVAKNNFSGSI;NLARNNLTGNL;GEVFANHSHLD;PPGIINVTPQM;GARTSNGSLPP;DLSFNNFSGDL	YQLPPNLTSLN	SLTYLNVSNNA	30.83 25.83 32.50 25.00 26.67 41.67 16.67 42.50 30.00 39.17 20.00	45.00 45.00 5.00 10.00 45.00 30.00 0.00 30.00 20.00 0.00 25.00	35.00 0.00 25.00 20.00 0.00 20.00 0.00 20.00 35.00 20.00 35.00	1	7	4	4	6	2
Potri011G010500.1.p	288	7	8	6	1	1	FSSLSNLSTLN;NVANNNLSGWI;NLAINNFSGNL;GKSHRNRTHPG;DVSFNNLSGDI;YQLPPNLTSLN	GDVFHNLSLLS	SLSYLNVSRNS	20.00 16.67 19.17 17.50 29.17 31.67 9.17 35.83 18.33 26.67 10.00	15.00 55.00 30.00 0.00 25.00 40.00 0.00 40.00 40.00 0.00 30.00	35.00 0.00 30.00 20.00 0.00 25.00 0.00 25.00 35.00 20.00 35.00	1	7	4	4	7	1
Solyc02g081070.3.1	307	7	8	5	1	2	FSSLTNLSTLH;NLANNNISGNI;GRSRHNRSHSP;DLSSNNFSGDL;YQLPPNLTSLN	GELFSNHSDLG	TLSYLNLSHNS;PDLGLNGTLGY	26.00 17.00 18.00 19.00 30.00 33.00 9.00 35.00 22.00 24.00 11.00	15.00 50.00 30.00 0.00 25.00 40.00 0.00 40.00 40.00 0.00 30.00	35.00 20.00 25.00 32.50 0.00 30.00 5.00 30.00 15.00 17.50 32.50	1	7	4	4	7	1
PGSC0003DMP400029217	298	7	8	4	1	3	FSSLTNLSILH;GRSRNNRSHSP;DLSSNNFSGDL;YQLPPNLTSLN	GELFTNHSDLG	NLANNNISGNI;TLSYLNLSHNS;PDLGLNGTLGY	26.25 18.75 18.75 20.00 32.50 33.75 3.75 33.75 21.25 22.50 13.75	15.00 50.00 30.00 0.00 25.00 40.00 0.00 40.00 40.00 0.00 30.00	30.00 13.33 25.00 31.67 5.00 31.67 5.00 33.33 18.33 31.67 23.33	1	7	4	4	7	1
PGSC0003DMP400029218	298	7	8	4	1	3	FSSLTNLSILH;GRSRNNRSHSP;DLSSNNFSGDL;YQLPPNLTSLN	GELFTNHSDLG	NLANNNISGNI;TLSYLNLSHNS;PDLGLNGTLGY	26.25 18.75 18.75 20.00 32.50 33.75 3.75 33.75 21.25 22.50 13.75	15.00 50.00 30.00 0.00 25.00 40.00 0.00 40.00 40.00 0.00 30.00	30.00 13.33 25.00 31.67 5.00 31.67 5.00 33.33 18.33 31.67 23.33	1	7	4	4	7	1
Bradi1g35477.1.p	299	7	10	8	0	2	FISLSNLSSLY;SLASNNFSGNL;LSSIPNLTLGG;NIANNNFSGLI;DVSFNNMSGNL;VNVLSNLSLTT;SGMGLNGTLGY;YQLPPNLTYLS		AITSINLSGMG;SLVYLNLSHNS	17.50 21.25 23.12 17.50 25.62 33.75 5.00 33.75 15.00 24.38 14.38		30.00 0.00 17.50 22.50 0.00 25.00 0.00 27.50 35.00 20.00 37.50	2	8	6	4	10	0
Zm00001d036775_P001	283	7	7	6	0	1	DVSFNNLTGNL;VDVLSNISLAT;SGMELNGTLGY;YQLPSNLTYLN;NIADNNFSGMI;NLAKNNFSGNL		SLEYLNLSHNS	23.33 16.67 15.83 25.00 21.67 31.67 7.50 35.83 12.50 31.67 12.50		35.00 0.00 25.00 20.00 0.00 20.00 0.00 20.00 30.00 20.00 35.00	1	6	5	2	7	0
Zm00001d046655_P001	289	7	7	6	0	1	DISFNNLTGNL;VDVISNISLAT;SGMELNGTLGY;YQLPSNLTYLN;DIASNNFSGMI;NLAKNNFSGNL		SLEYLNLSHNS	23.33 16.67 15.83 25.00 20.00 31.67 8.33 36.67 13.33 30.83 12.50		35.00 0.00 30.00 20.00 0.00 20.00 0.00 20.00 35.00 20.00 35.00	1	6	5	2	7	0
Bradi3g06590.1.p	289	7	8	5	1	2	PRNRPNNSGGS;IGSLSNISSLY;NIANNNFSGWI;NLATNNFSGNL;QGVSCNGSGVT	YQLPPNLTYLN	SIEYLNISHNS;AGTGLNGSLGY	18.00 7.00 16.00 18.00 16.00 35.00 13.00 31.00 27.00 20.00 13.00	40.00 40.00 0.00 5.00 45.00 30.00 0.00 30.00 20.00 0.00 25.00	35.00 20.00 27.50 32.50 0.00 30.00 5.00 27.50 17.50 20.00 27.50	1	7	4	4	6	2
Zm00001d015649_P003	288	7	4	2	1	1	IGSLSNLSSLY;NIANNNFSGWI	YQLPPNLTNLN	SIEYLNLSHNS	15.00 12.50 27.50 12.50 25.00 32.50 2.50 30.00 17.50 20.00 7.50	40.00 45.00 0.00 5.00 50.00 30.00 0.00 30.00 25.00 0.00 25.00	35.00 0.00 30.00 20.00 0.00 20.00 0.00 20.00 35.00 20.00 35.00	1	3	2	2	4	0
FGENESH00000027919	320	7	4	2	1	1	LGFLSNLSSLY;NLATNNLSGNL	YQLPPNLTYLN	SLEYLNVSHNS	12.50 17.50 30.00 12.50 25.00 35.00 2.50 27.50 20.00 22.50 10.00	20.00 40.00 5.00 5.00 40.00 30.00 0.00 25.00 20.00 0.00 25.00	35.00 0.00 25.00 15.00 0.00 20.00 0.00 15.00 25.00 15.00 30.00	1	3	2	2	4	0
LOC_Os02g09740.1	368	8	5	3	1	1	LGSLSNLSSLY;NLATNNLSGNL;EQSPENTSVAT	YQLPPNLTYLN	SLEYLNVSHNS	26.67 25.00 23.33 21.67 36.67 35.00 13.33 41.67 26.67 31.67 25.00	40.00 40.00 0.00 5.00 50.00 30.00 0.00 30.00 20.00 0.00 25.00	35.00 0.00 30.00 20.00 0.00 20.00 0.00 20.00 30.00 20.00 35.00	1	4	2	3	4	1
PDK_30s661041g001	267	5	7	6	0	1	NIANDNFSGWI;NLAKNNLSGNL;SGMGLNGTLGY;PHKNRNHTKAP;DLSFNNLTGDL;LSSLSNLSSLY		SLNYLNVSHNS	19.17 15.00 23.33 28.33 21.67 34.17 8.33 30.00 20.83 26.67 16.67		40.00 0.00 30.00 20.00 0.00 25.00 0.00 20.00 40.00 20.00 40.00	1	6	4	3	5	2
Mapoly0090s0074.1.p	353	7	3	3	0	0	RLANNNFTGNI;DDKQANSSSWL;PKSFSNLTSLT			30.00 33.33 40.00 31.67 31.67 41.67 18.33 38.33 33.33 28.33 20.00			0	3	1	2	2	1
Pp3c6_26930V3.1	281	7	1	1	0	0	GMHPRNMTALD			35.00 50.00 10.00 5.00 45.00 30.00 0.00 30.00 20.00 0.00 20.00			0	1	0	1	1	0
Pp3c4_12460V3.3	288	6	3	1	0	2	NIENNNFTGYL		DVSYNNISGDL;SLEVINLSNNQ	25.00 0.00 30.00 30.00 15.00 35.00 5.00 30.00 15.00 40.00 5.00		30.00 0.00 25.00 22.50 7.50 27.50 0.00 27.50 25.00 32.50 17.50	1	2	3	0	3	0
Pp3c3_19490V3.2	287	7	4	3	0	1	NLSNNNLTGNM;PSGTSNGSSSH;TGWTQNASNPC		ALTVVNLSNNN	18.33 21.67 10.00 33.33 35.00 35.00 26.67 25.00 33.33 31.67 18.33		35.00 0.00 25.00 20.00 0.00 20.00 0.00 20.00 35.00 20.00 35.00	1	3	2	2	2	2
Pp3c23_14050V3.1	292	7	6	3	1	2	LKELTNLTELN;QLTLWNSSGGD;RISGNNFSNQP	PLSMSNLTNLQ	ICTGSNVTELH;NLTELNLSHNK	20.00 15.00 31.67 21.67 21.67 36.67 11.67 35.00 31.67 25.00 20.00	25.00 35.00 30.00 0.00 20.00 40.00 0.00 40.00 40.00 0.00 30.00	22.50 0.00 30.00 30.00 17.50 25.00 0.00 17.50 27.50 10.00 32.50	1	5	1	5	3	3
AL3G26680.t1	289	7	0	0	0	0							0	0	0	0	0	0
AT3G14350.1	286	7	1	1	0	0	SGNRGNRSNGD			30.00 40.00 30.00 55.00 20.00 50.00 35.00 40.00 35.00 25.00 50.00			0	1	0	1	0	1
Bra027347.1P	288	7	1	1	0	0	ILGDTNASDAA			5.00 15.00 10.00 25.00 25.00 35.00 45.00 45.00 20.00 15.00 35.00			0	1	0	1	0	1
Bra021551.1P	286	7	0	0	0	0							0	0	0	0	0	0
AT1G53730.2	287	7	0	0	0	0							0	0	0	0	0	0
Bra030923.1P	285	7	0	0	0	0							0	0	0	0	0	0
Bra039687.1P	293	7	3	2	0	1	LDSLTNLTELD;SHKSTNHSSID		NWRGVNCSGTR	12.50 30.00 37.50 12.50 32.50 37.50 12.50 32.50 32.50 12.50 40.00		35.00 5.00 25.00 0.00 0.00 20.00 0.00 35.00 40.00 35.00 25.00	0	3	0	3	1	2
Potri003G073700.1.p	276	7	1	1	0	0	HKSGGNASPSG			35.00 35.00 40.00 20.00 50.00 40.00 50.00 15.00 25.00 40.00 45.00			0	1	0	1	0	1
Potri001G161600.1.p	275	7	1	1	0	0	QKSGGNDSSSG			50.00 60.00 45.00 60.00 60.00 55.00 55.00 55.00 55.00 50.00 40.00			0	1	0	1	0	1
Glyma16G015400.1.p	312	7	0	0	0	0							0	0	0	0	0	0
Glyma07G046800.1.p	311	7	0	0	0	0							0	0	0	0	0	0
Medtr8g023560.1	337	7	0	0	0	0							0	0	0	0	0	0
Glyma03G262700.2.p	326	7	4	3	1	0	NVENNNFTGWI;NLAYNNITGTV;GVDFHNLSTLS	PYSISNLTALT		18.33 16.67 25.00 18.33 16.67 35.00 1.67 36.67 28.33 28.33 11.67	15.00 40.00 30.00 0.00 25.00 35.00 0.00 35.00 35.00 0.00 30.00		0	4	2	2	4	0
Glyma19G261700.1.p	339	7	6	5	0	1	GVDFLNLSTLS;PYSISNLTALT;LEKQDNQSFAP;NVENNNFTGWI;NLAYNNITGTV		ALTDLNFSHNQ	22.00 29.00 34.00 24.00 27.00 39.00 9.00 40.00 27.00 23.00 22.00		35.00 0.00 30.00 25.00 0.00 20.00 0.00 25.00 35.00 20.00 35.00	1	5	3	3	5	1
Medtr7g117520.1	346	7	6	4	1	1	NFANNNLTGPL;NVNFQNLSTLS;LEKLGNQSTVP;NVENNNFTGWI	PYSISNLTSLT	RVTQINLSNLA	25.00 26.25 32.50 22.50 27.50 40.00 11.25 38.75 28.75 27.50 21.25	15.00 40.00 30.00 0.00 20.00 30.00 0.00 35.00 35.00 0.00 30.00	25.00 0.00 15.00 25.00 0.00 30.00 0.00 30.00 40.00 25.00 45.00	1	5	3	3	5	1
Solyc12g055720.2.1	279	7	4	1	1	2	HKSRENSSNPG	VAILVNFSSFV	SLQYLNVSHNQ;TCSGNNVTEIK	35.00 45.00 45.00 20.00 50.00 40.00 55.00 15.00 25.00 50.00 50.00	5.00 5.00 5.00 5.00 5.00 10.00 10.00 10.00 10.00 10.00 5.00	27.50 0.00 30.00 32.50 17.50 22.50 0.00 17.50 30.00 10.00 32.50	1	3	1	3	1	3
PGSC0003DMP400050259	275	7	3	1	1	1	HKSRDNSSNSG	VAILANFSSFV	SLQYLNVSHNQ	35.00 50.00 50.00 55.00 65.00 50.00 55.00 40.00 55.00 55.00 40.00	5.00 5.00 5.00 5.00 5.00 10.00 10.00 10.00 5.00 10.00 5.00	35.00 0.00 25.00 20.00 0.00 20.00 0.00 25.00 30.00 20.00 35.00	1	2	1	2	1	2
PGSC0003DMP400050258	251	6	2	1	1	0	HKSRDNSSNSG	VAILANFSSFV		50.00 60.00 50.00 55.00 65.00 60.00 50.00 55.00 60.00 60.00 50.00	5.00 5.00 5.00 5.00 5.00 10.00 10.00 10.00 10.00 10.00 5.00		0	2	0	2	0	2
PGSC0003DMP400008719	278	7	3	2	0	1	PAAPANKSTQS;SGGNGNSSSGG		SLQYLNVSHNQ	15.00 20.00 17.50 20.00 37.50 20.00 37.50 27.50 22.50 27.50 25.00		35.00 0.00 25.00 20.00 0.00 20.00 0.00 25.00 30.00 20.00 35.00	1	2	1	2	1	2
Solyc03g123740.3.1	288	6	3	2	0	1	YVKSLNLTAIC;HKSGGNNSPSD		FNIFINVSHNQ	17.50 22.50 20.00 30.00 25.00 35.00 22.50 25.00 30.00 35.00 27.50		25.00 20.00 25.00 15.00 0.00 25.00 0.00 20.00 30.00 15.00 30.00	1	2	1	2	1	2
PGSC0003DMP400016186	282	7	2	1	0	1	HKSGGNNSPTD		SLRYLNVSHNQ	25.00 20.00 30.00 15.00 35.00 45.00 30.00 50.00 25.00 40.00 35.00		35.00 0.00 25.00 20.00 0.00 20.00 0.00 25.00 35.00 20.00 35.00	1	1	1	1	1	1
Bradi1g72430.2.p	292	7	0	0	0	0							0	0	0	0	0	0
FGENESH00000010024	342	7	1	1	0	0	NQLQGNITDVF			20.00 35.00 5.00 40.00 25.00 50.00 5.00 15.00 55.00 30.00 0.00			0	1	0	1	1	0
LOC_Os03g08550.1	387	7	1	1	0	0	NQLQGNITDVF			20.00 35.00 5.00 40.00 25.00 50.00 5.00 15.00 55.00 30.00 0.00			0	1	0	1	1	0
Zm00001d030551_P001	292	7	2	2	0	0	HSNGSNNSSSG;PGQHSNGSNNS			35.00 25.00 37.50 30.00 20.00 27.50 35.00 30.00 20.00 27.50 30.00			0	2	0	2	0	2
FGENESH00000009720	321	6	2	2	0	0	NQLQGNMTDVF;PGRHSNGSGSS			27.50 37.50 22.50 40.00 30.00 52.50 20.00 27.50 47.50 32.50 25.00			0	2	0	2	1	1
LOC_Os10g25090.1	390	7	3	3	0	0	NQLQGNMTDVF;PGRHSNGSGSS;PKIERNQSFDD			28.33 38.33 20.00 36.67 28.33 36.67 28.33 30.00 31.67 36.67 35.00			0	3	0	3	1	2
Bradi1g21040.2.p	336	8	3	3	0	0	FNQLTNLTTMD;SRNGNNGSSDS;SGMGLNGTLGY			23.33 36.67 35.00 21.67 26.67 46.67 20.00 33.33 21.67 25.00 35.00			0	3	1	2	2	1
Zm00001d022155_P001	290	7	4	3	0	1	SGMRLNGTLGY;FSQLTNLTTLD;QNNKFNGTIDV		NLAVNNFTGTV	18.33 33.33 23.33 26.67 13.33 38.33 6.67 33.33 8.33 11.67 18.33		20.00 0.00 15.00 25.00 10.00 25.00 5.00 40.00 20.00 50.00 0.00	0	4	3	1	4	0
FGENESH00000058209	317	6	4	4	0	0	FNQLTNLTTFN;NLAENNFTGSI;QNNGFNGTIDV;SGMGINGTLGY			21.25 26.25 21.25 26.25 11.25 36.25 6.25 35.00 11.25 21.25 20.00			0	4	3	1	4	0
LOC_Os07g42626.1	400	7	4	3	0	1	QNNGFNGTIDV;SGMGINGTLGY;FNQLTNLTTLD		NLAENNFTGSI	20.00 31.67 25.00 28.33 11.67 38.33 8.33 31.67 8.33 10.00 20.00		20.00 0.00 20.00 30.00 10.00 30.00 5.00 35.00 20.00 50.00 0.00	0	4	3	1	4	0
Bradi1g60397.2.p	295	8	3	3	0	0	NPTDSNNSHST;FNQLTNLTTLD;NLEKNNFTGTL			18.33 16.67 33.33 23.33 23.33 40.00 11.67 40.00 25.00 28.33 26.67			0	3	1	2	2	1
FGENESH00000009415	371	8	2	1	1	0	RLNLENNSFTG	PDSFSNLTSLT		20.00 0.00 20.00 0.00 20.00 30.00 10.00 30.00 5.00 35.00 20.00	15.00 45.00 30.00 5.00 35.00 35.00 0.00 35.00 35.00 0.00 25.00		1	1	1	1	2	0
LOC_Os03g27990.1	420	8	2	1	1	0	RLNLENNSFTG	PDSFSNLTSLT		20.00 0.00 20.00 0.00 20.00 25.00 10.00 30.00 5.00 35.00 20.00	15.00 45.00 30.00 5.00 30.00 35.00 0.00 35.00 35.00 0.00 25.00		1	1	1	1	2	0
PDK_30s861931g002	273	7	4	2	1	1	NQLQGNLSDMF;FGQLTNLTTMD	CIWIWNASFVN	PLKYLNLSHNQ	10.00 32.50 22.50 20.00 32.50 45.00 2.50 22.50 37.50 15.00 10.00	5.00 5.00 10.00 5.00 10.00 10.00 5.00 10.00 10.00 5.00 15.00	35.00 0.00 30.00 20.00 0.00 25.00 0.00 25.00 35.00 20.00 35.00	1	3	1	3	3	1
AL3G24800.t1	274	7	2	1	1	0	RHIDRNSSGGG	PQSFANLTGLK		40.00 40.00 0.00 40.00 45.00 10.00 40.00 10.00 50.00 55.00 45.00	15.00 45.00 35.00 5.00 30.00 35.00 0.00 35.00 35.00 0.00 30.00		0	2	0	2	1	1
AT3G13065.1	275	7	2	1	1	0	RHIDRNSSGGG	PQSFANLTGLK		35.00 35.00 0.00 40.00 30.00 10.00 35.00 15.00 45.00 45.00 45.00	15.00 45.00 30.00 5.00 30.00 35.00 0.00 35.00 35.00 0.00 30.00		0	2	0	2	1	1
Potri007G002600.1.p	328	7	2	2	0	0	FLEEDNGSWHR			40.00 35.00 55.00 60.00 55.00 55.00 35.00 45.00 30.00 50.00 45.00			0	2	0	2	0	2
Potri014G001200.1.p	264	7	0	0	0	0							0	0	0	0	0	0
AL2G39430.t1	267	7	1	1	0	0	PQSFANLTSLK			15.00 45.00 30.00 5.00 25.00 35.00 0.00 35.00 35.00 0.00 25.00			0	1	0	1	1	0
AT1G78980.1	270	7	1	0	1	0		PQSFANLTSLK			15.00 45.00 30.00 5.00 25.00 35.00 0.00 35.00 35.00 0.00 25.00		0	1	0	1	1	0
Glyma08G225900.1.p	345	7	1	0	0	1			SVTEINLSDLG			25.00 0.00 15.00 25.00 0.00 30.00 0.00 35.00 40.00 25.00 45.00	1	0	1	0	1	0
Solyc06g063360.4.1	277	7	1	0	0	1			DVTEINLSGLG			25.00 0.00 10.00 25.00 0.00 30.00 0.00 35.00 40.00 25.00 40.00	1	0	1	0	1	0
Bradi4g37900.1.p	269	7	0	0	0	0							0	0	0	0	0	0
Zm00001d006335_P003	276	7	1	0	0	1			SVTEINLSGLE			25.00 0.00 10.00 25.00 0.00 30.00 0.00 30.00 40.00 25.00 45.00	1	0	1	0	1	0
FGENESH00000019596	286	5	2	2	0	0	SVLRRNHSSPV;ESGRRNSSVVN			35.00 32.50 32.50 42.50 45.00 47.50 52.50 60.00 42.50 47.50 55.00			0	2	0	2	0	2
PDK_30s882821g005	212	5	0	0	0	0							0	0	0	0	0	0
evm_27.model.AmTr_v1.0_scaffold00088.155	224	4	3	1	0	2	LLTSWNGTESS		SMTHLNLSNNR;DISNNNFSGYT	10.00 5.00 25.00 25.00 5.00 40.00 45.00 45.00 30.00 35.00 20.00		22.50 0.00 25.00 27.50 7.50 30.00 2.50 27.50 22.50 35.00 15.00	1	2	2	1	2	1
PotriT075300.1.p	229	5	6	2	2	2	EFVKANSTCGV;SWDFANHTEGF	PSSIANLSFLN;PPGIENCTSLT	DLSFNNFSGEI;LHRLRNFSVAD	32.50 10.00 25.00 27.50 35.00 22.50 35.00 27.50 27.50 32.50 25.00	12.50 37.50 25.00 0.00 17.50 22.50 0.00 22.50 17.50 0.00 22.50	12.50 17.50 27.50 15.00 22.50 27.50 2.50 32.50 12.50 30.00 17.50	1	5	2	4	5	1
Solyc12g096710.2.1	240	5	3	2	1	0	VESFENNSELC;ILDLSNNTFSG	PRGIQNCTSLT		10.00 17.50 22.50 0.00 27.50 37.50 25.00 35.00 22.50 25.00 17.50	10.00 35.00 20.00 0.00 20.00 15.00 0.00 15.00 5.00 0.00 20.00		1	2	1	2	2	1
PGSC0003DMP400051125	228	5	4	3	1	0	VESFENNSELC;ILDLSNNTFSG;FWDFSNATEGF	PRGIQNCTSLT		15.00 10.00 28.33 13.33 30.00 38.33 30.00 35.00 26.67 23.33 16.67	10.00 35.00 20.00 0.00 25.00 15.00 0.00 20.00 10.00 0.00 20.00		1	3	1	3	2	2
PGSC0003DMP400051124	238	5	4	3	1	0	AHSFANNSELC;SVANNNLTGPV;SWDFSNVTEGF	PQGIRNCTSLI		21.67 10.00 18.33 26.67 20.00 30.00 25.00 36.67 30.00 25.00 11.67	10.00 35.00 20.00 0.00 25.00 15.00 0.00 20.00 10.00 0.00 20.00		0	4	1	3	2	2

## Sheet: SG_vi_1
seq_id	ECD length	LRR Num.	N+ Num.	N+ in coil	N+ in helix	N+ in sheet	Residues around N+ in coil	Residues around N+ in helix	Residues around N+ in sheet	Avr_acc20_around_N+ in coil	Avr_acc20_around_N+ in helix	Avr_acc20_around_N+ in sheet	N+ in the internal side	N+ out the internal side	N+ in the internal and literal side	N+ our the internal nor literal side	N+ in the LRR (len 24)	N+ out the LRR (len 24)
evm_27.model.AmTr_v1.0_scaffold00078.104	404	10	7	2	1	4	VNLPSNLSVLS;TLALRNNTFSA	GSLVQNLSCNK	GLRLLNLSRNS;IPPTSNLTVIC;KFASSNQSLSS;NLQVLNMSSNF	12.50 12.50 30.00 0.00 30.00 37.50 10.00 35.00 12.50 20.00 25.00	20.00 50.00 5.00 15.00 50.00 35.00 0.00 20.00 35.00 5.00 40.00	26.25 10.00 22.50 13.75 10.00 17.50 3.75 16.25 17.50 15.00 25.00	3	4	3	4	5	2
AL5G11990.t1	353	8	6	4	1	1	SGSLPNSSCSS;TVSLKNNSFRS;LTVTGNRTSKL;VLQSWNDTTNF	SKSFRNQTVLF	SLVSLNLSSNF	21.25 12.50 27.50 12.50 18.75 33.75 35.00 23.75 17.50 38.75 11.25	45.00 10.00 25.00 30.00 15.00 10.00 15.00 5.00 0.00 15.00 0.00	25.00 0.00 30.00 20.00 0.00 25.00 0.00 20.00 30.00 15.00 30.00	2	4	2	4	3	3
AT2G02780.1	350	8	5	2	2	1	TVSLKNNSFRS;LTVTGNRTSKL	SKSFSNQTVLF;SGSLPNSSCTS	SLESLNLSSNF	12.50 10.00 10.00 2.50 25.00 25.00 27.50 32.50 15.00 42.50 15.00	42.50 12.50 40.00 17.50 10.00 27.50 27.50 5.00 10.00 22.50 0.00	25.00 0.00 30.00 20.00 0.00 25.00 0.00 20.00 30.00 20.00 30.00	2	3	2	3	3	2
Bra024807.1P	353	8	7	5	1	1	TDNLLNGSVFD;SVSLKNNSFRS;SGSLPNSTCSS;LTITGNRTSKL;NCLSLNGTPNA	SKSFKNQTVLF	SLQSLNLSSNF	20.00 19.00 17.00 16.00 17.00 37.00 25.00 25.00 20.00 37.00 16.00	45.00 10.00 25.00 25.00 10.00 10.00 15.00 0.00 0.00 10.00 0.00	30.00 0.00 30.00 20.00 0.00 25.00 0.00 20.00 25.00 15.00 30.00	2	5	3	4	4	3
AL1G26280.t1	353	8	7	3	1	3	TVSLKNNSFGS;LTVTGNRTVKL;LRSWSNRTNFC	SGSLPNSSLCS	ANNLFNGSVPD;SLQSLNLSSNF;LPSLQNLSLAQ	8.33 20.00 18.33 8.33 30.00 33.33 28.33 25.00 15.00 31.67 8.33	40.00 20.00 50.00 5.00 15.00 50.00 35.00 5.00 25.00 35.00 5.00	16.67 25.00 28.33 18.33 11.67 28.33 6.67 28.33 11.67 16.67 35.00	3	4	4	3	5	2
AT1G14390.1	352	8	8	4	1	3	LRSWSNWTNFC;TISLKNNSFGS;LTVTGNRTVKL;NCLSINGSPSA	SGSLPNSSLCN	ANNLFNGSVPD;SLQSLNLSSNF;LPSLQNLSLAQ	7.50 20.00 15.00 12.50 26.25 36.25 22.50 20.00 20.00 35.00 10.00	40.00 20.00 50.00 5.00 15.00 50.00 40.00 5.00 30.00 35.00 5.00	15.00 25.00 28.33 16.67 10.00 28.33 6.67 28.33 11.67 15.00 35.00	3	5	4	4	5	3
Bra026223.1P	351	8	8	5	1	2	SGSLPNSSLCS;TVSLKNNSFGS;LTVTGNRTVKL;LRSWSNFTNFC	SKTFHNQTVVY	SLQALNLSSNF;LPSLQNLTLAQ	16.25 21.25 26.25 10.00 26.25 36.25 30.00 21.25 16.25 32.50 8.75	45.00 5.00 25.00 30.00 20.00 5.00 20.00 10.00 0.00 15.00 0.00	10.00 20.00 32.50 10.00 12.50 22.50 0.00 20.00 15.00 17.50 32.50	3	5	3	5	4	4
Potri001G147700.1.p	347	9	11	8	1	2	LSGGKNASYQH;LTVVGNKSSSS;ILSLKNLTSLV;NTLSDNFSIDA;SCIASNTSTRT;GALPTNISCSV;LQGWNNWTNFC;TIILKNNSLRS	FTTLTNLSNLK	AHNLLNGTVPD;SLQALNISYNF	13.75 28.12 14.38 20.00 31.88 30.62 23.75 25.62 21.25 23.75 23.75	10.00 40.00 30.00 0.00 20.00 35.00 0.00 35.00 35.00 0.00 30.00	27.50 17.50 25.00 27.50 2.50 32.50 10.00 35.00 20.00 20.00 37.50	3	8	4	7	7	4
Glyma08G297400.1.p	355	8	5	3	0	2	LTIIGNKTSPS;NHLSGNLSVNM;TIVLRNNSLRS		VDNLFNGSIPD;SLEVLNISSNF	15.00 18.33 8.33 20.00 25.00 38.33 23.33 20.00 31.67 33.33 23.33		27.50 17.50 25.00 27.50 2.50 32.50 10.00 32.50 20.00 20.00 35.00	2	3	3	2	4	1
Glyma18G124500.1.p	354	8	5	3	0	2	LTIIGNKTSPS;NHLSGNLSVNM;TIMLRNNSLRS		VDNLFNGSVPD;SLEVLNISSNF	15.00 20.00 8.33 16.67 23.33 36.67 23.33 23.33 28.33 40.00 20.00		27.50 17.50 25.00 27.50 2.50 32.50 10.00 35.00 22.50 20.00 37.50	2	3	3	2	4	1
Medtr8g468500.1	338	8	5	2	0	3	LTIIGNKTSPS;LQGWNNWTNFC		SLEILNISSNF;NKFSGNLSMNS;SLHYLNLSSNK	0.00 30.00 20.00 5.00 30.00 35.00 22.50 20.00 27.50 15.00 12.50		30.00 13.33 21.67 28.33 8.33 33.33 1.67 18.33 41.67 26.67 26.67	2	3	2	3	3	2
Solyc05g007120.3.1	354	8	4	1	0	3	GSSSRNRTVIN		SLEVLNISSNF;ARNLFNGSVPD;NLVSLNLSNNF	25.00 45.00 5.00 35.00 40.00 0.00 25.00 20.00 0.00 20.00 0.00		30.00 11.67 23.33 25.00 1.67 28.33 6.67 28.33 26.67 16.67 35.00	2	2	3	1	3	1
PGSC0003DMP400030825	351	8	4	1	1	2	ARNLLNGSVPD	SSSSRNRTVIN	SLEVLNITSNF;NLVSLNLSNNI	20.00 35.00 20.00 35.00 5.00 40.00 25.00 45.00 5.00 20.00 40.00	5.00 35.00 40.00 0.00 35.00 35.00 5.00 25.00 10.00 20.00 25.00	37.50 0.00 27.50 20.00 0.00 22.50 0.00 20.00 37.50 20.00 35.00	2	2	3	1	3	1
PGSC0003DMP400030824	351	8	4	1	1	2	ARNLLNGSVPD	SSSSRNRTVIN	SLEVLNITSNF;NLVSLNLSNNI	20.00 35.00 20.00 35.00 5.00 40.00 25.00 45.00 5.00 20.00 40.00	5.00 35.00 40.00 0.00 35.00 35.00 5.00 25.00 10.00 20.00 25.00	37.50 0.00 27.50 20.00 0.00 22.50 0.00 20.00 37.50 20.00 35.00	2	2	3	1	3	1
Bradi1g37210.1.p	357	8	4	2	0	2	CVRSSNSSGIT;SRNLLNGTMPS		ALRALNLSANY;VLADNNFTGKI	27.50 17.50 20.00 40.00 10.00 37.50 15.00 32.50 15.00 12.50 25.00		27.50 0.00 25.00 30.00 10.00 32.50 2.50 30.00 25.00 35.00 17.50	1	3	3	1	4	0
LOC_Os06g38970.1	417	8	5	2	1	2	AALPANFSADA;ACMRGNSSART	NGAVPNLSGLA	ALRVLNLTGNC;VLADNNFTGRI	32.50 22.50 0.00 27.50 35.00 10.00 25.00 17.50 12.50 22.50 25.00	40.00 20.00 45.00 5.00 20.00 40.00 5.00 25.00 40.00 0.00 40.00	30.00 0.00 27.50 30.00 10.00 30.00 2.50 30.00 27.50 35.00 20.00	1	4	2	3	4	1
Zm00001d046488_P001	359	8	6	3	0	3	PSPPPNATAAA;PCMRGNSSART;SWNWLNGTVPS		VLDDNNFTGGI;ALRYINLSRNR;ALQQLNLSSNY	36.67 36.67 20.00 30.00 31.67 26.67 23.33 35.00 3.33 16.67 20.00		31.67 0.00 26.67 26.67 5.00 28.33 1.67 25.00 28.33 30.00 25.00	2	4	4	2	5	1
AL3G13580.t1	382	10	7	3	1	3	HIIGDNGTHML;LSSWNNFTDFC;PSSLINLSGLR	GRLSANLSCNS	AITYLNISHNK;RKNVFNGSLPS;SLEILNVSSNF	16.67 28.33 31.67 15.00 28.33 43.33 11.67 30.00 31.67 16.67 10.00	20.00 50.00 5.00 15.00 50.00 35.00 5.00 25.00 40.00 5.00 40.00	31.67 13.33 26.67 26.67 1.67 30.00 6.67 28.33 23.33 18.33 38.33	2	5	3	4	5	2
Bra031975.1P	386	10	6	3	1	2	CNSEPNSSLTV;LTSWNNFTDFC;RKNAFNGSLPS	GRLSTNLSCNS	SLEILNVSSNF;AITYLNISHNK	11.67 38.33 25.00 26.67 25.00 30.00 25.00 23.33 18.33 10.00 16.67	20.00 50.00 5.00 15.00 50.00 35.00 5.00 25.00 35.00 5.00 40.00	35.00 0.00 30.00 20.00 0.00 22.50 0.00 20.00 32.50 17.50 35.00	2	4	3	3	4	2
Bra001089.1P	381	10	6	2	1	3	CNSEPNASLTV;LNSWNNFTDFC	GRLSTNISCNS	AITYLNISHNK;RKNAFNGSLPS;SLEILNVSSNF	5.00 40.00 25.00 20.00 37.50 30.00 27.50 17.50 25.00 10.00 2.50	20.00 50.00 5.00 15.00 50.00 35.00 5.00 20.00 40.00 5.00 40.00	31.67 13.33 26.67 26.67 1.67 30.00 8.33 28.33 23.33 16.67 38.33	2	4	3	3	4	2
AT3G03770.2	384	10	6	2	1	3	HIIGDNGTHML;LNSWNNYTDFC	GRLSANLSCNS	SLEILNVSSNF;AITYLNISHNK;RKNVLNGSLPS	15.00 20.00 30.00 17.50 32.50 45.00 17.50 30.00 30.00 25.00 2.50	25.00 50.00 5.00 15.00 50.00 35.00 5.00 25.00 40.00 5.00 40.00	33.33 13.33 26.67 26.67 1.67 30.00 6.67 30.00 23.33 16.67 38.33	2	4	3	3	4	2
Glyma16G037500.3.p	378	10	8	4	1	3	LSNWNNNTDFC;RCLVSNSSDST;TPLPRNFSIDS;CNTDSNSSSLN	GMLFENLSCNS	SLEIFNMSSNF;SITYLNISWNK;KNNKFNGSLPN	16.25 36.25 12.50 21.25 33.75 20.00 23.75 15.00 18.75 20.00 23.75	25.00 50.00 5.00 15.00 55.00 40.00 5.00 25.00 40.00 5.00 40.00	31.67 13.33 26.67 26.67 1.67 30.00 8.33 30.00 26.67 20.00 41.67	2	6	3	5	5	3
Glyma19G115800.7.p	377	10	8	5	1	2	CNTDSNSSLTV;ALSNWNSSTDF;RCLVSNSSDST;TPLPRNFSIDS;KNNKFNGSLPK	GMLFENLSCNS	SLEIVNMSSNF;SITYLNISGNK	24.00 31.00 14.00 32.00 24.00 25.00 29.00 26.00 11.00 25.00 24.00	25.00 50.00 5.00 15.00 50.00 40.00 5.00 25.00 40.00 5.00 40.00	37.50 0.00 30.00 22.50 0.00 22.50 0.00 17.50 35.00 20.00 35.00	2	6	3	5	5	3
Medtr7g086420.4	370	10	8	3	2	3	ALSNWNNSTDF;PPLPKNFSIDS;CNTDSNSSLTV	GMLFGNLSCNS;ILLSINHSEQL	SLEIVNMSSNH;SIAYLNISRNK;KNNLFNGSLPN	13.33 26.67 18.33 33.33 25.00 25.00 30.00 16.67 16.67 28.33 15.00	15.00 30.00 5.00 10.00 30.00 27.50 12.50 20.00 35.00 20.00 32.50	35.00 13.33 26.67 26.67 1.67 30.00 8.33 30.00 25.00 20.00 40.00	2	6	3	5	4	4
Glyma17G187200.7.p	378	10	5	1	1	3	LLLPRNFSIDS	GMLFENLSCNP	SITYVNISGNK;SLEIVNVSSNF;KNNLFNSSLPD	0.00 30.00 0.00 25.00 30.00 20.00 25.00 5.00 25.00 20.00 40.00	20.00 50.00 5.00 15.00 50.00 35.00 5.00 25.00 40.00 5.00 40.00	31.67 13.33 26.67 26.67 1.67 31.67 8.33 30.00 25.00 20.00 41.67	2	3	3	2	4	1
Medtr6g027720.1	380	10	6	2	1	3	SSLPDNMSSYY;QILPKNFSIDS	GMLFENLSCNS	SLEIVNMSSNF;TITYLNISSNK;KQNLFNGSLPD	17.50 35.00 2.50 20.00 40.00 27.50 12.50 17.50 30.00 7.50 37.50	25.00 50.00 5.00 15.00 50.00 40.00 5.00 25.00 40.00 5.00 40.00	31.67 13.33 26.67 26.67 1.67 30.00 8.33 28.33 25.00 20.00 38.33	2	4	3	3	5	1
Potri019G039000.3.p	377	10	6	3	1	2	ALSSWNSTTDF;PLLPRNFSIDS;CNTEPNASVTV	GMLFENQSCSA	SLEILNVSSNF;KKNMLNGSLPD	11.67 28.33 16.67 28.33 23.33 25.00 26.67 18.33 13.33 21.67 15.00	25.00 50.00 5.00 15.00 50.00 40.00 5.00 25.00 40.00 5.00 40.00	30.00 20.00 25.00 30.00 2.50 32.50 12.50 35.00 17.50 20.00 37.50	1	5	2	4	3	3
Solyc10g081420.2.1	390	10	5	4	0	1	LSNWNNDTDFC;ICYEGNITQLH;VLSVKNNSLEG;ASQLHNFSIDS		SLSRNNFTGDV	20.00 10.00 27.50 11.25 27.50 33.75 16.25 21.25 21.25 20.00 20.00		20.00 0.00 20.00 35.00 20.00 40.00 5.00 35.00 20.00 45.00 5.00	1	4	2	3	2	3
PGSC0003DMP400049037	385	10	5	3	0	2	APQLHNFSIDS;LSNWNNDTDFC;VLSVKNNSLDG		ICYEDNITQLH;SLSRNNFTGDV	21.67 18.33 28.33 3.33 31.67 38.33 21.67 26.67 18.33 26.67 20.00		17.50 0.00 25.00 37.50 27.50 30.00 2.50 25.00 22.50 22.50 12.50	1	4	2	3	2	3
PGSC0003DMP400049034	383	10	5	3	0	2	APQLHNFSIDS;LSNWNNDTDFC;VLSVKNNSLDG		SLSRNNFTGDV;ICYEDNITQLH	21.67 18.33 26.67 3.33 30.00 40.00 21.67 26.67 18.33 26.67 18.33		17.50 0.00 25.00 37.50 27.50 30.00 2.50 25.00 25.00 22.50 12.50	1	4	2	3	2	3
Solyc01g068360.3.1	389	10	3	2	0	1	VCYDENITQLH;LSSWNNETDFC		SLSKNNFSGDV	7.50 17.50 32.50 22.50 42.50 32.50 17.50 17.50 35.00 10.00 15.00		20.00 0.00 20.00 40.00 20.00 40.00 5.00 40.00 20.00 45.00 5.00	0	3	1	2	1	2
PGSC0003DMP400031312	384	10	3	2	0	1	LSSWSNETDFC;VCYDENITQLH		SLSKNNFSGDV	5.00 17.50 32.50 22.50 42.50 32.50 20.00 17.50 32.50 10.00 15.00		20.00 0.00 20.00 35.00 20.00 35.00 5.00 40.00 20.00 45.00 5.00	0	3	1	2	1	2
Bradi1g56540.1.p	405	10	5	3	1	1	VLSLRNNSLSG;LSSWRNSTDFC;VLASNNISGNL	GKLSGNASCGE	SLEIVNVSSNY	15.00 11.67 23.33 13.33 25.00 38.33 16.67 30.00 18.33 31.67 8.33	20.00 50.00 5.00 15.00 50.00 35.00 5.00 25.00 35.00 0.00 40.00	35.00 0.00 25.00 20.00 0.00 25.00 0.00 20.00 30.00 20.00 30.00	2	3	3	2	4	1
FGENESH00000003383	399	10	6	4	0	2	VIDLANNSLGP;LGHWHNYTDFC;GMLSGNMSCGN;VLSLRNNSLEG		ALEIVNVSGNY;SLASNNLSGNL	18.75 21.25 23.75 5.00 35.00 41.25 15.00 31.25 20.00 22.50 22.50		27.50 0.00 22.50 27.50 7.50 32.50 2.50 30.00 27.50 32.50 17.50	3	3	4	2	5	1
LOC_Os07g07230.2	403	10	6	3	1	2	VIDLANNSLGP;LGHWHNYTDFC;VLSLRNNSLEG	GMLSGNMSCGN	ALEIVNVSGNY;SLASNNLSGNL	18.33 11.67 30.00 1.67 28.33 43.33 20.00 33.33 13.33 30.00 18.33	20.00 50.00 5.00 15.00 50.00 40.00 5.00 30.00 40.00 5.00 40.00	27.50 0.00 22.50 27.50 7.50 32.50 2.50 30.00 27.50 32.50 17.50	3	3	4	2	5	1
Bradi1g06100.1.p	399	10	4	3	0	1	PPLPRNFSMAA;LLSLRNNSLSG;ALASNNLSGDL		SLEILNMSSNY	16.67 10.00 13.33 20.00 21.67 28.33 15.00 25.00 16.67 35.00 21.67		35.00 0.00 30.00 20.00 0.00 25.00 0.00 20.00 35.00 20.00 35.00	2	2	3	1	3	1
Zm00001d034405_P002	392	10	4	3	0	1	VLSLRNNTFQG;PPLPRNFSIGA;VLASNNLSGNL		SLEIVNMSGNY	16.67 11.67 15.00 18.33 25.00 31.67 16.67 26.67 16.67 35.00 23.33		35.00 0.00 30.00 20.00 0.00 25.00 0.00 20.00 35.00 20.00 30.00	2	2	3	1	3	1
FGENESH00000019538	386	10	4	2	0	2	VLSLRNNSLGG;PPLPMNFSIGA		VLASNNLTGNL;ALEIVNMSGNY	15.00 20.00 15.00 12.50 25.00 30.00 20.00 20.00 15.00 30.00 30.00		27.50 0.00 25.00 27.50 10.00 32.50 2.50 27.50 25.00 32.50 20.00	2	2	3	1	3	1
LOC_Os03g57780.1	458	10	5	2	1	2	PPLPMNFSIGA;VLSLRNNSLGG	MLGEDNSSSTS	VLASNNLTGNL;ALEIVNMSGNY	17.50 20.00 15.00 12.50 25.00 30.00 20.00 17.50 12.50 27.50 30.00	30.00 30.00 35.00 50.00 45.00 25.00 35.00 50.00 20.00 30.00 45.00	27.50 0.00 22.50 27.50 10.00 32.50 2.50 27.50 25.00 32.50 17.50	2	3	3	2	3	2
Zm00001d018883_P001	404	10	6	3	1	2	VLSLRNNSLQG;AVDLSNNSLGP;LRTWGNGTDFC	GLLAANMSCGE	SLEIVNVSGNY;ALACNNLSGQV	16.67 11.67 28.33 1.67 28.33 41.67 23.33 31.67 15.00 33.33 16.67	20.00 45.00 5.00 15.00 50.00 35.00 5.00 30.00 35.00 0.00 40.00	27.50 0.00 25.00 30.00 10.00 32.50 2.50 30.00 27.50 32.50 17.50	3	3	4	2	5	1
PDK_30s761471g001	384	11	6	4	1	1	VLSARNNSLSG;LHIAGNDSFLA;ALSSWNTTTDL;TCLVSNSTHRV	GKLFSNTSCND	YLEIVNLSSNF	26.25 16.25 16.25 22.50 26.25 25.00 36.25 30.00 7.50 27.50 17.50	20.00 50.00 5.00 15.00 50.00 40.00 5.00 25.00 40.00 5.00 40.00	35.00 0.00 30.00 20.00 0.00 25.00 0.00 20.00 35.00 20.00 30.00	3	3	3	3	5	1
Glyma08G229100.1.p	473	10	7	4	1	2	LSVPSNLSSFY;VLNLENNTFGP;TPLPQNFSSDT;SLVLRNNSFRL	GMLFNNMSCND	DLHFVNLSSNL;SLEILNISSNH	20.00 21.25 13.75 11.25 33.75 33.75 18.75 28.75 21.25 25.00 31.25	25.00 50.00 5.00 15.00 55.00 35.00 0.00 45.00 40.00 0.00 40.00	35.00 0.00 30.00 20.00 0.00 25.00 0.00 15.00 30.00 17.50 32.50	4	3	4	3	6	1
Medtr8g044230.1	476	10	10	5	3	2	QVHRKNATKET;VCYEENVTQLH;VLHLENNTLGS;EALAVNISPHR;SLVLRNNSFRL	KNVMKNLTRSI;LGIPSNISSLY;GMLFKNFSCNE	DLHFVNLSSNL;SLEILNISSNY	24.00 9.00 23.00 20.00 29.00 41.00 23.00 35.00 29.00 35.00 36.00	21.67 45.00 3.33 11.67 45.00 28.33 6.67 23.33 40.00 11.67 35.00	32.50 0.00 30.00 20.00 0.00 25.00 0.00 20.00 30.00 17.50 35.00	4	6	4	6	6	4
Solyc01g096940.3.1	393	10	8	1	3	4	VLSIKNNSFSG	VPNLHNLSNLQ;VFLLFNLSDEF;GKLLKNVTCSQ	SLEIVNISSNF;MCYEDNITQLH;SISGNNFSGVV;DLSFVNLSSNY	25.00 0.00 25.00 0.00 25.00 40.00 20.00 40.00 5.00 45.00 30.00	11.67 25.00 16.67 8.33 25.00 30.00 5.00 25.00 31.67 10.00 31.67	26.25 0.00 28.75 28.75 15.00 28.75 1.25 22.50 27.50 21.25 25.00	3	5	4	4	6	2
PGSC0003DMP400047805	392	10	8	1	3	4	VLSFKNNSFSG	VPNLHNLSNLQ;LFFLFNLSDEF;GKLLKNVTCSQ	SLEIINISSNF;MCYEDNITQLH;SISGNNFSGVV;DLSFVNLSSNY	25.00 0.00 25.00 0.00 25.00 35.00 20.00 40.00 5.00 45.00 25.00	11.67 25.00 16.67 8.33 26.67 30.00 5.00 26.67 31.67 10.00 31.67	27.50 0.00 27.50 28.75 15.00 27.50 1.25 23.75 28.75 21.25 22.50	3	5	4	4	6	2
Potri008G014300.1.p	377	10	9	6	2	1	LCYEDNITQLH;LPTCLNLSSES;STSFDNTTDFC;VLSLKNNSLSG;TGVPPNFSTDY;TLVLRNNSFHS	GMLFENMSCHA;VPDLHNLTNLQ	SLEILNASSNY	14.17 12.50 25.00 15.83 25.00 32.50 20.83 20.00 23.33 24.17 20.83	15.00 35.00 22.50 10.00 40.00 40.00 2.50 32.50 40.00 2.50 35.00	35.00 0.00 30.00 25.00 0.00 25.00 0.00 20.00 35.00 20.00 35.00	3	6	3	6	6	3
evm_27.model.AmTr_v1.0_scaffold00005.91	387	10	4	4	0	0	ALNAWNITTDL;FDSFQNLSVLS;DNNFFNDTLPN;IFSLPNITYVN			15.00 22.50 36.25 17.50 22.50 38.75 13.75 35.00 16.25 13.75 28.75			0	4	1	3	3	1
Bradi4g20000.1.p	384	10	5	4	0	1	QLDVWNNSNGD;AIAGNNISGEV;LFDLPNISYLN;DGNYLNGTVPD		GYPLPNVTLSE	20.00 13.75 28.75 25.00 17.50 37.50 13.75 35.00 21.25 23.75 30.00		10.00 10.00 25.00 0.00 30.00 20.00 0.00 25.00 0.00 15.00 30.00	0	5	2	3	3	2
FGENESH00000050736	296	10	2	2	0	0	DGNFFNGTVPD;FNLYSNLTVLR			15.00 27.50 30.00 17.50 22.50 40.00 12.50 40.00 15.00 10.00 37.50			0	2	1	1	2	0
LOC_Os11g20360.2	446	10	4	3	0	1	KQMQDNSTSGM;FNLYSNLTVLR;DGNFFNGTMPD		GYPVSNITLSE	18.33 31.67 25.00 21.67 30.00 41.67 15.00 31.67 25.00 18.33 28.33		15.00 10.00 30.00 0.00 25.00 20.00 0.00 30.00 0.00 20.00 30.00	0	4	1	3	2	2
Zm00001d048958_P003	386	10	4	3	0	1	LDSFSNLTVLR;LFALPNISYLN;DGNYFNGSVPD		GFSVPNVTLSE	10.00 28.33 33.33 11.67 28.33 38.33 8.33 36.67 15.00 5.00 33.33		25.00 0.00 10.00 0.00 25.00 20.00 0.00 25.00 0.00 20.00 30.00	0	4	1	3	3	1
AL6G24880.t1	396	10	5	3	1	1	GSSLPNHTLSE;LFSLPNISYLD;LDSLTNLTVLS	GKLPLNLTCGG	DGNYFNGSVPD	3.33 28.33 33.33 1.67 38.33 31.67 0.00 30.00 13.33 5.00 25.00	20.00 50.00 5.00 15.00 50.00 35.00 5.00 15.00 40.00 5.00 40.00	20.00 35.00 20.00 35.00 5.00 40.00 25.00 45.00 5.00 15.00 50.00	0	5	1	4	4	1
Bra008773.1P	375	10	4	2	1	1	GASLPNRTLSE;LASLTNLTVLS	GKLPLNLTCGG	DGNYFNGSVPD	2.50 27.50 32.50 0.00 40.00 32.50 0.00 30.00 10.00 7.50 27.50	20.00 50.00 5.00 20.00 50.00 40.00 5.00 15.00 40.00 5.00 40.00	20.00 35.00 20.00 35.00 5.00 40.00 25.00 50.00 5.00 15.00 50.00	0	4	1	3	3	1
AT5G14210.1	390	10	5	3	1	1	GSSLPNHTLSE;LDSLTNLTVLS;LFSLPNISYLD	GKLPLNLTCGG	DGNYFNGSVPD	3.33 25.00 35.00 1.67 38.33 33.33 0.00 30.00 15.00 5.00 26.67	20.00 50.00 5.00 15.00 50.00 40.00 5.00 20.00 40.00 5.00 40.00	25.00 35.00 20.00 35.00 5.00 40.00 20.00 45.00 5.00 15.00 50.00	0	5	1	4	4	1
Glyma05G075800.1.p	384	10	6	4	1	1	ISPSANLSIKC;QTLSMNFSIVS;TVLLSNNSFSG;DDNYLNTTMPD	PSCLANTSDGR	GFAVPNQTLSM	17.50 20.00 12.50 13.75 17.50 25.00 17.50 23.75 10.00 21.25 28.75	20.00 55.00 35.00 5.00 35.00 45.00 5.00 40.00 40.00 5.00 30.00	5.00 10.00 20.00 0.00 30.00 25.00 0.00 25.00 0.00 20.00 25.00	1	5	2	4	3	3
Glyma19G074900.3.p	379	10	6	6	0	0	QTLSMNFSIDS;TVLLSNNSFSG;DDNYFNTTMPD;PSCLANTTDGR;ISPSANLSIKC;GFADPNQTLSM			20.00 20.00 17.50 13.33 19.17 27.50 14.17 24.17 12.50 17.50 27.50			1	5	2	4	3	3
Medtr6g023390.1	386	10	8	7	0	1	FDSLFNLSILS;PSCLVNSSNGR;LPSSSNLSIKC;DENYFNTTMPN;QTLSMNFSIDS;TVLLSNNSFSG;LFSLSNLSYLN		GFAIPNQTLSM	13.57 25.71 23.57 9.29 25.71 30.71 11.43 26.43 17.14 14.29 27.86		0.00 15.00 20.00 0.00 35.00 25.00 0.00 25.00 0.00 20.00 30.00	1	7	2	6	5	3
Medtr7g031470.1	385	10	4	3	0	1	DENYFNTTMPN;LFSLTNISYLN;FEPLVNLSILS		GFAVPNHTLSK	11.67 31.67 33.33 11.67 28.33 38.33 8.33 35.00 16.67 5.00 33.33		0.00 20.00 30.00 0.00 30.00 25.00 0.00 30.00 0.00 20.00 30.00	0	4	1	3	3	1
Potri001G333300.1.p	385	10	6	6	0	0	GFAIPNQTLSE;MFSLPNISYLN;TVLLSNNSFSG;DGNYFNGSVPD;NGDLCNLSSSP;LDSLSNLTILS			15.83 20.00 27.50 8.33 23.33 35.83 10.00 33.33 14.17 13.33 30.00			1	5	2	4	4	2
Solyc02g068060.3.1	393	10	6	6	0	0	SIICENNSVTE;LDLLPNITILS;DGNFFNESVPE;LPSCLNASSDK;LGSTLNMSIIC;GVAVPNNTLSE			10.00 17.50 29.17 12.50 15.83 30.00 17.50 24.17 11.67 16.67 23.33			0	6	1	5	3	3
PGSC0003DMP400012255	388	10	6	6	0	0	SIICENNSVTE;FDLLPNITILS;DGNFFNESLPE;LPSCLNASSDK;LGSTLNMSIIC;GVAVPNNTLSE			10.00 18.33 27.50 13.33 18.33 30.00 17.50 23.33 10.83 15.83 24.17			0	6	1	5	3	3
PGSC0003DMP400012254	388	10	6	6	0	0	SIICENNSVTE;FDLLPNITILS;DGNFFNESLPE;LPSCLNASSDK;LGSTLNMSIIC;GVAVPNNTLSE			10.00 18.33 27.50 13.33 18.33 30.00 17.50 23.33 10.83 15.83 24.17			0	6	1	5	3	3
Solyc02g093970.3.1	393	10	4	4	0	0	DGNFFNETFPD;HLDLSNNSLSG;FDSLHNLTILS;GFAIPNQTLSE			17.50 18.75 27.50 8.75 23.75 36.25 12.50 36.25 8.75 18.75 32.50			1	3	2	2	3	1
PGSC0003DMP400035216	389	10	4	4	0	0	DANFFNETFPD;HLDLSNNSLSG;FDSLHNLTILS;GFAIPNQTLSE			15.00 17.50 27.50 8.75 23.75 36.25 12.50 36.25 7.50 20.00 31.25			1	3	2	2	3	1
AL8G40470.t1	314	6	4	3	0	1	ATPSMNITCFS;DHNFFNGTLPS;EAEAANESGKR		GFAISNVTLSD	33.33 21.67 35.00 20.00 20.00 40.00 25.00 28.33 8.33 31.67 40.00		5.00 20.00 15.00 0.00 30.00 25.00 0.00 30.00 0.00 25.00 30.00	0	4	1	3	1	3
AT5G63410.1	310	6	4	3	0	1	ATPSMNITCFS;DHNFFNGTLPS;EAEAANESGKR		GFAISNVTLSD	31.67 25.00 31.67 16.67 15.00 41.67 23.33 23.33 13.33 33.33 41.67		5.00 20.00 15.00 0.00 30.00 25.00 0.00 30.00 0.00 20.00 30.00	0	4	1	3	1	3
Bra035846.1P	310	6	3	2	0	1	GFAVPNVTLSE;DHNFFNGTLPS		PSPSMNITCFS	15.00 27.50 15.00 17.50 17.50 32.50 12.50 40.00 2.50 17.50 40.00		25.00 5.00 30.00 10.00 15.00 5.00 0.00 10.00 0.00 30.00 40.00	0	3	1	2	1	2
Potri015G093100.10.p	384	11	6	5	0	1	DDNFFNGTVPN;MAFLSNNSLSG;LLSLPNISYLN;FDSLSNLTILS;GFAIPNQTLSG		PSTQVNMTCQN	17.00 18.00 31.00 8.00 25.00 38.00 12.00 36.00 11.00 17.00 31.00		10.00 5.00 25.00 5.00 5.00 10.00 0.00 10.00 0.00 20.00 25.00	2	4	3	3	5	1
Potri012G095600.1.p	383	10	6	5	0	1	PSTQLNMTCQD;KTLSGNFSMDS;MAFLSNNSLSG;DDNFFNDTVPA;FDSLSNLTILS		GFAITNKTLSG	14.00 19.00 20.00 13.00 21.00 31.00 15.00 28.00 13.00 18.00 35.00		35.00 10.00 35.00 0.00 20.00 30.00 5.00 30.00 0.00 25.00 30.00	1	5	2	4	3	3
Glyma06G171700.4.p	388	10	6	4	0	2	LPSSLNTTKSE;LFSLPNISYLN;VDNFFNGTIPS;IPSLFNSSSHL		SPGQVNVTCKD;GFAIPNQTLSE	8.75 22.50 40.00 27.50 13.75 33.75 27.50 21.25 25.00 23.75 20.00		17.50 5.00 25.00 2.50 20.00 12.50 0.00 17.50 0.00 25.00 35.00	0	6	1	5	4	2
Mapoly0146s0009.1.p	421	11	8	3	2	3	VQDYRNETADS;NIVCENGSLTE;LMLLPNLTVLE	DDLLGNYTHLR;PLHGFNTTTFQ	DGNFFNGSLPA;DNNLLNGTFPD;KLRVLNFSSNY	3.33 10.00 23.33 0.00 26.67 33.33 11.67 18.33 11.67 8.33 18.33	47.50 27.50 17.50 25.00 35.00 37.50 2.50 35.00 40.00 0.00 35.00	25.00 21.67 23.33 31.67 3.33 35.00 15.00 41.67 16.67 18.33 45.00	1	7	3	5	5	3
EFJ04358	402	11	5	1	1	3	GGWSANTSFCS	AGVVPNLSRVA	SLELLNLSSNF;PSPMLNVSCAY;QLKLLNLSLNS	35.00 35.00 5.00 35.00 45.00 40.00 25.00 35.00 20.00 5.00 40.00	40.00 20.00 45.00 5.00 20.00 40.00 5.00 20.00 40.00 0.00 40.00	31.67 1.67 30.00 15.00 5.00 16.67 0.00 15.00 23.33 18.33 33.33	2	3	2	3	3	2
EFJ20719	402	11	5	1	1	3	GGWSANTSFCS	AGVVPNLSRVA	SLELLNLSSNF;PSPMLNVSCAY;QLKLLNLSLNS	35.00 35.00 5.00 35.00 45.00 40.00 25.00 35.00 20.00 5.00 40.00	40.00 20.00 45.00 5.00 20.00 40.00 5.00 20.00 40.00 0.00 40.00	31.67 1.67 30.00 15.00 5.00 16.67 0.00 15.00 23.33 18.33 33.33	2	3	2	3	3	2
EFJ32701	402	11	5	1	1	3	GGWSVNTSFCS	AGVVPNLSRVA	SLELLNLSSNF;SSPMLNVSCAY;QLKLLNLSLNS	35.00 35.00 5.00 40.00 40.00 40.00 20.00 35.00 15.00 5.00 35.00	40.00 25.00 45.00 5.00 20.00 40.00 5.00 20.00 40.00 0.00 40.00	31.67 1.67 30.00 16.67 3.33 16.67 0.00 13.33 23.33 18.33 33.33	2	3	2	3	3	2
EFJ17287	393	10	6	3	2	1	FNLSCNSSAGS;KDNRLNGTLPG;AHIDSNATQGL	GVLPYNLSLSP;IQILGNATSLS	PSPVFNLSCNS	16.67 33.33 13.33 30.00 15.00 30.00 26.67 28.33 16.67 15.00 40.00	12.50 42.50 17.50 7.50 40.00 30.00 2.50 22.50 27.50 7.50 32.50	40.00 0.00 30.00 15.00 0.00 20.00 0.00 10.00 25.00 15.00 30.00	0	6	1	5	2	4
Mapoly0274s0006.1.p	444	12	11	5	3	3	LGSLPNLTRLS;GIQCRNSSVIA;NQLSGNLSALA;SLKVSNNSLTG;VSYLQNLTKLQ	LSPLENLTSLV;TDALFNSSNLE;GAGVLNFTRLK	DLSYNNFSGPL;VNNQLNGTLKP;DLSSNNLTGPI	9.00 13.00 22.00 6.00 24.00 39.00 8.00 30.00 26.00 11.00 25.00	11.67 38.33 36.67 5.00 18.33 38.33 0.00 38.33 36.67 0.00 28.33	23.33 11.67 21.67 35.00 15.00 38.33 10.00 43.33 16.67 40.00 18.33	1	10	4	7	9	2
Mapoly0098s0059.1.p	594	19	9	4	1	4	RLSKNNFTVGA;DIHGNNLTGGL;GSDLCNASQPW;RLGSNNLSRTV	TPTMSNLSVLD	NLVYLNLSSNK;GAYYMNLSLNR;HRNSFNGSIPE;VTSYLNCSSNF	26.25 5.00 23.75 31.25 12.50 35.00 10.00 33.75 18.75 46.25 7.50	45.00 15.00 15.00 20.00 40.00 30.00 5.00 30.00 35.00 0.00 30.00	27.50 10.00 25.00 20.00 1.25 26.25 6.25 22.50 20.00 13.75 38.75	3	6	7	2	7	2

## Sheet: SG_vi_2
seq_id	ECD length	LRR Num.	N+ Num.	N+ in coil	N+ in helix	N+ in sheet	Residues around N+ in coil	Residues around N+ in helix	Residues around N+ in sheet	Avr_acc20_around_N+ in coil	Avr_acc20_around_N+ in helix	Avr_acc20_around_N+ in sheet	N+ in the internal side	N+ out the internal side	N+ in the internal and literal side	N+ our the internal nor literal side	N+ in the LRR (len 24)	N+ out the LRR (len 24)
AL6G17340.t1	225	3	3	2	1	0	APELGNLTHLK;SLILRNNSFSG	FFLPHNLTFGL		15.00 5.00 25.00 0.00 22.50 27.50 10.00 20.00 5.00 17.50 22.50	5.00 5.00 5.00 10.00 10.00 10.00 10.00 10.00 15.00 15.00 25.00		1	2	1	2	2	1
AT5G07150.1	226	3	3	2	1	0	APELGNLTHLK;SLILRNNSFSG	FFLPHNLTFGL		15.00 7.50 25.00 0.00 20.00 30.00 10.00 20.00 5.00 17.50 20.00	5.00 5.00 5.00 10.00 10.00 10.00 10.00 10.00 15.00 15.00 25.00		1	2	1	2	2	1
Glyma02G229500.1.p	324	4	3	3	0	0	NYYLTNLTPEL;SIILRNNSFFG;DLGYNNFSGLL			21.67 13.33 18.33 23.33 26.67 40.00 8.33 30.00 25.00 40.00 6.67			1	2	2	1	3	0
Potri009G075400.1.p	336	4	3	3	0	0	SINLRNNSFYG;DLGYNNFSGPF;SNFANNLSLTT			25.00 10.00 16.67 15.00 28.33 25.00 16.67 38.33 10.00 35.00 13.33			1	2	2	1	3	0
Potri001G280200.1.p	338	3	4	3	1	0	SLNLRNNSFYG;DLGYNNFSGPF;NFFANNLSLTT	NRRKTNQSGSE		31.67 6.67 16.67 18.33 26.67 23.33 18.33 36.67 8.33 36.67 13.33	0.00 25.00 20.00 5.00 10.00 5.00 20.00 25.00 15.00 30.00 15.00		1	3	2	2	3	1
Solyc06g051030.3.1	308	4	3	3	0	0	DLGSNNFSQPL;PSPAENSSRVE;FIILRNNSFTG			20.00 6.67 25.00 13.33 33.33 36.67 11.67 38.33 25.00 30.00 20.00			1	2	2	1	2	1
PGSC0003DMP400052319	305	4	3	3	0	0	DLGSNNFSQPL;FIILHNNSFTG;PSPAENSSRVE			26.67 6.67 26.67 20.00 35.00 36.67 25.00 41.67 30.00 35.00 28.33			1	2	2	1	2	1
AL7G35620.t1	314	4	1	1	0	0	PSPDKNTSLDI			30.00 40.00 25.00 30.00 60.00 20.00 20.00 50.00 15.00 35.00 15.00			0	1	0	1	0	1
AT4G18640.1	320	4	1	1	0	0	TLANWNVSGIN			5.00 0.00 25.00 35.00 15.00 40.00 45.00 40.00 35.00 40.00 25.00			0	1	0	1	0	1
Bra013336.1P	302	4	2	2	0	0	TLANWNISSDL;PSPDENTSSDS			10.00 20.00 32.50 22.50 27.50 35.00 27.50 35.00 35.00 30.00 27.50			0	2	0	2	0	2
AL8G12730.t1	345	4	4	3	0	1	TLANWNVSDHD;PSYSGNETSIF;PSPPTNNTIAN		KVKMLNLSGCS	23.33 28.33 23.33 31.67 26.67 38.33 33.33 31.67 35.00 33.33 28.33		20.00 0.00 15.00 15.00 0.00 30.00 0.00 45.00 45.00 25.00 50.00	1	3	1	3	1	3
AT5G45840.2	346	4	4	3	0	1	YHPSENETSIF;TLANWNVSDHD;PPLPTNNTIAS		KVQMLNLSGCS	26.67 18.33 18.33 31.67 33.33 31.67 36.67 26.67 36.67 36.67 26.67		20.00 0.00 15.00 15.00 0.00 30.00 0.00 45.00 45.00 25.00 50.00	1	3	1	3	1	3
Bra025049.1P	289	3	3	3	0	0	TAEYNNNTSSD;PSSLQNESSVL;TLANWNVSDDH			18.33 18.33 33.33 18.33 23.33 36.67 28.33 26.67 40.00 23.33 25.00			0	3	0	3	0	3
Bra021993.1P	314	4	4	3	0	1	PSSIENGSSIF;NNNNNNISSDP;TLANWNISDDH		KIQMLNLSGCS	15.00 15.00 23.33 23.33 15.00 30.00 16.67 31.67 30.00 25.00 16.67		20.00 0.00 15.00 10.00 0.00 30.00 0.00 45.00 45.00 30.00 50.00	1	3	1	3	1	3
Zm00001d038432_P001	252	4	4	4	0	0	DLGYNNFSGSI;DFKMVNITGHP;SLILHNNSFYG			30.00 1.67 28.33 11.67 21.67 31.67 10.00 26.67 11.67 36.67 11.67			1	3	2	2	2	2
Potri004G058100.1.p	349	4	2	2	0	0	LGKLVNLTSLV;DLRNNNFSGAI			12.50 2.50 22.50 17.50 22.50 20.00 2.50 32.50 22.50 27.50 15.00			0	2	1	1	2	0
Potri011G067400.4.p	353	5	1	0	0	1			DLRNNNFSGAI			25.00 0.00 30.00 35.00 20.00 30.00 5.00 40.00 25.00 55.00 5.00	0	1	1	0	1	0
Glyma08G116600.1.p	332	4	2	2	0	0	EKYCDNLTSSD;TNKKQNQSPAP			37.50 32.50 30.00 25.00 32.50 25.00 20.00 20.00 20.00 12.50 25.00			0	2	0	2	0	2
Glyma05G158800.3.p	352	4	2	2	0	0	EKYCKNLTSSD;TNKKQNQSPAP			15.00 35.00 27.50 20.00 37.50 17.50 22.50 15.00 22.50 10.00 17.50			0	2	0	2	0	2
Solyc02g021590.3.1	360	4	3	3	0	0	DLTDNNLSGRI;SGSLDNQTGYS;APELGNLTHLK			20.00 11.67 26.67 11.67 21.67 30.00 13.33 21.67 18.33 25.00 11.67			0	3	1	2	2	1
PGSC0003DMP400018083	354	4	2	2	0	0	DIKNNNLTGRI;AAELGNLTHLK			20.00 10.00 25.00 17.50 12.50 25.00 2.50 35.00 17.50 25.00 12.50			0	2	1	1	2	0
Solyc03g006130.3.1	363	4	3	3	0	0	LQFDENLTSAF;DLRDNNLSGTI;ASELGNLTHLR			11.67 13.33 16.67 18.33 20.00 21.67 8.33 25.00 20.00 26.67 18.33			0	3	1	2	2	1
Bradi2g46370.4.p	296	4	2	2	0	0	DLSNNNLTGEV;KKDTSNLSARL			27.50 0.00 27.50 27.50 17.50 32.50 2.50 42.50 22.50 45.00 0.00			0	2	1	1	1	1
FGENESH00000056159	305	3	2	2	0	0	TKDNNNLSARL;DLSNNNLTGEV			20.00 0.00 22.50 30.00 15.00 32.50 5.00 35.00 15.00 45.00 2.50			0	2	1	1	1	1
LOC_Os01g48390.1	339	4	3	2	0	1	FLLCRNKSVAT;TKDNNNLSAHL		DLSNNNLTGEV	17.50 12.50 20.00 20.00 22.50 37.50 25.00 47.50 30.00 45.00 27.50		25.00 0.00 25.00 30.00 20.00 30.00 5.00 45.00 25.00 55.00 5.00	0	3	1	2	1	2
Zm00001d043890_P010	298	4	2	1	0	1	KKDTSNLSGNP		DLSNNNLSGEV	20.00 10.00 20.00 15.00 15.00 30.00 0.00 30.00 20.00 35.00 10.00		25.00 0.00 25.00 30.00 20.00 30.00 5.00 45.00 25.00 50.00 5.00	0	2	1	1	1	1
Zm00001d011580_P002	430	4	2	1	0	1	KKDTSNLSARL		DLSNNNLSGEV	35.00 40.00 15.00 20.00 25.00 40.00 0.00 20.00 35.00 35.00 0.00		25.00 0.00 25.00 30.00 20.00 30.00 5.00 40.00 20.00 50.00 5.00	0	2	1	1	1	1
Zm00001d039406_P002	307	4	2	1	0	1	NTNVPNFSEAD		KVEILNLTGRQ	5.00 30.00 30.00 0.00 35.00 30.00 0.00 30.00 25.00 0.00 20.00		20.00 0.00 15.00 10.00 0.00 35.00 0.00 45.00 45.00 30.00 50.00	1	1	1	1	1	1
FGENESH00000023087	314	4	2	1	0	1	QSGAANQSTDE		KVEILNLTGRE	50.00 20.00 35.00 35.00 25.00 25.00 50.00 50.00 25.00 55.00 55.00		20.00 0.00 15.00 10.00 0.00 30.00 0.00 45.00 40.00 30.00 50.00	1	1	1	1	1	1
LOC_Os01g10900.1	324	4	3	2	0	1	QSGAANQSTDE;TNLASNRTFKS		KVEILNLTGRE	32.50 25.00 30.00 12.50 30.00 37.50 40.00 27.50 15.00 47.50 45.00		20.00 0.00 15.00 10.00 0.00 30.00 0.00 45.00 45.00 25.00 50.00	1	2	1	2	1	2
AL2G11800.t1	286	6	3	1	0	2	KVYSSNSSANI		HVIKINISASS;DWTGINCSPSK	25.00 15.00 5.00 15.00 25.00 30.00 25.00 10.00 20.00 40.00 15.00		27.50 2.50 20.00 12.50 0.00 25.00 2.50 35.00 42.50 35.00 37.50	1	2	1	2	1	2
AT1G63430.2	288	6	2	1	0	1	KVYSSNSSANI		HVIKINISASS	20.00 10.00 5.00 10.00 25.00 35.00 20.00 15.00 20.00 45.00 15.00		20.00 0.00 15.00 20.00 0.00 35.00 0.00 45.00 45.00 30.00 50.00	1	1	1	1	1	1
Bra027640.1P	269	5	1	0	1	0		KLFSSNSSANN			25.00 5.00 10.00 20.00 10.00 20.00 15.00 30.00 45.00 15.00 25.00		0	1	0	1	0	1
Glyma08G013200.2.p	281	6	4	2	1	1	YASGVNMTGFC;GGGSSNFSSNM	PPEIGNLTQVM	HVIKLNLSGAS	35.00 17.50 22.50 17.50 37.50 5.00 20.00 32.50 15.00 15.00 5.00	15.00 40.00 35.00 5.00 20.00 30.00 0.00 30.00 35.00 0.00 25.00	20.00 0.00 10.00 20.00 0.00 35.00 0.00 45.00 45.00 30.00 55.00	1	3	1	3	3	1
Glyma05G206300.1.p	275	6	4	2	1	1	YASGVNLTGFC;GGGSSNFSSNM	PPEIGNLTQVM	HVIKLNLSGAS	32.50 12.50 17.50 15.00 35.00 7.50 15.00 32.50 20.00 20.00 2.50	15.00 35.00 30.00 5.00 15.00 30.00 0.00 30.00 35.00 0.00 20.00	20.00 0.00 15.00 20.00 0.00 35.00 0.00 45.00 45.00 30.00 55.00	1	3	1	3	3	1
Medtr8g098510.1	314	6	3	1	1	1	YATNANSTGFC	PREIGNLTQIV	HVIKLNISGAL	20.00 0.00 25.00 15.00 20.00 40.00 10.00 20.00 10.00 30.00 5.00	15.00 40.00 30.00 5.00 25.00 30.00 0.00 35.00 35.00 0.00 25.00	20.00 0.00 10.00 15.00 0.00 35.00 0.00 45.00 45.00 30.00 55.00	1	2	1	2	2	1
Potri001G106600.1.p	283	6	2	1	0	1	YASNTNLTGLC		HVVKINITGYS	20.00 0.00 20.00 30.00 20.00 30.00 5.00 35.00 5.00 0.00 0.00		20.00 0.00 10.00 20.00 0.00 35.00 0.00 45.00 45.00 30.00 55.00	1	1	1	1	1	1
Solyc08g080830.3.1	290	6	2	0	1	1		PSELGNLTKIM	HVIKINISGAS		15.00 35.00 35.00 5.00 20.00 35.00 0.00 30.00 35.00 0.00 20.00	20.00 0.00 10.00 25.00 0.00 35.00 0.00 45.00 45.00 30.00 55.00	1	1	1	1	2	0
Bradi5g26770.1.p	282	6	2	1	1	0	SLKLSNASLKG	SIPGSNATGYS		15.00 0.00 35.00 0.00 45.00 45.00 30.00 55.00 5.00 35.00 10.00	45.00 0.00 10.00 35.00 25.00 0.00 0.00 10.00 5.00 5.00 5.00		1	1	1	1	2	0
Zm00001d001786_P005	315	6	1	1	0	0	SLKLSNSSLKG			20.00 0.00 35.00 0.00 45.00 45.00 30.00 55.00 5.00 40.00 10.00			1	0	1	0	1	0
FGENESH00000056536	278	6	7	4	2	1	NSQKGNESSRV;TLELANSSLKG;ELQLSNNSLTG;NCFENNDTTNR	TIPGSNDSSMV;PPEIGNLTSLT	NLIMLNLSTNQ	18.75 5.00 20.00 21.25 30.00 31.25 21.25 38.75 8.75 38.75 10.00	30.00 25.00 22.50 17.50 22.50 22.50 5.00 25.00 25.00 2.50 22.50	25.00 0.00 30.00 20.00 0.00 25.00 0.00 20.00 30.00 20.00 30.00	3	4	3	4	5	2
LOC_Os04g45170.1	346	6	7	4	2	1	NSQKGNESSRV;TLELANSSLKG;ELQLSNNSLTG;NCFENNDTTNR	TIPGSNDSSMV;PPEIGNLTSLT	NLIMLNLSTNQ	17.50 2.50 23.75 18.75 26.25 36.25 20.00 41.25 12.50 35.00 12.50	30.00 22.50 22.50 17.50 25.00 22.50 5.00 27.50 27.50 2.50 22.50	20.00 0.00 25.00 20.00 0.00 25.00 0.00 25.00 30.00 20.00 30.00	3	4	3	4	5	2
Mapoly0097s0050.1.p	583	13	6	4	2	0	TLKITNNSLTG;EFGWFNYSVPL;LGSLPNLTHIV;SLAGCNLTGPI	LYFKGNLSDPE;PAEIGNLTQLN		22.50 5.00 32.50 13.75 21.25 36.25 6.25 30.00 15.00 28.75 17.50	15.00 47.50 17.50 15.00 32.50 35.00 2.50 45.00 40.00 20.00 30.00		1	5	2	4	4	2

## Sheet: SG_vii_1
seq_id	ECD length	LRR Num.	N+ Num.	N+ in coil	N+ in helix	N+ in sheet	Residues around N+ in coil	Residues around N+ in helix	Residues around N+ in sheet	Avr_acc20_around_N+ in coil	Avr_acc20_around_N+ in helix	Avr_acc20_around_N+ in sheet	N+ in the internal side	N+ out the internal side	N+ in the internal and literal side	N+ our the internal nor literal side	N+ in the LRR (len 24)	N+ out the LRR (len 24)
evm_27.model.AmTr_v1.0_scaffold00089.61	619	20	10	3	1	6	IIFCSNLTYFN;VLSLSNNSLNG;RDNLFNGTMAL	PPSLGNMSSIQ	SLRRLNLSRNS;NLTYFNLSWNS;FLGGLNLSSNH;SLSNNNFSGTI;SNNSLNGSIPS;SLVAVNLSYNQ	21.67 23.33 28.33 13.33 25.00 38.33 13.33 30.00 10.00 20.00 16.67	20.00 45.00 35.00 5.00 20.00 35.00 0.00 35.00 35.00 0.00 25.00	30.00 6.67 25.00 25.00 4.17 27.50 5.00 25.00 24.17 23.33 32.50	5	5	8	2	10	0
AL5G17560.t1	633	21	9	1	2	6	DLSHNNLSGQI	DDFFNNCSSLR;PEGIGNCSSLK	SLSHNNLTGPI;DLSRNNLTGSI;SLSNNNFTGNI;NLLLVNVSFNR;VLNSLNLSRNR;NMRYLNLSWNH	25.00 0.00 20.00 30.00 20.00 30.00 5.00 45.00 25.00 55.00 5.00	35.00 47.50 20.00 12.50 40.00 35.00 0.00 37.50 35.00 0.00 25.00	29.17 0.00 28.33 30.83 10.83 28.33 2.50 28.33 25.83 32.50 21.67	3	6	7	2	9	0
AT3G28040.1	641	21	10	2	2	6	DLSHNNLSGQI;IEFLQNLTVLD	DDLFNNCSSLR;PEGIGNCSSLK	HMRYLNLSWNH;SLKDLNLSENK;SLSNNNFTGNI;NLLLVNVSFNR;SLSHNNLTGPI;VLNSLNLSRNR	12.50 7.50 30.00 15.00 30.00 32.50 2.50 32.50 25.00 25.00 15.00	35.00 50.00 20.00 12.50 40.00 35.00 0.00 37.50 35.00 0.00 27.50	30.00 0.00 27.50 26.67 7.50 25.00 1.67 24.17 27.50 26.67 26.67	4	6	7	3	10	0
Bra039063.1P	638	21	12	6	2	4	DLSHNNLSGTI;IEFLQNLTVLD;SLSNNNFTGNI;EGRHGNRTSNG;GNRTSNGSSKY;GPCRMNVSKPI	PEGIGNCSSLK;NDLFTNCSSLT	VLNTLNLSSNR;NLLLVNISFNR;NLRYLNLSWNK;SLSHNNLTGPI	25.00 20.83 25.00 28.33 30.00 40.00 11.67 32.50 23.33 35.00 14.17	32.50 45.00 20.00 12.50 37.50 32.50 0.00 37.50 32.50 0.00 25.00	28.75 0.00 28.75 27.50 6.25 25.00 1.25 22.50 27.50 26.25 28.75	3	9	6	6	9	3
Bra025319.1P	634	21	8	1	3	4	SLSNNNLTGNI	DDVFTNCSSLR;IEFLQNLTILD;PEGIGNCSSLK	VLNSLNLSSNR;NLLLVNISFNR;NLRYLNLSWNH;SLSHNNLSGPI	30.00 0.00 25.00 35.00 25.00 30.00 5.00 35.00 20.00 40.00 5.00	23.33 36.67 26.67 8.33 40.00 35.00 0.00 31.67 31.67 0.00 26.67	27.50 0.00 28.75 25.00 6.25 25.00 1.25 22.50 27.50 26.25 28.75	3	5	5	3	8	0
Solyc09g098290.3.1	644	21	13	5	2	6	DLSGNNLTGNI;PYAYGNQSRGG;VGYFQNLTVLD;DTMFDNCSDSL;ASRSNNKSFKN	PQWISNMSSLE;PDEIGNCSSLY	SLSHNNLSGSI;SLNHLNLSRNH;SLSNNNFTGAI;NLLAVNISYNR;NLENLNFSHNG;KLRYLNLSWNN	31.00 19.00 29.00 20.00 34.00 34.00 22.00 21.00 30.00 29.00 23.00	17.50 50.00 37.50 2.50 30.00 40.00 0.00 37.50 32.50 0.00 30.00	29.17 0.00 26.67 27.50 7.50 25.83 1.67 24.17 26.67 29.17 25.83	4	9	7	6	11	2
Glyma02G097400.2.p	633	21	10	3	2	5	FGLLQNLTVLD;RGNGFNGTIPE	PQWIGNMTNLE;PSEIGNCSSLY	SLERLNLSHNA;KLRYLNLSWND;SSSHNNLTGSI;SLNSINLSNNR;SLLAVNISYNR	15.00 22.50 27.50 15.00 20.00 35.00 7.50 35.00 12.50 7.50 37.50	15.00 47.50 37.50 2.50 30.00 40.00 0.00 37.50 32.50 0.00 27.50	30.00 0.00 27.00 26.00 5.00 25.00 1.00 22.00 28.00 25.00 29.00	4	6	6	4	9	1
Glyma18G284100.1.p	633	21	10	3	2	5	SLSHNNLSGSI;RGNGFNGTIPE	PQWIGNMTSLE;PSEIGNCSSLY	SLERLNLSHNV;KLTHLNLSWND;SLSHNNLTGSI;SLNSINLSNNH;SLLAVNISYNR	27.50 17.50 20.00 35.00 10.00 32.50 10.00 37.50 15.00 32.50 27.50	15.00 47.50 37.50 2.50 30.00 40.00 0.00 37.50 32.50 0.00 27.50	30.00 0.00 28.00 26.00 5.00 25.00 1.00 22.00 28.00 25.00 29.00	4	6	7	3	9	1
Potri002G233600.1.p	638	21	12	4	2	6	RGNSFNGSIPE;DLSKNNLTGHI;LGYFQNLTVLD	PEEIGNCSSLY;PSFLDNMSSIK	NLRYLNLSWNN;NLERLNLSHNS;SLNTINLSNNH;SLSQNNFSGGI;SLSQNNLSGSI;NLLAVNVSYNK	18.33 16.67 28.33 23.33 20.00 35.00 6.67 35.00 18.33 20.00 26.67	17.50 47.50 37.50 2.50 27.50 35.00 0.00 35.00 32.50 0.00 25.00	29.17 0.00 27.50 26.67 7.50 26.67 1.67 25.00 26.67 29.17 25.00	4	8	8	4	11	1
Potri014G147300.1.p	635	21	11	4	1	6	DLSRNNLTGHI;LGYFQNLTVLD;PSFLDNMSSLK;RGNSFNGSIPE	PEEIGNCSSLY	SLESLNLSHNS;DLRYLNLSWNN;SLNTINLSNNQ;SLSHNNFSGDF;SLSQNNLSGSI;NLLAVNISYNK	17.50 22.50 30.00 18.75 20.00 35.00 5.00 33.75 20.00 13.75 26.25	20.00 50.00 40.00 5.00 35.00 40.00 0.00 35.00 30.00 0.00 25.00	28.33 0.00 25.83 26.67 7.50 25.83 1.67 24.17 25.83 29.17 25.00	4	7	8	3	11	0
Bradi2g61247.1.p	653	21	6	2	0	4	QYAHGNNSGDD;NNFSGNLSPGL		NLRYMNLSGNP;LLLHLNVSGNQ;SLAGNNFSGNL;SLLAVNISHNR	30.00 17.50 17.50 35.00 25.00 35.00 15.00 30.00 52.50 27.50 25.00		31.25 0.00 26.25 26.25 5.00 26.25 1.25 20.00 26.25 26.25 27.50	3	3	4	2	5	1
Zm00001d042051_P001	644	21	8	2	1	5	LGLLRNLTVLD;SLARNNLSGPL	PDSIGNCSSLY	RLEYNNLSGEI;LLLHLNVSGNQ;NLLAVNISHNR;HLRDNNLSGSI;KLRYLNLSRND	12.50 7.50 32.50 17.50 30.00 32.50 2.50 27.50 22.50 25.00 15.00	20.00 50.00 40.00 5.00 40.00 40.00 0.00 35.00 35.00 0.00 25.00	22.00 4.00 24.00 25.00 8.00 28.00 1.00 23.00 26.00 30.00 22.00	3	5	6	2	8	0
Zm00001d011834_P001	646	21	7	0	2	5		LGLLRNLTVLD;PDSIGNCSSLY	LLLHLNVSGNQ;SLARNNISGPL;NLLAVNISHNR;HLRGNNLSGSI;KLRYLNLSRND		10.00 32.50 40.00 2.50 37.50 35.00 0.00 27.50 27.50 0.00 25.00	20.00 3.00 26.00 27.00 7.00 26.00 1.00 23.00 23.00 30.00 23.00	3	4	5	2	7	0
FGENESH00000019000	630	21	8	2	1	5	LGLLRNLTVLD;RLEYNNLSGEI	PDNIGNCSSLY	FLLHLNLSGNQ;SVARNNLSGEL;SLLAVNVSHNR;NLRYLNLSRND;HLRANNLSGSI	15.00 7.50 25.00 15.00 32.50 35.00 2.50 30.00 27.50 25.00 12.50	20.00 50.00 40.00 5.00 35.00 40.00 0.00 35.00 30.00 0.00 25.00	28.00 0.00 27.00 28.00 7.00 27.00 1.00 23.00 24.00 30.00 23.00	3	5	6	2	8	0
LOC_Os01g72700.1	634	21	8	2	1	5	LGLLRNLTVLD;RLEYNNLSGEI	PDNIGNCSSLY	FLLHLNLSGNQ;SVARNNLSGEL;SLLAVNVSHNR;NLRYLNLSRND;HLRANNLSGSI	17.50 5.00 27.50 15.00 32.50 37.50 2.50 30.00 25.00 25.00 12.50	20.00 50.00 40.00 5.00 35.00 40.00 0.00 35.00 35.00 0.00 25.00	28.00 0.00 27.00 28.00 7.00 26.00 1.00 23.00 23.00 30.00 23.00	3	5	6	2	8	0
PDK_30s857131g001	514	19	9	3	3	3	NLEFNNLSGEI;SHNSLNSSIPA;LGYFHNLTVLD	PAWIGNMTALQ;PQDLGNITNLR;PEEIGNCSSLY	NLRYLNLSWND;FLLHLNLSDNQ;NLLAVNISHNR	20.00 16.67 26.67 21.67 23.33 40.00 11.67 36.67 21.67 23.33 28.33	18.33 51.67 38.33 5.00 28.33 40.00 0.00 36.67 35.00 0.00 28.33	33.33 0.00 26.67 21.67 0.00 23.33 0.00 15.00 28.33 18.33 36.67	3	6	5	4	9	0
evm_27.model.AmTr_v1.0_scaffold00077.75	612	20	10	2	1	7	SLSKNNLSGPL;CGALLNRSCPA	PASLANLTSLH	SQNRLNGSIPL;QLVVLNLSRNF;DFSGNNLTGEI;DLSFNNLTGTL;SISVLNFSSNH;SIERLNLSQNG;HLLFLNLSHNN	15.00 7.50 35.00 22.50 25.00 42.50 10.00 45.00 15.00 37.50 25.00	20.00 50.00 35.00 5.00 40.00 45.00 0.00 40.00 35.00 0.00 35.00	28.57 5.71 23.57 27.86 7.14 28.57 5.00 28.57 27.14 28.57 28.57	4	6	8	2	9	1
AL6G10140.t1	604	19	15	5	1	9	DLSANNFSGTV;IVLNPNSSNPT;HKRSGNDTILP;PQTISNCSNLI;CGSVVNRSCLS	PAQISNCSALN	TLIHLNLSSNQ;ALNAINLSENE;VLSNNNLTGTL;DLRLFNLSRNW;SLLQLNMSTNS;SCNLLNGTVPS;HLLTFNISHNS;DLSRNNLSGSL;FLKELNLSANM	15.00 27.00 23.00 25.00 27.00 43.00 21.00 40.00 24.00 31.00 35.00	20.00 50.00 40.00 5.00 30.00 40.00 0.00 35.00 30.00 0.00 30.00	31.11 4.44 24.44 26.11 5.56 26.67 3.89 26.11 27.78 25.56 30.56	6	9	10	5	12	3
AT5G01890.1	604	19	17	7	1	9	DLSANNFTGTV;IVLNPNSSNPT;DFSGNNLSGRI;HKRSGNDTIMP;CGSVVNRSCLS;NISHNNITGEL;PQTLSNCSNLI	PAKISNCSALN	DLSRNNLSGSL;ALNTINLSENE;VLSNNNLTGTL;FLKDLNLSANM;SSNLLNGTLPS;HLLTFNISHNN;DLRHINLSRNW;TLTHLNLSSNQ;SLLQLNMSTNS	17.86 20.00 20.71 24.29 24.29 40.71 15.71 41.43 23.57 37.86 26.43	20.00 50.00 40.00 5.00 30.00 40.00 0.00 35.00 30.00 0.00 30.00	31.11 3.89 26.11 26.67 5.56 26.67 3.33 26.67 27.78 26.11 29.44	6	11	12	5	14	3
Glyma01G133300.2.p	602	20	13	3	2	8	NLSTNNISGSI;IVLNPNSSYSN;CGSVVNHSCPS	PKELTNLSNLF;PSAIANLTNLQ	LLSRLNLSRNQ;SDNKLNGSIPS;SLQVLNLSTNN;ELTFLNLSHNK;SLSRNNFTGTI;SLAVVNFSSNQ;NLFSFNVSYNR;SFANNNLTGKI	15.00 15.00 28.33 30.00 36.67 46.67 26.67 46.67 21.67 48.33 38.33	17.50 52.50 30.00 2.50 42.50 45.00 0.00 40.00 27.50 0.00 32.50	30.00 4.38 25.62 28.12 5.62 29.38 4.38 27.50 25.62 26.25 30.00	5	8	9	4	11	2
Glyma03G034200.1.p	602	20	14	4	1	9	NLSTNNISGSI;IVLNPNSSYSN;CGSVVNHSCPS;PSAIANLTNLQ	PKELTNLSNLF	LLSRLNLSRNQ;SNNKLNGSIPS;SLQVLNLSTNN;DLSENNLSGPI;ELTFLNLSHNK;SLSRNNFTGTI;SLAIVNFSSNQ;NLFSFNVSYNH;SFANNNLTGKV	17.50 25.00 31.25 25.00 38.75 47.50 18.75 47.50 22.50 36.25 38.75	15.00 55.00 25.00 0.00 50.00 45.00 0.00 40.00 25.00 0.00 30.00	29.44 3.89 25.00 28.89 7.22 29.44 4.44 30.00 27.22 30.56 27.22	5	9	10	4	12	2
Medtr4g028090.1	502	16	12	2	2	8	PNSNYNNSRSS;CGSLVNHSCDQ	GTLPKNLTNLT;PKNLTNLTHLF	NFSANNISGSI;SLSRNNFTGRI;SLASLNFSSNQ;QGNYFNGSIPH;HLFSFNVSYNN;SFAKNNLTGTI;SDNKLNGSIPY;SLQVLNFSANN	27.50 27.50 47.50 17.50 45.00 42.50 47.50 27.50 22.50 47.50 47.50	17.50 52.50 17.50 7.50 47.50 37.50 0.00 40.00 35.00 0.00 35.00	26.88 9.38 24.38 31.25 8.75 33.12 6.88 32.50 19.38 28.75 27.50	3	9	8	4	10	2
Glyma09G274600.1.p	598	19	15	4	3	8	DLSDNNLSGEI;IVLNPNSSGSN;NSSGSNSSISL;CGSVVNHSCPS	PAAIANLTNLQ;PDSMMNCTKLL;PKELTNLSHLF	NFSTNNISGSI;SLSRNNFTGSI;NLASVNFSSNQ;HLFSFNVSYNH;SFAKNNLTGKI;SLHRLNLSRNR;SDNKLNGSIPS;SLQVLNFSTNN	25.00 26.25 35.00 36.25 40.00 48.75 26.25 42.50 25.00 46.25 38.75	15.00 53.33 28.33 1.67 36.67 40.00 0.00 36.67 30.00 0.00 30.00	29.38 4.38 25.62 31.25 8.75 31.25 5.00 30.00 24.38 30.62 27.50	4	11	9	6	12	3
Glyma18G213600.1.p	598	20	15	3	3	9	IVLNPNSSGSN;NSSGSNSSISS;CGSVVNHSCPS	PAAIANLTNLQ;PDSMMNCTRLL;PKELTNLSHLF	DLSDNNLSGEI;NISTNNISGSI;SLSRNNFTGPI;NLASVNFSSNQ;HLFSFNVSYNH;SFAKNNLTGKI;SLHRLNLSRNQ;SDNKLNGSIPS;SLQVFNISTNN	25.00 36.67 45.00 40.00 45.00 55.00 36.67 46.67 23.33 43.33 65.00	16.67 51.67 31.67 1.67 38.33 40.00 0.00 36.67 30.00 0.00 30.00	28.89 3.89 25.00 31.11 10.00 30.00 5.00 30.56 24.44 33.89 23.89	4	11	9	6	12	3
Medtr7g073290.1	584	19	12	5	2	5	NSSAPNSSVPS;NFAKNNLTGNI;PDSMMNCTKLL;CGSVVNHSCPS;IVLNPNSSAPN	PKELTNLSNLL;PGAIANLTNLQ	MLQRLNFSRNQ;SDNKLNGSIPF;SLKIWNMSTNY;SLSGNNFTGFI;TLANVNFSYNQ	22.00 29.00 32.00 29.00 32.00 48.00 20.00 38.00 21.00 30.00 44.00	17.50 52.50 30.00 2.50 42.50 42.50 0.00 40.00 27.50 0.00 32.50	32.00 7.00 25.00 28.00 5.00 27.00 5.00 31.00 26.00 23.00 33.00	3	9	6	6	9	3
Potri006G108600.1.p	599	19	11	3	1	7	IVLNPNSSDSS;SSDSSNGTSLD;CGSVVNLSCPS	PKELTNLSHLL	ANNKFNGTINP;ILSWNNLTGPI;SDNRLNGSIPS;HLLSFNISHNN;VLKELNLSMNQ;TLSLVNFSSNG;SLLLLNVSRNQ	21.67 26.67 38.33 36.67 50.00 41.67 35.00 43.33 36.67 36.67 55.00	15.00 55.00 20.00 0.00 50.00 45.00 0.00 40.00 25.00 0.00 30.00	30.00 10.71 25.71 28.57 5.00 28.57 7.14 30.71 22.14 22.86 35.71	4	7	7	4	8	3
Potri016G137000.1.p	599	20	11	4	2	5	IVLNPNSSGSS;IISGNNLSGPI;SSGSSNGTSFN;CGSVVNRSCPS	PKELANLSHLL;PVAIANLTNLQ	ANNNFNGTINP;SLSVVNFSSNG;SLQLFNVSRNQ;VLKELNLSMNQ;HLLSFNISHNN	23.75 22.50 37.50 37.50 43.75 48.75 33.75 46.25 36.25 38.75 37.50	17.50 55.00 30.00 2.50 45.00 42.50 0.00 40.00 27.50 0.00 32.50	33.00 7.00 26.00 24.00 1.00 25.00 4.00 24.00 26.00 17.00 39.00	4	7	6	5	8	3
Solyc09g015520.3.1	602	20	16	6	3	7	DLSANNLSGRI;LVLNPNSSDPN;EILLDNFSLSG;AVGKLNATRIL;DLSHNNLTGPI;CGSVLNHSCPA	PKELTNLSHLA;PAAIWNISGLQ;PADIANCSSLS	SLSHNNFTGNI;TLQRVNFSSNH;HLATFNVSHNH;SFANNNLTGQI;GLQVLNISRNF;SHNQLNGSIPN;LLKELNLSNNY	20.83 8.33 27.50 28.33 30.00 42.50 23.33 36.67 23.33 42.50 18.33	16.67 50.00 31.67 3.33 36.67 41.67 0.00 38.33 28.33 0.00 26.67	30.00 5.00 25.71 29.29 6.43 29.29 5.00 27.14 23.57 28.57 29.29	5	11	10	6	14	2
Solyc06g048620.3.1	609	20	11	4	1	6	DLSGNNFSGQL;IVLNPNSTESI;SVKALNLSFND;CGAAANRSCPT	PTSIGNCSALL	SENQLNGSIPL;SLQSLNLSRNS;SLAKNNFTGSI;ALGSLNLSSNQ;SLKLLNVSRNG;HLELFNISHNQ	12.50 11.25 22.50 18.75 27.50 31.25 18.75 38.75 21.25 41.25 22.50	20.00 50.00 40.00 5.00 35.00 40.00 0.00 35.00 30.00 0.00 25.00	30.00 6.67 26.67 26.67 4.17 26.67 4.17 24.17 25.00 24.17 32.50	4	7	7	4	8	3
PGSC0003DMP400047976	606	20	11	4	1	6	IVLNPNSTESI;FVKALNLSFND;DLSGNNFSGQF;CGAAANRSCPT	PTSIGNCSALL	SLQSLNLSRNS;SLAKNNFTGSI;ALGSLNLSSNQ;SLKLLNVSRNA;HLELFNISHNQ;SENQLNGSIPL	12.50 11.25 21.25 21.25 28.75 33.75 20.00 37.50 22.50 43.75 21.25	20.00 50.00 40.00 5.00 30.00 40.00 0.00 35.00 30.00 0.00 25.00	30.83 5.83 26.67 26.67 4.17 26.67 5.00 25.83 25.00 24.17 31.67	4	7	7	4	8	3
Solyc06g048950.3.1	531	17	7	4	0	3	DLSENNLSGNI;IVLNPNSTDSS;CGAAVNRSCST;DLSENNFSGHI		SLAKNNLTGSI;HLSFFNISHNQ;TLASLNLSSNQ	15.00 8.75 20.00 25.00 23.75 36.25 20.00 31.25 23.75 50.00 11.25		31.67 0.00 28.33 26.67 6.67 26.67 1.67 23.33 25.00 28.33 26.67	2	5	5	2	5	2
PGSC0003DMP400029129	530	17	7	4	0	3	DLSENNLSGNI;IVLNPNSTDSS;CGAAVNRSCST;DVSENNFSGII		SLAKNNLTGSI;HLSLFNISHNQ;TLASLNVSSNQ	13.75 8.75 21.25 26.25 26.25 35.00 21.25 31.25 25.00 47.50 17.50		30.00 0.00 28.33 26.67 6.67 26.67 1.67 23.33 25.00 30.00 26.67	2	5	5	2	5	2
Glyma04G222800.1.p	607	20	10	5	2	3	VLNLANNSLGG;DVSFNNLTGAL;SLANNNLTGGI;CGAAVNKSCPA;IVLNPNTSTDT	PTSIENCSLLT;PESMANCTKLL	NLLTFNLSHNN;SLKMLNFSGNG;SYNKLNGSIPW	18.00 9.00 23.00 24.00 29.00 38.00 19.00 33.00 20.00 41.00 21.00	15.00 50.00 35.00 2.50 30.00 37.50 0.00 32.50 32.50 0.00 25.00	23.33 11.67 26.67 26.67 1.67 28.33 8.33 23.33 18.33 16.67 41.67	3	7	6	4	8	2
Glyma06G142500.2.p	628	19	9	4	2	3	IVLNPNTSTDT;VLNLANNSLGG;SLANNNLTGGI;CGAAVNKSCPA	PSSIENCSLLT;PESIVNCTKLS	LLKMLNFSGNG;SYNKLNGSIPW;NLLTFNLSHNN	15.00 10.00 23.75 20.00 31.25 38.75 21.25 31.25 18.75 38.75 27.50	12.50 47.50 30.00 0.00 27.50 37.50 0.00 37.50 32.50 0.00 32.50	26.67 11.67 26.67 28.33 1.67 30.00 8.33 25.00 18.33 16.67 41.67	3	6	5	4	7	2
Medtr3g093930.1	617	20	10	2	2	6	DLSFNNLTGNL;VLNPTNFSPDS	PESMVNCTNLL;PISIENCSSLK	NLITFNLSHNN;YLGNNNLTGSI;SLKTLNLSGNG;SYNKLNGSIPS;SLQVLNLSYNS;DLSNNNLSGVV	30.00 0.00 27.50 40.00 22.50 42.50 7.50 40.00 37.50 42.50 20.00	15.00 50.00 35.00 2.50 27.50 37.50 0.00 32.50 32.50 0.00 25.00	27.50 5.83 25.00 29.17 7.50 29.17 5.83 30.00 23.33 29.17 28.33	3	7	7	3	9	1
Potri013G091000.1.p	597	20	11	4	1	6	IVLNPNSSSDS;ILSQNNLSGTI;LANLPNLSSFN;CGAAVNKSCPA	GSINPNLTRLE	NLRNINLSKNR;SLKVFNLSANS;SLASINLSSNQ;NLSSFNISHNN;SDNKLNGSIPM;SLQFLNLSRNS	7.50 22.50 30.00 21.25 32.50 31.25 15.00 30.00 23.75 31.25 27.50	20.00 50.00 5.00 15.00 50.00 30.00 0.00 10.00 30.00 0.00 25.00	32.50 6.67 25.83 25.00 0.83 25.00 4.17 21.67 26.67 18.33 38.33	5	6	7	4	9	2
Potri019G058600.1.p	595	19	11	3	2	6	IVLNPNSSSDS;SLSRNNLTGSI;CGAAVNKSCPA	GSINPNLTRLE;PDSIGNCSSLM	SLASINLSSNQ;NLISFNISHNN;NLRRINLSKNR;SLQFLNLSKNS;SDNKLNGSIPT;LLKVLNLSANG	11.67 13.33 21.67 26.67 28.33 35.00 21.67 26.67 23.33 41.67 26.67	20.00 50.00 22.50 10.00 42.50 35.00 0.00 22.50 30.00 0.00 27.50	32.50 5.83 27.50 24.17 0.83 25.00 4.17 21.67 26.67 18.33 39.17	5	6	7	4	9	2
AT3G56370.1	598	19	8	4	1	3	IVLNPNATFDP;CGAVVNKSCPA;SLSNNNLTGII;ALKNDNSTGGI	PSSIKNCSSLR	SLAALNLSSNG;YLHTFNISHNH;ALKVLNFSGNG	17.50 8.75 27.50 30.00 26.25 41.25 11.25 36.25 16.25 40.00 23.75	20.00 50.00 40.00 5.00 30.00 40.00 0.00 35.00 30.00 0.00 25.00	31.67 0.00 28.33 21.67 0.00 20.00 0.00 15.00 28.33 16.67 36.67	3	5	4	4	5	3
Bra007241.1P	591	19	10	2	2	6	CGAVVNKSCPA;IVLNPNATFDP	LFQDGNSTGGV;PSSIKNCSSLQ	RLKVLNFSGNG;YLHTFNISHNH;SHNQLNGTVPK;DLQGLNLSRNS;SLASLNLSSNR;SLSNNNLTGTV	5.00 20.00 20.00 20.00 37.50 45.00 32.50 27.50 22.50 45.00 50.00	15.00 35.00 42.50 12.50 32.50 42.50 10.00 20.00 25.00 17.50 12.50	29.17 5.83 25.00 26.67 4.17 25.83 4.17 25.83 25.00 23.33 33.33	4	6	6	4	8	2
Bradi2g53540.1.p	582	19	9	2	1	6	CSSRKNNSCST;IVLNPNSSLNP	PSALGNLTSLQ	SANHLNGSMPP;SLQVVNLSQNK;SLPGNNLSGPV;SQNKLNGTLPV;SLVSLNLSSNR;SLQSLNLSSNS	7.50 10.00 30.00 15.00 25.00 40.00 20.00 32.50 20.00 32.50 30.00	20.00 50.00 35.00 5.00 40.00 45.00 0.00 40.00 35.00 0.00 35.00	30.83 12.50 27.50 30.00 5.00 30.00 9.17 33.33 22.50 25.00 37.50	3	6	6	3	7	2
Zm00001d043058_P001	583	19	10	4	1	5	CSSRKNDSCSA;PAQIGNCSSLV;IVLNPNSSSNP;DFSHNNLTWPI	PSTMGNLTSLQ	SLQVVNLSQNK;ALPRNNLSGPV;SQNKLNGTLPV;SLVSLNLSSNR;GLQSLNLSSNS	13.75 18.75 28.75 18.75 32.50 37.50 21.25 31.25 28.75 30.00 26.25	20.00 50.00 35.00 5.00 35.00 45.00 0.00 40.00 35.00 0.00 35.00	32.00 6.00 28.00 30.00 5.00 28.00 6.00 30.00 25.00 25.00 35.00	3	7	6	4	8	2
FGENESH00000025396	577	19	9	3	2	4	CSSRKNNSCIA;IVLNPNSSTNP;DLSHNNLTGSI	PSTVGNLTSLE;PSQIGNCSSLV	GLQYLNMSSNS;SLPRNNLSGPV;SKNKLNGTLPV;SLVSLNLSSNR	10.00 10.00 26.67 21.67 30.00 36.67 21.67 26.67 21.67 43.33 23.33	20.00 50.00 37.50 5.00 32.50 42.50 0.00 37.50 32.50 0.00 32.50	32.50 8.75 26.25 32.50 6.25 27.50 7.50 32.50 23.75 26.25 33.75	2	7	5	4	7	2
LOC_Os01g60670.1	586	19	9	3	2	4	CSSRKNNSCIA;IVLNPNSSTNP;DLSHNNLTGSI	PSTVGNLTSLE;PSQIGNCSSLV	GLQYLNMSSNS;SLPRNNLSGPV;SKNKLNGTLPV;SLVSLNLSSNR	11.67 8.33 26.67 21.67 25.00 36.67 16.67 28.33 21.67 41.67 21.67	20.00 50.00 37.50 5.00 30.00 42.50 0.00 37.50 32.50 0.00 32.50	32.50 8.75 26.25 31.25 6.25 27.50 7.50 32.50 23.75 26.25 33.75	2	7	5	4	7	2
Zm00001d038481_P001	571	18	7	2	1	4	IVFNPNSSSDP;CSSQKNSSCNG	PISMGNLTSLQ	SDNLLNGSLPM;SLVSLNLSRNR;SLRFFNVSHNS;RLQYLNLSSNS	2.50 15.00 35.00 12.50 37.50 37.50 22.50 32.50 20.00 32.50 27.50	20.00 50.00 35.00 5.00 30.00 45.00 0.00 40.00 35.00 0.00 35.00	31.25 8.75 25.00 26.25 1.25 27.50 6.25 26.25 26.25 17.50 42.50	3	4	4	3	5	2
FGENESH00000059663	547	18	8	3	1	4	ALPGNNLSGLL;KAPGDNASALQ;IVFNPNASSDP	PATIGNLTGLQ	RLQHLNLSSNT;SENKLNGTLPV;SLVSLNLSGNL;NLRVFNVSHNL	16.67 25.00 31.67 11.67 25.00 36.67 1.67 36.67 28.33 20.00 23.33	15.00 50.00 35.00 5.00 20.00 40.00 0.00 40.00 35.00 0.00 30.00	30.00 8.75 23.75 26.25 1.25 26.25 6.25 26.25 26.25 17.50 42.50	3	5	5	3	7	1
LOC_Os05g40050.1	556	18	8	3	1	4	ALPGNNLSGPL;KAPGDNASALQ;IVFNPNASSDP	PATIGNLTGLQ	RLQHLNLSSNT;SENKLNGTLPV;SLVSLNLSGNL;NLRVFNVSHNL	15.00 25.00 33.33 13.33 25.00 36.67 1.67 35.00 28.33 18.33 23.33	15.00 50.00 35.00 5.00 20.00 40.00 0.00 40.00 30.00 0.00 30.00	30.00 8.75 23.75 26.25 1.25 26.25 6.25 26.25 27.50 17.50 42.50	3	5	5	3	7	1
Bradi1g63200.1.p	608	20	7	1	2	4	CGSKLNSSCPG	VLVPVNASSVI;PATIANLTNLQ	SLSRNNFSGDL;TLASLNMSSNR;HLIRFNVSHNQ;TLQSLNISWNS	5.00 20.00 35.00 25.00 15.00 45.00 15.00 40.00 5.00 15.00 40.00	10.00 35.00 40.00 20.00 20.00 32.50 20.00 20.00 37.50 17.50 17.50	31.25 0.00 28.75 27.50 5.00 25.00 1.25 21.25 27.50 27.50 30.00	3	4	4	3	6	1
FGENESH00000003137	601	20	11	3	2	6	CGAKLNSSCPG;DLGSNNISGNL;VFVPVNASSMV	PAQIGNLSALA;PATIANITNLQ	HLVRFNISHNQ;DLSHNNLTGAI;SLSGNNFSGDL;TLASLNLSSNR;TANRLNGSIPA;TLQSLNMSWNS	10.00 11.67 30.00 28.33 11.67 36.67 21.67 26.67 21.67 33.33 15.00	17.50 47.50 37.50 5.00 32.50 42.50 0.00 37.50 32.50 0.00 30.00	30.83 6.67 26.67 30.00 8.33 29.17 5.83 30.00 23.33 29.17 28.33	3	8	7	4	10	1
LOC_Os03g21730.1	607	20	11	3	2	6	CGAKLNSSCPG;DLGSNNISGNL;VFVPVNASSMV	PAQIGNLSALA;PATIANITNLQ	HLVRFNISHNQ;DLSHNNLTGAI;SLSGNNFSGDL;TLASLNLSSNR;TANRLNGSIPA;TLQSLNMSWNS	10.00 11.67 31.67 28.33 11.67 35.00 21.67 26.67 21.67 35.00 15.00	15.00 50.00 37.50 5.00 32.50 40.00 0.00 37.50 32.50 0.00 30.00	29.17 6.67 26.67 30.00 8.33 30.00 5.83 30.83 23.33 29.17 28.33	3	8	7	4	10	1
Zm00001d029059_P001	607	20	9	3	2	4	IVLNPNTSSDP;CGAKLNSSCPG;LKVPANASSVL	PAQIGNCSALA;PEALSNLTNLE	HLLQFNVSHNQ;SLARNNLSGDV;TLASLNLSSNR;NLQSLNMSWNS	5.00 20.00 26.67 28.33 25.00 35.00 35.00 18.33 30.00 35.00 26.67	15.00 50.00 37.50 5.00 32.50 42.50 0.00 37.50 32.50 0.00 30.00	31.25 0.00 27.50 27.50 5.00 25.00 1.25 21.25 26.25 26.25 28.75	3	6	4	5	7	2
PDK_30s719261g003	575	19	8	3	0	5	CGSIVNRSCPA;PESMRNLSICT;PESMRNLSICT		TLAALNLSSNR;SLSKNNFSGTL;TLAALNLSSNR;VLNPENSSPNP;LLEVLNLSRNG	13.33 38.33 35.00 8.33 28.33 45.00 6.67 43.33 26.67 5.00 35.00		35.00 0.00 27.00 27.00 5.00 26.00 2.00 26.00 35.00 28.00 33.00	3	5	4	4	6	2
PDK_30s865781g002	597	20	9	2	2	5	IVLNPNNSSPN;DLSQNNLTGPI	PPSLANLTNLQ;PTQIGNCSSLA	SLQFLNLSCNS;SLSKNNFSGSL;HLLSFNISHNL;SGNRLNGSIPL;NLQVINLSRNR	17.50 15.00 30.00 40.00 42.50 42.50 32.50 47.50 32.50 55.00 17.50	20.00 52.50 37.50 5.00 35.00 40.00 0.00 37.50 32.50 0.00 30.00	29.00 8.00 27.00 31.00 5.00 30.00 6.00 27.00 21.00 27.00 34.00	3	6	6	3	8	1
EFJ25875	543	17	9	5	3	1	DLAWNNLTGPI;NLAGNNLTGVV;IVLNPNASSDT;VFNLVNRTAFQ;SLSANNLSGNV	PSTFTNMSSLT;PSLAANQTGLV;DSSPCNWTGIR	SLQFLNLSRNE	22.00 3.00 20.00 33.00 15.00 33.00 14.00 31.00 22.00 31.00 16.00	25.00 38.33 26.67 8.33 13.33 33.33 1.67 33.33 21.67 0.00 23.33	30.00 0.00 30.00 15.00 0.00 20.00 0.00 20.00 35.00 15.00 35.00	1	8	4	5	6	3
AL1G23810.t1	511	17	12	7	2	3	ESNKLNGSIPG;HRNRLNGSIPP;VLTFKNITYFN;KIVLWNTSLAG;SLSHNNLSGSI;VIRLGNNSIDG;NVSYNNLSGII	PPELGNLSSIQ;PRKLLNLTNLE	NITYFNVSWNR;ALTHFNVSYNN;TLWTINVSSNA	21.43 13.57 24.29 20.00 22.14 37.86 16.43 42.86 11.43 29.29 23.57	20.00 47.50 37.50 5.00 27.50 42.50 0.00 37.50 32.50 0.00 32.50	30.00 0.00 28.33 21.67 0.00 23.33 0.00 15.00 26.67 18.33 33.33	5	7	9	3	12	0
Bra019768.1P	515	17	10	3	1	6	VLGFVNITYVN;KIVLWNTSLAG;NVSHNNLSGVI	PKKLLNLTNLE	ESNKINGSIPG;HGNRINGSIPS;NITYVNVSWNR;SLSRNNLSGPI;TLWTINVSSNA;KLTHFNVSHNN	18.33 10.00 26.67 8.33 30.00 36.67 11.67 40.00 11.67 28.33 13.33	20.00 50.00 40.00 5.00 25.00 40.00 0.00 35.00 30.00 0.00 30.00	27.50 13.33 24.17 30.00 5.00 32.50 10.00 31.67 20.00 23.33 35.00	4	6	8	2	10	0
AT1G12460.1	510	17	11	5	1	5	VLTFKNITYFN;KIVLWNTSLAG;NVSYNNLSGVI;SKKLLNLTNIK;VIRLGNNSIDG	PPELGNLSKVQ	ESNKLNGSIPG;HRNRLNGSIPP;NITYFNVSWNR;TLTHFNVSYNN;TLWTINVSSNA	21.00 13.00 28.00 6.00 30.00 38.00 11.00 41.00 15.00 25.00 17.00	20.00 50.00 35.00 5.00 30.00 45.00 0.00 40.00 35.00 0.00 35.00	27.00 15.00 24.00 26.00 2.00 30.00 10.00 28.00 19.00 18.00 41.00	5	6	8	3	11	0
AL2G12700.t1	511	17	10	4	2	4	VLGFKNITYFN;KIVLWNTSLAG;NVSYNNLSGII;SLSHNNLSGSI	PPNLGNLSRIQ;PKNLLNLTNLE	ESNKLNGSVPA;NITYFNVSGNR;TLWKINVSSNA;RLTHFNVSYNN	18.75 5.00 25.00 16.25 28.75 37.50 10.00 40.00 16.25 35.00 10.00	20.00 47.50 37.50 5.00 27.50 40.00 0.00 40.00 32.50 0.00 30.00	30.00 8.75 25.00 26.25 1.25 27.50 6.25 25.00 23.75 17.50 40.00	4	6	7	3	10	0
AT1G62950.1	512	17	9	4	1	4	VIGFKNLTYFN;KIVLWNTSLAG;NVSYNNLSGII;SLSHNNLSGSI	PKNLLNLTNLE	ESNRLNGSVPV;NLTYFNVSGNR;RLTHFNVSYNN;TLWKINVSSNA	18.75 5.00 25.00 16.25 27.50 37.50 10.00 40.00 13.75 32.50 10.00	20.00 45.00 35.00 5.00 20.00 40.00 0.00 40.00 30.00 0.00 30.00	31.25 10.00 26.25 25.00 1.25 27.50 6.25 25.00 23.75 17.50 40.00	4	5	7	2	9	0
Glyma01G213600.1.p	504	17	12	5	4	3	LGNLNNLTHFD;DFSFNNLSGVV;VLEMQNLTYLN;RIVLWNTSLGG;DLSFNNLSGRI	LEFKGNITDDP;PPSLGNLSRIQ;PQTLYNLTNLE;PASLVNCSNLE	HHNQLNGSIPP;NLTYLNLSYNG;SLWKINLSSNA	16.00 12.00 28.00 12.00 31.00 36.00 8.00 38.00 18.00 27.00 13.00	17.50 47.50 27.50 10.00 28.75 40.00 1.25 40.00 38.75 10.00 31.25	30.00 13.33 25.00 26.67 1.67 30.00 8.33 28.33 23.33 18.33 38.33	3	9	6	6	11	1
Glyma11G028300.1.p	504	17	13	6	4	3	LGNLNNLTHFD;DFSLNNLSGAV;VLQMQNLTYLN;RIVLWNTSLGG;DLSFNNLSGRI;VIKLGNNSIGG	LEFKGNITEDP;PPSLGNLSRIQ;PQTLYNLTNLE;PASLVNCSNLE	HHNQLNGSIPP;NLTYLNLSYNG;SLWKINLSSNA	17.50 10.83 27.50 10.83 30.83 36.67 10.00 39.17 15.00 28.33 14.17	17.50 47.50 26.25 10.00 30.00 38.75 1.25 40.00 38.75 8.75 32.50	30.00 13.33 25.00 26.67 1.67 30.00 8.33 28.33 25.00 18.33 38.33	4	9	7	6	12	1
Medtr5g011410.1	512	17	12	6	3	3	ILGLQNLTYFN;LGDLNNLTHFD;RIVLWNTSLVG;DLSFNNLSGVI;VIKLGNNSIGG	PVSLVNCSNLE;LQFKGNITEDP;PSSLGNLSRIQ	SLWKINFSSNA;NLTYFNISYNG;DFSFNNLSGVV	16.00 12.00 31.00 6.00 33.00 38.00 11.00 38.00 14.00 25.00 16.00	16.67 46.67 23.33 11.67 31.67 40.00 1.67 40.00 41.67 11.67 31.67	30.00 0.00 23.33 26.67 6.67 28.33 1.67 25.00 26.67 26.67 23.33	4	8	6	6	10	2
Solyc08g079740.3.1	519	17	15	7	3	5	VLELVNLTYFN;LFVNCNKTRFI;KIVLWNTSLGG;VLDLHNLTLFG;LGDLQNLTHFN;ASWDPNGTPCL;HHNQLNGSIPS	LQFKGNISTDP;PQNLYNLSNLV;PSTIGNLSNLH	AYNRINGSIPI;NLTYFNVSNND;SLSHNNLSGSI;NLTHFNVSYNL;SLWKINFSSNA	15.00 20.71 30.71 15.00 26.43 37.14 21.43 30.00 13.57 17.86 20.00	18.33 48.33 25.00 11.67 35.00 38.33 1.67 40.00 40.00 11.67 33.33	28.00 7.00 23.00 27.00 5.00 29.00 5.00 27.00 22.00 23.00 32.00	5	10	8	7	13	2
PGSC0003DMP400007020	513	17	15	7	2	6	LQFKGNISSDP;VLELVNLTYFN;LFMNCNKTRFI;KIVLWNTSLGG;VLDLHNLTLFG;LGDLQNLTHFN;ASWDPNGTPCL	PQNLYNLSNLV;PSTIGNLSNLH	AYNRINGSIPI;NLTYFNVSSNG;SLSHNNLSGPI;HHNQLNGSIPS;NLTHFNVSYNL;SLWKINFSSNA	13.57 22.86 27.14 13.57 32.86 37.14 17.14 30.71 20.00 20.71 18.57	20.00 50.00 35.00 5.00 25.00 40.00 0.00 37.50 32.50 0.00 32.50	26.67 12.50 25.00 29.17 5.00 30.83 9.17 32.50 19.17 23.33 35.00	5	10	8	7	13	2
Bradi1g76660.1.p	516	17	9	2	3	4	LLGLVNITYFN;LGNLSNLTHFN	PPGIANCSRLA;PSDLGNLSNLT;PDTLNNLTYLR	TLHKLNLSRNA;FLLELNLSGNK;NITYFNVSSNA;NLTHFNVSFNG	2.50 30.00 42.50 2.50 37.50 30.00 0.00 25.00 17.50 0.00 22.50	15.00 48.33 33.33 3.33 26.67 40.00 0.00 38.33 30.00 0.00 26.67	28.75 0.00 26.25 21.25 0.00 23.75 0.00 18.75 31.25 20.00 36.25	4	5	4	5	9	0
Zm00001d027463_P001	525	17	11	5	2	4	NMSFNNLSGMI;DVGSNNFSGAA;PPGIANCSRLA;LLGSVNITYFN;LGNLSNLTHFN	PDTLNNITYLK;PPQLGNLSNLT	TLRKLNLSRNA;FLLELNLSGNK;NITYFNVSSNA;NLTHFNMSFNN	14.00 20.00 30.00 13.00 24.00 33.00 2.00 35.00 22.00 20.00 17.00	15.00 50.00 35.00 2.50 27.50 42.50 0.00 37.50 30.00 0.00 30.00	28.75 0.00 28.75 23.75 0.00 23.75 0.00 20.00 31.25 20.00 35.00	4	7	6	5	11	0
Zm00001d048453_P001	522	17	10	3	3	4	LLASVNITYFN;LGNLSNLTHFN;NVSFNNLSGMI	PGTLNNITYLK;PPAIANCSRLA;PQELGNLSNLT	FLLELNLSGNK;TLRKLNLSRNA;NITYFNVSSNA;NLTHFNVSFNN	8.33 15.00 30.00 8.33 30.00 31.67 0.00 31.67 18.33 16.67 13.33	15.00 48.33 33.33 1.67 21.67 36.67 0.00 36.67 28.33 0.00 26.67	28.75 0.00 27.50 21.25 0.00 21.25 0.00 17.50 30.00 17.50 35.00	4	6	5	5	10	0
FGENESH00000047119	512	17	9	2	3	4	LLGLVNITYFN;LGNLSNLTHFN	PTAITNCSRLA;PDTLNNLTYLK;PSELGNLSNLT	TLHKLNLSRNT;FLLELNLSGNQ;NITYFNVSSNA;NLTHFNVSYNG	2.50 30.00 42.50 2.50 37.50 30.00 0.00 27.50 20.00 0.00 22.50	15.00 50.00 36.67 3.33 31.67 40.00 0.00 35.00 30.00 0.00 28.33	30.00 0.00 27.50 22.50 0.00 23.75 0.00 18.75 30.00 20.00 35.00	4	5	4	5	9	0
LOC_Os03g03570.2	514	17	9	2	3	4	LLGLVNITYFN;LGNLSNLTHFN	PTAITNCSRLA;PDTLNNLTYLK;PSELGNLSNLT	TLHKLNLSRNA;FLLELNLSGNQ;NITYFNVSSNA;NLTHFNVSYNG	2.50 32.50 45.00 2.50 40.00 32.50 0.00 30.00 20.00 0.00 22.50	16.67 51.67 36.67 3.33 28.33 40.00 0.00 36.67 31.67 0.00 30.00	31.25 0.00 28.75 23.75 0.00 25.00 0.00 18.75 31.25 18.75 35.00	4	5	4	5	9	0
FGENESH00000010954	422	13	6	3	0	3	LLALVNITYFN;GAVLANWTLGG;NVSFNNLTGSI		TLHKLNLSGNT;NITYFNVSSNN;NLAHFNVSFNN	21.67 21.67 25.00 10.00 28.33 35.00 5.00 36.67 26.67 30.00 16.67		30.00 0.00 28.33 20.00 0.00 23.33 0.00 18.33 28.33 16.67 33.33	3	3	4	2	5	1
LOC_Os10g38800.1	425	13	6	3	0	3	LLALVNITYFN;GAVLANWTLGG;NVSFNNLTGSI		TLHKLNLSGNA;NITYFNVSSNN;NLAHFNVSFNN	21.67 21.67 25.00 10.00 28.33 35.00 5.00 35.00 28.33 30.00 16.67		31.67 0.00 28.33 21.67 0.00 23.33 0.00 18.33 28.33 16.67 35.00	3	3	4	2	5	1
PDK_30s879641g002	508	17	10	2	4	4	LLALQNLTYFN;NVSYNNLSGAI	PSSIANCSNLV;LEFKGNVTADP;PTILGNLTKLK;PDTLYNITYLL	TLHKLNLSKNE;LLTYFNVSYNN;NLTYFNVSSNK;SLSHNNFSGPI	15.00 7.50 25.00 12.50 30.00 37.50 2.50 37.50 17.50 25.00 12.50	17.50 47.50 28.75 10.00 31.25 37.50 1.25 40.00 38.75 8.75 31.25	28.75 0.00 25.00 23.75 3.75 27.50 1.25 21.25 27.50 25.00 27.50	3	7	5	5	9	1
Mapoly0013s0136.1.p	585	19	11	3	4	4	DLSDNNFTGVI;SLDLSNNSLEG;ALGRFNMSSFL	APGGRNCTALR;DSTPCNWTGVT;AAELGNLTKLR;PAALGNCTALT	TLYKLNLSGNA;QLRALNLSSNA;VAQAVNLSSNS;ALRFLNASFNH	21.67 0.00 30.00 25.00 11.67 33.33 13.33 30.00 8.33 26.67 18.33	31.25 40.00 23.75 6.25 25.00 33.75 1.25 36.25 27.50 0.00 28.75	31.25 0.00 27.50 21.25 0.00 25.00 0.00 16.25 30.00 18.75 33.75	5	6	6	5	9	2
Pp3c1_6700V3.4	570	18	14	5	4	5	AKNEFNGSLLP;LSGPINDTIFR;EIDLENNSFTG;PLGLSNCSQLV;GRLHLNGSGCA	GEIPANITGLV;PSALGNLTGLA;PAELSNLSDLR;PSELCNCTALQ	KLDHNNLTGSI;GLAIFNVSYNH;ILSENNFSGPI;SSNKMNGSIPA;NLLNGNITIDI	19.00 37.00 23.00 23.00 22.00 34.00 19.00 39.00 20.00 15.00 40.00	18.75 51.25 27.50 6.25 37.50 40.00 1.25 33.75 35.00 0.00 32.50	25.00 15.00 21.00 34.00 14.00 36.00 8.00 32.00 26.00 35.00 20.00	2	12	6	8	14	0

## Sheet: SG_vii_2
seq_id	ECD length	LRR Num.	N+ Num.	N+ in coil	N+ in helix	N+ in sheet	Residues around N+ in coil	Residues around N+ in helix	Residues around N+ in sheet	Avr_acc20_around_N+ in coil	Avr_acc20_around_N+ in helix	Avr_acc20_around_N+ in sheet	N+ in the internal side	N+ out the internal side	N+ in the internal and literal side	N+ our the internal nor literal side	N+ in the LRR (len 24)	N+ out the LRR (len 24)
evm_27.model.AmTr_v1.0_scaffold00182.11	735	26	17	6	5	6	FSLFNNRSSPL;DLGQQNLSGEL;PSALANCSLLV;LTQLSNLTVLD;DLSVNNLSGNI;SASNNNLSGQI	APSLSNLSSLR;GQIPENVSVAS;PAEIGNCSALT;PDSFANLTHLE;PASLINLSSLE	DHNHLNGTIPD;NLQVLNLSFNQ;RGNVINGSIPS;SLQYLNLTFNH;SLRDLNVSGNQ;SLKSFNVSYNK	22.50 17.50 23.33 18.33 22.50 34.17 7.50 29.17 26.67 30.83 10.00	18.00 43.00 25.00 3.00 29.00 37.00 1.00 32.00 30.00 0.00 29.00	28.33 10.83 25.83 29.17 1.67 30.83 8.33 30.83 23.33 19.17 43.33	4	13	9	8	17	0
AL7G14870.t1	747	27	20	8	4	8	DLSVNNLTGEI;GSGLSNLTKMD;GENNLNGSFPV;PVSISNLSNLS;FSVFCNTSLRI;DLGRNNLSGEI;ISNLSNLSFLN;ELKLANNSLTG	PSAISNCSSLV;PPAMRNLTSLE;PSGLANLTQLQ;PPEIGNCSALE	RSNSLNGTIPA;SLSNNNFSGTV;SLRYVNLSSNS;QLQLLNLSYNQ;NLVYFNVSSNN;ALQGNNFSGVV;DLSKQNMSGEV;NLSFLNLSGNG	26.88 23.12 21.88 16.25 23.75 30.62 11.88 35.00 18.12 23.12 21.88	15.00 46.25 31.25 0.00 16.25 35.00 0.00 36.25 33.75 0.00 26.25	26.88 3.75 27.50 30.00 8.12 31.25 3.75 29.38 23.75 28.75 26.25	5	15	12	8	20	0
AT4G36180.1	750	27	21	10	4	7	ISNLSNLSFLN;ALQGNNFSGVV;DLSVNNLTGEI;LGSRINNTSEF;ELKLANNSLTG;DLGQNNLSGEI;GENNLNGSFPV;PVSISNLSNLS;FSGLSNLTKMD;FSLFCNTSLTI	PSAISNCSSLV;PSGLANLTQLQ;PPEIGNCSALE;PPAMRNLTSLE	NLSFLNLSGNG;RSNSFNGTIPT;SLRYVNLSSNS;SLSNNNFSGTV;DLSKQNMSGEV;NLVYFNVSSNN;QLQLLNLSYNQ	20.00 20.00 23.00 17.50 25.00 31.00 10.00 34.00 19.50 23.50 18.00	15.00 46.25 32.50 2.50 18.75 36.25 0.00 36.25 33.75 0.00 26.25	27.86 5.00 25.71 27.14 5.71 30.71 4.29 29.29 22.86 27.14 29.29	5	16	12	9	21	0
Bra011668.1P	741	27	20	10	4	6	FSLFCNTSLTI;DLSVNNLTGEI;PVSISNLSNLS;ELKLANNSLTG;LMALTNLSELD;DLGRNNLSGEI;GENDLNGSFPV;FSRLSNLSRLD;ISNLSNLSFLN;DLSKQNMSGEV	PSGLANLTQLQ;PSALSNCSSIV;PPGMKNLTELE;PPEVGNCSALE	NLSFLNLSGNE;ALDNNNLTGTV;RSNSFNGTIPP;SLRYVNLSSNS;NLVYFNVSSNN;QLQLLNLSYNQ	19.00 20.50 26.00 17.50 25.50 33.50 9.00 35.50 18.00 23.50 20.00	15.00 46.25 32.50 1.25 17.50 37.50 0.00 35.00 33.75 0.00 26.25	28.33 5.00 25.83 26.67 3.33 28.33 4.17 26.67 24.17 23.33 34.17	5	15	11	9	20	0
Medtr5g021670.1	744	27	20	8	6	6	ASVFCNVSVHA;DLSKQNLSGEL;SLSHNNLTGSI;PASFGNLSLLE;IMSLSNLTTLD;ELKVANNSFNG;GEIPSNFSMMP;RSNRLNGTMPE	PSALANCSSLV;PPEIGNLTGLM;PGSLSNLSKLA;PSEIGNSSAIE;PVTVGNLSLLQ;PLWLTNVTTLS	RLTVLNLSGND;RSNFFNGTIPR;DLSANNLSGEI;DLVYFNVSGNN;LLQLVNLSYNQ;SLQSVNLSSNA	21.88 23.75 20.00 18.12 25.62 33.75 8.75 36.25 21.25 23.12 19.38	15.00 48.33 31.67 0.00 20.00 39.17 0.00 37.50 34.17 0.00 28.33	30.00 5.00 23.33 24.17 4.17 28.33 4.17 27.50 27.50 24.17 32.50	5	15	10	10	20	0
Glyma16G130400.2.p	741	27	19	11	1	7	DLSKQNLSGEL;PSSLANCSSLV;VMWLKNLTILD;DLSANNLSGEI;ELKIANNSFSG;PPEIGNCSDIE;NVAGNNLSGEI;DLGKNNLTGAL;RGNRLNGTMPE;SGKIGNLSKLM;ASVFCNVSLKT	PLWLTNVTTLS	SLGVNNFSGSV;KLMVLNLSGNG;RSNSFNGTIPH;SLAQNNFTGAI;SLKHVNLSSND;GLVNFNVSGNN;ELQLINFSYNK	21.82 20.91 23.64 18.18 21.36 35.00 6.36 37.27 23.18 26.36 17.27	10.00 45.00 30.00 0.00 15.00 40.00 0.00 40.00 35.00 0.00 30.00	26.43 4.29 25.00 26.43 5.71 28.57 3.57 30.00 23.57 26.43 29.29	5	14	13	6	19	0
Glyma02G050300.1.p	741	27	19	10	3	6	DLSKQNLSGEL;PSSLANCSSLV;VLGLKNLTILD;DLSANNLSGKI;ELKIANNSFSG;NVAGNNLSGEI;DLGNSNLTGAL;RGNRLNGTMPE;SGKVGNLSKLM;ASVFCNVSLKT	PPEIGNCSDIE;PSFFGNLTELK;PLWLTNVTTLS	KLMVLNLSGNG;RSNSFNGTIPH;SLAQNNFTGAV;SLKHVNLSSNE;GLVYFNVSGNN;ELHLINLSYNK	22.50 17.50 23.50 20.50 22.00 34.50 7.50 37.50 21.50 28.50 16.50	15.00 46.67 30.00 1.67 16.67 36.67 0.00 36.67 33.33 0.00 26.67	29.17 5.00 25.00 24.17 2.50 28.33 3.33 27.50 23.33 23.33 33.33	5	14	12	7	19	0
Glyma01G168100.1.p	742	27	21	8	6	7	GSVFCNRSVHA;DLSKMNLSGEL;IMGLNNLTTLD;PVSFGNLSFLE;ELKMANNSFTG;DLSANNLSGVI;DLSGNNLTGDV;LSDLSNLTMLD	PSALANCSALL;PAEIANLTGLM;PLWLTNVTTLT;GVIPSNLSMIS;PSEIGNCSGIE;PSSIANLSQLQ	RLMVLNLSGNG;RSNSFNGTIPS;SLSQNNLTGSI;SLQYVNLSSNS;RGNRLNGSMPE;GLVYLNVSGNN;QLQLINLSYNQ	21.25 17.50 25.00 16.88 26.88 34.38 7.50 33.12 23.75 27.50 14.38	17.50 47.50 25.83 2.50 24.17 36.67 0.00 38.33 35.00 0.00 29.17	27.14 10.00 24.29 26.43 3.57 30.00 5.71 30.00 21.43 22.14 35.71	5	16	11	10	21	0
Glyma11G075200.1.p	744	27	20	6	7	7	LSDLSNLTMLD;DLSKQNLSGEL;IMRLNNLTILD;DLSANNLSGVI;GSVFCNGSVHA;DLSGNNLTGDV	PSALANCSALL;PLWLTNVTTLT;GVIPSNLSMIS;PVSFGNLSFLE;PSEIGNCSGIE;PPEIANLTGLQ;PSSIANLSQLQ	SLQYVNLSSNA;RLMVLNLSGNG;RSNSFNGTIPS;SLSQNNLTGSI;RGNRLNGSMPE;GLVYFNVSGNN;QLQLINLSYNQ	21.67 15.00 23.33 20.83 30.00 33.33 7.50 33.33 25.00 30.00 10.83	16.43 47.14 26.43 2.14 22.86 35.71 1.43 38.57 35.00 0.00 27.86	27.14 10.00 24.29 27.14 3.57 30.00 5.00 30.71 21.43 22.14 35.00	4	16	10	10	20	0
Potri007G014700.1.p	747	27	17	5	7	5	LSNLSNLTSLD;RSNFLNGTLPH;DLSTNNLSGQI;VMGLSNLTTLD;DLGRNNLSGEI	PAEIGNLSRLE;PSAIANCSSLV;PPEISNLTNLQ;PGSFRNLTGLE;PPELGNCSDLE;TSMFCNVSVYP;PDSLSNLSNLT	QLQLINLSYNQ;RVMLLNLSGNG;GLRYLNLSSNG;GGNGLNGSLPD;GLVYLNVSRNN	17.00 16.00 25.00 21.00 26.00 33.00 6.00 35.00 22.00 23.00 21.00	19.29 47.14 26.43 2.14 22.86 37.86 2.86 36.43 31.43 5.00 23.57	28.00 8.00 27.00 24.00 1.00 28.00 4.00 25.00 26.00 18.00 40.00	4	13	8	9	17	0
Solyc02g084370.1.1	753	27	25	9	7	9	DLSGQNFSGEI;ASLFCNVSIYP;LSRLSNLTVLD;DLSTNNFTGEI;VMGLSNLSTLN;LGSRFNNSLDY;PSAIANCSSLV;ELRMTNNSFEG;DLGRNNLTGEV	PVDISNCSSLT;PPEIFNLTDLQ;PSSFRNLSNLE;GEIPANLTMLS;PLILTNNSALT;PPDLGNCSALE;PFEITNCSDLK	GMQYLNLSSNS;SLSNNNLSGSL;AGNGLNGSLPE;SLVSFNVSNNN;QLLLINLSYNR;SNNRINGSIPP;NLSTLNLSENK;QLSVLNLSRNG;RSNFFNGTVPA	20.56 16.11 22.78 16.11 26.67 30.56 7.78 32.22 23.89 25.00 13.33	16.43 48.57 27.86 2.86 27.14 35.71 0.00 38.57 34.29 0.00 28.57	27.78 11.11 24.44 27.22 3.33 30.00 6.11 31.11 21.67 20.00 37.22	6	19	13	12	25	0
PGSC0003DMP400006338	748	27	24	11	5	8	DLSGQNFSGEI;SLSHNNLSGSL;ASLFCNVSIYP;LSRLSNLTVLD;DLSTNNFTGEI;VMGLSNLSTLN;PLILTNISALT;LGSRFNNSLNY;PSAIANCSSLV;ELRMTNNSFEG;DLGRNNLTGEV	PVDISNCSSLT;PPEIFNLTDLQ;PSSFRNLSNLE;PPDLGNCSALE;PFEITNCSDLK	GMQYLNLSSNS;GGNGLNGSLPE;SLVSFNVSNNN;QLLLINLSYNR;SNNHINGSIPP;NLSTLNLSGNK;QLSVLNLSKNG;RSNFFNGTVPA	19.55 17.73 23.64 16.82 25.00 32.27 6.36 33.18 25.00 24.55 13.64	15.00 48.00 32.00 1.00 22.00 38.00 1.00 38.00 33.00 0.00 26.00	28.12 12.50 24.38 26.88 1.88 28.75 7.50 31.88 22.50 18.12 43.12	6	18	13	11	24	0
PGSC0003DMP400039127	754	27	20	9	5	6	GIFCSNDSYVS;DLSRQNLSGEL;PSAISNCSSLV;LMFLSNLSTLN;DLSGNNLSGKI;QLRIGNNSFEG;RSNFFNGTIPA;TSFFCNGSVYP;ALQENNLSGNV	PSSFSNITSLE;PEVISNCSSLT;PPEIMNLTELE;GKIPENLTVLP;PPDLGNNTALK	KLVNFNVSNNK;KIQVINLSHNK;NLSTLNLSGNK;QVILLNLSYNR;GLQFLNLSSNS;QLSVLNLSKNG	21.11 13.89 21.67 18.33 22.78 35.00 12.22 36.11 18.89 25.56 15.56	17.00 46.00 25.00 4.00 29.00 34.00 1.00 39.00 35.00 0.00 28.00	30.83 0.00 28.33 20.83 0.00 24.17 0.00 20.00 32.50 17.50 39.17	7	13	11	9	19	1
AL2G35620.t1	754	27	16	7	3	6	FSRLTNLTSLD;ALESWNQSSPS;QLGVNNFTRIA;ITKLANLSILN;SSNRLNSTIPS;ELRVANNSLVG;GSSGYNSSMRI	PSALANCSSLI;SEIPANFSADS;PPEIGNCTSLE	SLQLINLSFNR;NLSILNLSFNR;SLRFLNLSSNL;SVSVLNISGCG;NSLTGNISDVT;SLNYFNLSRNS	15.71 16.43 28.57 20.71 22.86 30.71 17.86 37.14 17.86 24.29 26.43	18.33 50.00 21.67 5.00 31.67 36.67 0.00 31.67 36.67 0.00 30.00	29.17 5.83 25.00 24.17 5.00 28.33 0.83 22.50 34.17 15.83 35.00	6	10	7	9	14	2
AT1G75640.1	751	27	16	7	3	6	LSRLTNLTALD;QLGVNNFTGIA;ALESWNQSSPS;ELRVANNSLVG;NSLTGNLSDVT;ITKLANLTILN;GYSGYNSSMRI	PSALANCSSLI;GKIPANFSADS;PPEIGNCSSLE	SLQLINLSFNH;SLSVLNISGCG;SSNRLNSTIPS;NLTILNLSFNR;SLKYLNLSSNL;FLNYFNLSRNS	17.86 16.43 26.43 20.00 27.14 31.43 13.57 35.00 21.43 24.29 21.43	18.33 48.33 20.00 5.00 31.67 36.67 0.00 30.00 35.00 0.00 30.00	26.67 5.00 28.33 22.50 0.83 25.83 5.83 26.67 28.33 18.33 41.67	6	10	8	8	14	2
Bra015829.1P	753	27	16	7	3	6	ALETWNESSPS;LSRLRNLTGLD;QLGVNNFTGLA;ITKLANLSVLN;ELRAANNSFVG;LAARFNNTSVF;GYSRYNSSSMR	PSALSNCSSLK;PVEIGNCSSLE;TGSIANVTLSK	SLKYLNVSRNR;SLSVLNLSGCG;SSNRFNSTIPA;NLSVLNLSFNR;SLRFLNLSSNL;SLKLINLSYNR	17.14 13.57 27.14 17.86 24.29 31.43 10.71 32.86 21.43 19.29 20.00	23.33 41.67 35.00 1.67 18.33 40.00 1.67 28.33 33.33 0.00 28.33	26.67 5.00 26.67 23.33 0.83 26.67 5.00 26.67 27.50 19.17 41.67	6	10	8	8	14	2
Solyc04g081080.1.1	760	27	19	6	5	8	ELRLGNNTLTG;SNSGINGSIPA;DVSKQNLSGEL;LMLLSNLTSLN;FSMAENVTETE;ASFFCNGSVNA	GEIPENISNCL;GGIPGNFSADS;PSAISNISTLI;PPAISNLTNLQ;PAELGNCSGLQ	SMNDLNGSLPQ;SLRYLNISHNH;QLELLNLSFNR;GLEVLNVSNCG;HSNNFNGSVPR;NLTSLNLSSNL;SSNNLNGSIPS;GLEYLNLSSNA	21.67 15.00 20.83 20.00 23.33 34.17 15.83 33.33 20.83 30.00 21.67	22.00 49.00 20.00 7.00 33.00 36.00 1.00 31.00 36.00 0.00 29.00	26.88 12.50 25.62 27.50 1.88 29.38 9.38 31.25 21.88 16.88 41.88	6	13	11	8	18	1
Potri002G027400.1.p	743	27	18	5	5	8	PDGIGNLSRLE;IMRLTNLSTLD;EFRVANNSLTG;KLEANNLSGNV;LSKLPNLTVLN	PSAIVNLTNLQ;PSAIANCSSLI;GTIPANLSYIP;PAELGNCSSLE;GEIPGNFSSKS	QLQLINLSYNK;DLSKQNLSGEL;HSNNFNGSIPP;SSNSLNGTIPA;SLQYLNLTSNS;NLTVLNLSSNS;GLMVLNLSACG;SLIYLNLSRNN	14.00 19.00 33.00 9.00 24.00 35.00 4.00 34.00 21.00 17.00 23.00	19.00 48.00 20.00 6.00 31.00 35.00 0.00 34.00 36.00 0.00 31.00	26.25 6.88 28.12 27.50 3.75 29.38 6.25 27.50 23.75 22.50 36.88	6	12	10	8	18	0
Potri005G235100.1.p	741	27	16	5	5	6	IMKLTNLSTLS;EVRVANNSLTG;GEIPGNFSSKS;SSNSLNGTIPA;KLESNNLSGNL	PSAVANCSSLI;PSTIVNLTNLQ;IDPPSNGSCFS;PAELGNCSSLE;GTIPANLSHIP	QLQLINLSYNK;GLMVLNLSGCG;SLQYLNLTSNF;HSNNFNGSIPP;SLRYLNLSRNN;DLSKQNLSGEL	16.00 18.00 23.00 20.00 27.00 34.00 11.00 33.00 16.00 20.00 28.00	24.00 38.00 21.00 13.00 30.00 26.00 1.00 41.00 32.00 0.00 31.00	29.17 5.00 26.67 25.83 4.17 29.17 4.17 27.50 26.67 23.33 35.00	5	11	9	7	16	0
Glyma04G026700.1.p	743	27	17	5	4	8	LSKLSNLTVLN;DLSKQNLSGEL;IMQLGNVSALN;HSNDLNSSIPL;LTLAHNNTSFE	PVDIGNLSALQ;PSALANCSSLV;PPPLLNLTNLQ;GDIPANFSSKS	QLQLINLSYNS;GLQVLNLSQCG;NVSALNLSNNN;ALETLNLSDNK;SLQYLNLTSNE;NLSNNNFSGQV;GLEYFNVSNNN;NLTVLNLSSNQ	14.00 19.00 28.00 18.00 25.00 31.00 11.00 34.00 23.00 21.00 27.00	15.00 46.25 22.50 3.75 21.25 33.75 0.00 28.75 35.00 3.75 20.00	28.75 0.00 28.75 24.38 2.50 27.50 0.62 23.12 31.88 23.12 33.75	7	10	10	7	16	1
Glyma06G026600.1.p	746	27	17	7	3	7	LSKLSNLTVLN;DLSKQNLSGEL;HSNNLNSSIPL;IMQLGNVSALN;PSALANCSSLV;PPPLLNLTNLQ;ITFAHNNTALE	PVDIGNLSALE;FFATLNITFAH;GDIPANFSSKS	GLEYLNVSSNN;NVSALNLSNNK;QLQLINLSYNS;GLQVLNLSQCG;SLRYLNLSSNE;ALETLNLSDNK;NLTVLNLSSNQ	12.14 24.29 29.29 13.57 21.43 33.57 7.86 34.29 26.43 15.00 26.43	13.33 33.33 11.67 5.00 23.33 26.67 1.67 18.33 30.00 10.00 20.00	29.29 0.00 27.86 22.14 0.00 25.00 0.00 21.43 33.57 19.29 39.29	7	10	9	8	15	2
Medtr3g113140.1	757	27	17	5	3	9	AVYLHNNSLSG;PSAVANCSSMV;IMQLGNMSVLN;AATQINSSHSE;GNIPGNFSSKS	GTIPNNLSNSL;NNNNNNATNLR;SSSLSNLSQLR	HLQLINLSHND;DENHLNGSVPE;GLKYLNVSNNN;HSNNLNSSIPS;DLSKQNLSGEL;ALQVLNLSHCG;NLKTLNLSSNQ;NMSVLNLSNNR;SLKYLNLSSND	13.00 24.00 23.00 9.00 30.00 33.00 10.00 28.00 29.00 16.00 28.00	26.67 41.67 20.00 15.00 28.33 33.33 1.67 28.33 31.67 10.00 16.67	30.56 8.89 27.22 27.22 3.33 30.56 5.00 27.78 25.00 22.22 36.67	7	10	10	7	15	2
Bradi5g19017.1.p	782	26	17	5	6	6	VFLLGNLTLLN;DLSSNNITGSI;LANLSNLTVLD;FGSERNSSLRI;LSGQKNLSGSL	PPEISNCSSLA;QSFLSNLTNLE;PATLGNLSWLE;PPELANLSNLT;GTIPANISASA;PPSLANLSKLQ	SLRHLNISVNY;NLTLLNLSDNK;GLTVLNLSGNA;KLQFFNLSFNR;GLLSFNVSHND;ALQSLNLSGNA	8.00 18.00 27.00 16.00 35.00 26.00 8.00 30.00 18.00 24.00 14.00	20.00 47.50 26.67 4.17 30.00 35.83 0.00 35.00 34.17 5.00 22.50	30.83 0.00 28.33 21.67 0.00 23.33 0.00 20.83 33.33 18.33 38.33	6	11	7	10	15	2
Zm00001d026063_P001	768	27	14	5	3	6	PAELANCSNLT;LANCSNLTVLE;FGGQGNSSLRI;LSGQKNLSGNV;LFQLGNLTFLD	PAALANCSALL;PPEISNCSSLT;PSFLANLTNLD	NLQFLNLSFNR;GLLSFNVSHNK;ALHSLNLSGNA;DLSSNNLTGSI;SLRNLNLSGNS;DLSENNLTGEI	7.00 30.00 32.00 13.00 34.00 28.00 9.00 29.00 19.00 14.00 17.00	21.67 46.67 28.33 1.67 23.33 36.67 0.00 35.00 33.33 0.00 26.67	30.00 0.00 25.83 26.67 7.50 28.33 1.67 25.83 27.50 27.50 25.00	4	10	7	7	13	1
Zm00001d002599_P002	737	26	16	5	6	5	LFQLGNLTFLD;PAALANCSALL;LANCSNLTVLE;FGRQGNSSLRI;LSGQKNLSGNV	PPELANCSNLT;GTIPSNISAST;PASIANLSKLQ;PPEISNCSSLT;QSFLANLTSLD;PASLGNLSWLE	ALQSLNLSGNA;SLQFLNLSFNR;GLVSFNVSHNE;DLSSNNLTGSI;SLRDLNLSGNS	5.00 31.00 33.00 12.00 35.00 31.00 8.00 31.00 21.00 14.00 19.00	20.00 49.17 25.00 5.00 29.17 38.33 0.00 34.17 34.17 4.17 23.33	32.00 0.00 25.00 23.00 5.00 24.00 1.00 24.00 31.00 24.00 30.00	4	12	6	10	15	1
FGENESH00000043074	756	27	17	5	7	5	LANCSNLTVLD;FGGVGNSSLRI;LSGQKNLSGNL;LFVLGNLTFLD;AMSGWNASSPS	PSALSNCSALL;PASLSNLSKLQ;PPEISNCSSLV;QSFLANLTNLQ;PASLGNLSWLE;PVELANCSNLT;GTIPANVSASA	SLQFLNLSFNR;GMLSLNVSHNE;ALQSLNLSGNS;DLSSNNLTGSI;SLRHLNLSVNS	5.00 21.00 30.00 17.00 34.00 30.00 16.00 32.00 22.00 25.00 19.00	18.57 47.86 26.43 2.86 27.14 36.43 0.00 34.29 33.57 4.29 22.14	30.00 0.00 25.00 23.00 5.00 25.00 1.00 22.00 30.00 23.00 30.00	4	13	6	11	15	2
LOC_Os04g48760.1	711	25	16	5	6	5	LANCSNLTVLD;FGGVGNSSLRI;LSGQKNLSGNL;AMSGWNASSPS;LFVLGNLTFLD	PASLGNLSWLE;PASLSNLSKLQ;PVELANCSNLT;GTIPANVSASA;PSALSNCSALL;PPEISNCSSLV	SLRHLNLSVNS;SLQFLNLSFNR;GMLSLNVSQNE;ALQSLNLSGNS;DLSSNNLTGSI	6.00 19.00 33.00 19.00 34.00 31.00 14.00 33.00 20.00 24.00 20.00	16.67 50.00 28.33 3.33 26.67 39.17 0.00 34.17 34.17 4.17 23.33	32.00 0.00 25.00 23.00 5.00 26.00 1.00 23.00 31.00 24.00 30.00	4	12	6	10	14	2
Mapoly0081s0054.1.p	743	26	14	7	3	4	SWNSNNISAPC;LASRFNASSFQ;LGACANLTVMF;GLSSNNLSGFL;DLSHNNLTGTI;NQLVGNVTSEL;DLSQNNFSGGI	PSELGNVTTLT;CSLVGNGSRVL;PSSLSNLTNLR	NLQILNISTNY;QLQEWNVTGNQ;STNYLNGSIPP;DLQMLNLSDNQ	20.71 10.71 24.29 28.57 24.29 39.29 10.00 30.71 23.57 27.14 8.57	10.00 36.67 23.33 3.33 21.67 28.33 3.33 25.00 23.33 1.67 20.00	32.50 11.25 26.25 26.25 1.25 27.50 6.25 27.50 23.75 18.75 40.00	3	11	7	7	12	2
Pp3c11_18980V3.4	735	26	12	3	4	5	NVSRNNLTGTI;ELTHNNLTGGV;AAEVGNLSELR	PAGFVNLSELT;PASLGNCSLLH;PPSLANCTNLR;PAEFGNLSMLA	DDNRLNGSIPA;NLRTLNLSGQS;DRNLLNGSIPT;GLQTLNISRNH;MLASFNVSRNN	21.67 10.00 15.00 20.00 16.67 33.33 3.33 38.33 18.33 31.67 10.00	15.00 50.00 33.75 3.75 26.25 38.75 0.00 36.25 30.00 0.00 27.50	30.00 15.00 24.00 28.00 2.00 32.00 8.00 32.00 22.00 18.00 42.00	3	9	7	5	12	0
Pp3c7_3320V3.2	753	26	9	3	3	3	NVSRNNLTGTI;PVSLFNLTELR;NLAHNNLTGSV	PASLGNCSRLH;PPSLANCTNLI;PAELGNLSRLA	EENRINGSIPV;NLRTLNLSRQS;RLAALNVSRNN	20.00 16.67 21.67 21.67 20.00 38.33 3.33 41.67 28.33 31.67 11.67	16.67 50.00 33.33 3.33 30.00 38.33 0.00 36.67 31.67 0.00 26.67	30.00 13.33 23.33 28.33 1.67 31.67 6.67 30.00 23.33 18.33 41.67	2	7	5	4	9	0
Pp3c22_21420V3.2	767	28	16	8	4	4	IFSADNNSLTG;ETSCFNGSPAS;SLDANNLSGSI;NLSKNNLSGNI;ALLKFNSTSFS;ILWLQNNSLQG;DVSGNNLSGLL;SFNNNNLSGTL	PWQLSNCTKLQ;PEQLGNVTWLR;PSSFGNLTVLR;PASLGNCSILS	VLRNLNLSKNN;SGNKLNGSIPP;QLRTLNLSQNL;EENNLNGSIPE	27.50 1.88 25.62 27.50 19.38 39.38 12.50 34.38 16.88 35.62 15.62	16.25 46.25 33.75 2.50 21.25 37.50 0.00 37.50 32.50 0.00 27.50	28.75 18.75 25.00 33.75 2.50 35.00 10.00 32.50 18.75 17.50 42.50	5	11	11	5	15	1
EFJ32592	684	25	18	5	4	9	LAQWINSTTAP;SNNFLNGSVTA;SIELRNSSVRG;DLSGNNLTGKI;SVAANNLSGQL	PPEIGNCSNLV;PEGLGNLSNVQ;PAALSNCSSLF;PQSLGNLTRLR	LRQLTNFSVAA;QLKQLNLSFNG;HSNRFNGTIPA;EIANNNITGSI;RLRVFNVSGNS;DFSRNNLSGSI;SLSRNNLTGPV;SLRLLNVSGNT;SLQVVNLSRNG	19.00 13.00 23.00 24.00 21.00 38.00 19.00 43.00 16.00 35.00 18.00	15.00 52.50 31.25 3.75 26.25 41.25 0.00 37.50 32.50 0.00 26.25	24.44 7.78 25.56 24.44 9.44 30.56 3.89 30.56 20.56 26.67 27.78	6	12	13	5	17	1
EFJ16647	730	26	19	6	4	9	EIANNNITGTR;SVAANNLSGQL;SNNFLNGSVTS;LAQWINSTTAP;PAALSNCSSLF;DLSGNNLTGKI	PPEIGNCSNLL;PQSLGNLTRLR;PEGLGNLSNVQ;PSQLGNCSSLS	SLQVVNLSRNG;QLKQLNLSFNG;LRQLTNFSVAA;HSNRFNGTIPA;SLRVLNLSNNQ;SLSRNNLTGPV;RLRVFNVSGNS;DFSRNNLSGSI;SLRLLNVSGNT	19.17 18.33 23.33 27.50 16.67 37.50 14.17 40.00 22.50 30.83 18.33	15.00 48.75 30.00 1.25 23.75 40.00 0.00 33.75 33.75 0.00 23.75	27.22 8.33 26.11 23.33 7.22 27.78 2.78 28.89 22.22 26.11 32.22	6	13	13	6	18	1

## Sheet: SG_viii_1
seq_id	ECD length	LRR Num.	N+ Num.	N+ in coil	N+ in helix	N+ in sheet	Residues around N+ in coil	Residues around N+ in helix	Residues around N+ in sheet	Avr_acc20_around_N+ in coil	Avr_acc20_around_N+ in helix	Avr_acc20_around_N+ in sheet	N+ in the internal side	N+ out the internal side	N+ in the internal and literal side	N+ our the internal nor literal side	N+ in the LRR (len 24)	N+ out the LRR (len 24)
evm_27.model.AmTr_v1.0_scaffold00021.190	548	12	7	6	1	0	LFDSNNFSGSI;YVDLSNNSFDQ;FSDVTNATLFQ;QNTPPNWSGAD;GETSFNITEVQ;RNNGFNVTLNM	PTNLNNLSSIN		24.17 23.33 27.50 20.00 18.33 35.83 13.33 38.33 17.50 25.83 26.67	15.00 45.00 40.00 5.00 30.00 40.00 0.00 40.00 40.00 0.00 25.00		1	6	3	4	4	3
AT1G79620.1	559	13	9	5	3	1	KKNAFNGTLSL;EGVSCNNSRIT;YVDLSNNSFDP;GFDLSNQTYKP;MGKYFNRTEVQ	PASLGNLTKVY;GKVPENLSNLT;PENLSNLTNII	ALNSNNFTGKI	26.00 18.00 19.00 14.00 5.00 29.00 20.00 33.00 12.00 22.00 27.00	16.67 45.00 25.00 6.67 30.00 36.67 1.67 35.00 38.33 0.00 30.00	25.00 0.00 30.00 40.00 20.00 40.00 5.00 40.00 20.00 45.00 5.00	1	8	3	6	6	3
Glyma16G101800.1.p	545	13	9	6	2	1	LFDGNNLSGTI;YVDLSNNSFDA;GFELSNQTYKP;ALNSNNFTGKI;MGQYFNRSEVQ;RNNALNNTLDM	PSDLNNLTNIN;PDELGNLSELS	EGVTCNKSRVT	21.67 15.00 24.17 21.67 11.67 34.17 14.17 35.83 11.67 34.17 21.67	15.00 47.50 35.00 5.00 22.50 35.00 0.00 37.50 35.00 0.00 25.00	25.00 0.00 0.00 10.00 0.00 30.00 35.00 35.00 20.00 0.00 15.00	1	8	4	5	6	3
Bradi2g36880.4.p	532	13	9	5	4	0	NDNQLNDTLDM;GIACDNTSRVT;LDMGNNISKEL;NVDLSNNSFTS;NSKRFNYSQVL	PELHKNLSTTL;VPDMKNLTILH;VLNCFNLTLQT;RGPMPNLTGMN		17.00 18.00 24.00 18.00 10.00 30.00 24.00 25.00 19.00 18.00 19.00	16.25 18.75 27.50 3.75 21.25 31.25 7.50 20.00 30.00 13.75 22.50		1	8	2	7	5	4
FGENESH00000046041	511	12	11	3	7	1	VLDMGNISDEL;NQKRFNYSQVL;NVDLSNNSFIP	VPAMNNLTKLH;PSELGNLSQLD;PSLQANLSSKL;PDFLFNSSMDV;SDDIGNLTELT;SGLMPNLTGMD;VLNCFNLTLQT	DRNNFNGSIPA	30.00 13.33 23.33 11.67 15.00 28.33 10.00 28.33 26.67 5.00 28.33	18.57 29.29 27.86 5.00 15.71 29.29 6.43 22.86 30.71 13.57 20.00	20.00 30.00 15.00 35.00 5.00 40.00 15.00 45.00 5.00 15.00 50.00	1	10	2	9	8	3
LOC_Os05g24010.1	528	12	11	3	6	2	VLDMGNISDEL;NQKRFNYSQVL;NVDLSNNSFIP	PSLQANLSSKL;VPAMNNLTKLH;PSELGNLSQLD;SDDIGNLTELT;SGLMPNLTGMD;PDFLFNSSMDL	DRNNFNGSIPA;VLNCFNLTLQT	33.33 15.00 25.00 6.67 8.33 26.67 11.67 28.33 26.67 5.00 23.33	20.83 30.83 29.17 5.83 16.67 31.67 6.67 22.50 32.50 11.67 15.83	12.50 20.00 17.50 17.50 7.50 27.50 7.50 32.50 15.00 17.50 40.00	1	10	2	9	8	3
Bradi2g21990.1.p	561	13	5	4	1	0	DNNQFNGTLEI;SGALFNVSELI;GLFNSNMTLIH;GFDLSNQTYKP	VGAVPNITNLV		31.25 28.75 20.00 21.25 13.75 23.75 23.75 32.50 7.50 23.75 21.25	40.00 20.00 45.00 5.00 15.00 40.00 5.00 25.00 40.00 0.00 40.00		0	5	1	4	3	2
Zm00001d038522_P002	566	13	9	8	1	0	GIAAANVTPSY;SNNEFNGTLEV;VTPSYNKTLVL;LEVTGNISSQL;VVDLSNNSFAV;GFDLSNQTYKP;GLFNSNMSLIH;RMIAYNTSLAK	GTIPPNISNLV		22.50 16.25 21.25 20.62 17.50 25.00 19.38 28.75 12.50 29.38 21.25	25.00 45.00 5.00 15.00 45.00 35.00 5.00 30.00 40.00 0.00 40.00		1	8	2	7	7	2
FGENESH00000058551	527	12	7	6	1	0	SRQLQNASPYS;SGVTFNLSELT;SNNQFNGTLEI;VVDLSNNTFDP;LEITGNISSSL;GLFNSNMTLIH	VPDLSNMTNLN		26.67 24.17 25.83 24.17 16.67 28.33 25.00 26.67 15.00 20.83 17.50	5.00 15.00 40.00 5.00 20.00 40.00 5.00 40.00 30.00 0.00 30.00		1	6	2	5	5	2
LOC_Os05g40770.1	555	13	7	6	1	0	LEITGNISSSL;VVDLSNNTFDP;SNNQFNGTLEI;GLFNSNMTLIH;SRQLQNASPYS;SGVTFNLSELT	VPDLSNMTNLN		28.33 26.67 27.50 24.17 15.83 30.00 24.17 26.67 15.00 21.67 20.00	5.00 15.00 40.00 5.00 25.00 40.00 0.00 40.00 35.00 0.00 30.00		1	6	2	5	5	2
Zm00001d043091_P003	547	13	13	7	3	3	DHGELNGTIPS;LNMTGNISSQL;ISPLVNQTYKA;PVCLDNTSLCK;QIIEANVTGYS;SGTSFNRSEVI;FSGKLNMTGNI	PKEIGNLSQLT;STLMQNLSLAP;VPDLTNLTQLD	QLQVVNLTSNQ;ANNLLNGTVPD;IFNNNNFTGPI	22.14 22.86 25.71 28.57 13.57 25.00 22.86 32.14 17.86 19.29 25.71	21.67 30.00 25.00 8.33 26.67 38.33 0.00 40.00 25.00 13.33 28.33	21.67 11.67 21.67 28.33 8.33 36.67 10.00 35.00 18.33 25.00 26.67	1	12	4	9	9	4
FGENESH00000022131	548	13	10	5	2	3	FSGELNMSSNI;LNMSSNISSLL;SSSLVNQTYKA;LICFNNISFCT;SGTSFNHSEVI	PGSIANLSRLM;FTLVQNLSLAP	IFDNNNFTGPI;LLRVVNLTNNQ;ASNQLNGTVPD	15.00 23.00 23.00 27.00 6.00 24.00 24.00 27.00 13.00 23.00 19.00	25.00 32.50 17.50 10.00 35.00 37.50 0.00 45.00 20.00 17.50 27.50	21.67 11.67 18.33 28.33 5.00 31.67 5.00 31.67 15.00 20.00 26.67	1	9	3	7	6	4
evm_27.model.AmTr_v1.0_scaffold00099.159	549	13	10	8	2	0	LFDGNNFSGKI;IDIGSNFTSQL;GFRLSNQTFKP;YLDLSNNSFDA;FSDTTNTTLFQ;DEQQFNRSEVS;RNNNLNGTIDI;DGISCNGSRVT	TGPLPNLTGMN;PANLNNLTKIQ		17.50 16.25 21.88 19.38 8.75 32.50 21.25 32.50 15.00 24.38 20.00	27.50 30.00 40.00 2.50 20.00 45.00 12.50 27.50 35.00 2.50 32.50		1	9	3	7	6	4
Bradi4g40160.2.p	566	13	8	4	2	2	FVDMSNNSFNA;FSDLSNESYYL;GFILTNQTYKP;RGNRFNGTLNI	PTNINNLTKLA;NPGLDNLTNTK	LLDNNNFSGSM;SNNSFNASDAP	16.25 15.00 18.75 8.75 10.00 32.50 21.25 36.25 5.00 31.25 31.25	17.50 47.50 37.50 5.00 40.00 37.50 0.00 37.50 35.00 0.00 25.00	15.00 17.50 17.50 32.50 10.00 37.50 15.00 32.50 22.50 25.00 7.50	1	7	4	4	5	3
Zm00001d041773_P002	585	13	10	7	2	1	FSDLSNGSYWG;GFILSNQTYKP;QIFNSNMTLIH;RGNRFNGTLTI;LLDNNNFTGRI;FVDMSNNSFNA;YSTPMNCSGLP	NPGLDNLTNTK;PSNINNLTKLA	SNNSFNASGVP	17.86 12.86 17.86 16.43 14.29 32.14 13.57 36.43 10.71 27.86 24.29	17.50 45.00 35.00 5.00 32.50 35.00 0.00 37.50 37.50 0.00 25.00	15.00 30.00 15.00 35.00 5.00 40.00 25.00 40.00 35.00 5.00 10.00	1	9	4	6	6	4
FGENESH00000031966	494	10	8	6	2	0	FFDLSNDTFFV;DLSYNNLSGPL;GFMLNNQTYKP;LLDNNNFTGGI;QYLSPNCTCAV;KGNNFNGTLTI	NTGLDNLTNAL;PPSIGNLSNMY		16.67 12.50 15.83 19.17 13.33 31.67 10.00 35.00 9.17 28.33 20.00	20.00 47.50 35.00 7.50 32.50 35.00 0.00 37.50 35.00 0.00 22.50		0	8	3	5	4	4
LOC_Os11g14050.1	575	13	9	5	2	2	QYLSPNCTCAV;KGNNFNGTLTI;SMGNNNFSSSN;FFDLSNDTFFV;GFMLNNQTYKP	NTGLDNLTNAL;PPSIGNLSNMY	LLDNNNFTGGI;DLSYNNLSGPL	19.00 17.00 12.00 17.00 16.00 33.00 12.00 34.00 11.00 19.00 29.00	17.50 45.00 35.00 7.50 32.50 32.50 0.00 35.00 35.00 0.00 25.00	20.00 0.00 22.50 30.00 15.00 37.50 5.00 35.00 20.00 45.00 5.00	0	9	4	5	5	4
AL8G23750.t1	558	12	12	7	3	2	KTERFNETGMS;LTSNPNLTGPL;LDFGTNKSQQL;KLFSANMTLKH;KVVKHNSSYSS;KRNWLNETLDF	PSSLNNLTNLQ;SGYSNNNTFEM;EMLRLNLTDFF	NSNKFNGTIPA;NDRIVNISLGN	23.33 20.83 25.83 34.17 10.83 30.00 21.67 24.17 13.33 21.67 14.17	16.67 28.33 13.33 15.00 30.00 25.00 10.00 21.67 26.67 18.33 15.00	32.50 40.00 22.50 20.00 10.00 30.00 10.00 37.50 2.50 22.50 45.00	1	11	4	8	7	5
AL8G23730.t1	559	13	8	6	2	0	SVAMSNISENP;LDLGTNYSTQL;FSGFSNNSTFI;LGLVKNLTVLR;KHNLINTTLDL;GDDRFNQTGMD	PSSLNNLTNLQ;TGSLPNLTSLT		13.33 24.17 29.17 17.50 15.00 31.67 20.83 26.67 21.67 15.00 25.83	27.50 32.50 42.50 5.00 22.50 40.00 2.50 30.00 37.50 2.50 32.50		0	8	1	7	5	3
AT5G49770.1	556	13	9	7	2	0	KHNLINTTLDL;GRDRFNQTEMD;SVAMRNISENP;LDLGTNYSKQL;FSGFSNNSNFL;LGLVQNLTVLR;NAVQPNSTFST	PSSLNNLTNLQ;TGSLPNLTSLT		15.00 22.86 30.00 17.86 17.14 30.00 15.71 25.71 22.14 12.86 23.57	27.50 32.50 42.50 5.00 22.50 40.00 2.50 30.00 40.00 2.50 35.00		0	9	1	8	5	4
Bra027053.1P	415	7	8	7	1	0	PSSLNNLTDLN;TIPVSNGTSSP;KRNQLNATLDF;NKESFNQTEMN;SVPQINCSPCG;LDFGTNYSKQL;FSGFSNNTNFI	KLFSSNMTLIH		22.14 22.86 24.29 20.71 12.14 27.86 17.86 24.29 20.71 11.43 23.57	40.00 0.00 5.00 35.00 20.00 5.00 35.00 30.00 0.00 20.00 15.00		0	8	1	7	5	3
Bra027054.1P	537	12	9	6	3	0	DKESFNQTEMN;SVPQINCSPCG;LDFGTNYSNQL;FSGFSNNTNFI;LSLLTNLTVLR;KLFSSNMTLIH	EDFFRNLSYQM;PSSLNNLTRLK;TIPVSNGTSSP		19.17 20.83 26.67 24.17 19.17 27.50 20.00 22.50 22.50 9.17 20.00	30.00 26.67 18.33 13.33 36.67 33.33 8.33 46.67 20.00 23.33 31.67		0	9	0	9	5	4
AL8G23720.t1	558	13	11	8	3	0	FSGLFNSTNFS;TFDVSNNTLDF;GFAFSNQSYKP;GRESFNQTGMS;ELPVSNGTSSP;ELFSSNMTLIH;SAIQHNTSFST	PSNLNNLTNLN;TGTLPNLTSLT;LFNSTNFSILQ		27.86 12.14 17.14 20.00 16.43 21.43 20.00 28.57 10.71 20.71 30.71	21.67 25.00 38.33 8.33 21.67 30.00 1.67 30.00 30.00 1.67 30.00		1	10	1	10	5	6
AT5G49760.1	553	13	11	8	3	0	STLPTNCSPCE;FSGLFNSTNFS;TLDVSNNTLDF;GFAFSNQTYKP;GRESFNQTGMS;ELPVSNGTSAP;ELFSSNMSLIH;SAIQHNTSFST	PSYLNNLTNLN;TGTLPNLTSLT;LFNSTNFSILQ		27.50 16.88 18.12 19.38 21.25 23.75 18.12 28.75 15.00 20.62 30.00	21.67 28.33 40.00 6.67 26.67 31.67 1.67 30.00 30.00 1.67 30.00		1	10	1	10	5	6
Bra000592.1P	430	7	7	5	1	1	FSGLFNSTNFE;RNIRDNATDHQ;NFAFSNQTYKP;SAIQPNTSYST;GTESFNESGMS	PTSLNNLTSLQ	EGIKLNGSIPN	20.00 21.00 17.00 12.00 15.00 17.00 15.00 19.00 18.00 18.00 20.00	15.00 45.00 35.00 5.00 25.00 35.00 0.00 35.00 35.00 0.00 25.00	25.00 35.00 15.00 40.00 5.00 45.00 25.00 45.00 5.00 15.00 45.00	0	7	1	6	2	5
Bra037952.1P	557	12	11	8	2	1	LFDGNNLTGDI;FSGLFNSTNFE;TLDVSNNTLEF;NFAFSNQTYKP;TLPVSNGTSSP;RNIRENTTDHQ;SAIPHNTSYST;GRESFNETGML	TGSLPNLTSLT;PTSLNNLTNLQ	EGINLNGSIPN	21.25 14.38 18.12 16.88 20.62 23.75 16.88 26.88 18.12 25.00 26.88	27.50 32.50 40.00 2.50 20.00 40.00 2.50 27.50 35.00 2.50 30.00	25.00 35.00 20.00 40.00 5.00 40.00 20.00 45.00 0.00 15.00 45.00	1	10	3	8	6	5
Potri004G231700.1.p	550	13	9	8	1	0	PVDSVNLSHPR;YLDMSNNTFGA;FSNLGNDTYYT;VVRLDNNSLTG;CSVSQNESSYS;TGPLPNLTGMD;RNNKFNGTLDI;GQDRFNWTGIS	PSNINNLTSVS		23.12 16.88 25.00 12.50 15.00 33.75 20.62 28.12 16.25 21.25 29.38	15.00 50.00 35.00 5.00 35.00 40.00 0.00 40.00 40.00 0.00 25.00		2	7	3	6	5	4
Potri004G232400.1.p	549	13	10	8	2	0	PVDSVNLSHPR;PSNINNLTSVS;YLDMSNNTFGA;FSNLGNNTYYT;GFALSNQTFKP;VVRLDNNSLTG;RNNKLNGTLDI;GHDRFNRTGVS	SGDISNLSELQ;TGPLPNLTGMD		21.25 18.75 24.38 12.50 15.00 35.00 15.62 38.12 13.75 28.12 25.00	32.50 30.00 37.50 0.00 12.50 40.00 10.00 25.00 30.00 2.50 30.00		2	8	3	7	6	4
Potri003G046450.1.p	479	10	8	5	3	0	FSDLGNITYFS;GFMLSNQTFKP;YLDMRNNSFDD;GQDRFNRTAIL;VVRLDNNSFRG	TVSQPNSSYAT;TGPLPNLTGMN;PSSIGNLTSLY		19.00 15.00 28.00 6.00 20.00 30.00 14.00 32.00 9.00 26.00 24.00	28.33 28.33 28.33 8.33 18.33 28.33 11.67 16.67 28.33 8.33 25.00		2	6	2	6	4	4
Potri004G231300.2.p	517	11	11	5	3	3	FLESRNATYYP;VNCPTNDSLGN;TGPVPNLTGMA;GQNHFNTTTIS;RNNQLNGTLDI	PPNLNNLTTVK;PVSSGNTSGLD;PHSLGNLSKLI	DNTGLNGTLPP;GNLESNVSVFP;ILHDNNLTGSI	21.00 28.00 29.00 25.00 10.00 32.00 28.00 32.00 15.00 14.00 31.00	15.00 43.33 38.33 6.67 23.33 40.00 1.67 38.33 38.33 0.00 30.00	25.00 15.00 18.33 33.33 8.33 28.33 5.00 35.00 6.67 21.67 30.00	0	11	3	8	7	4
Potri004G231200.4.p	516	11	10	6	2	2	FLESRNATSYR;VNCPTNDSLGY;TGPVPNLTGMA;GQNHFNTTTIS;TVHQANSSFLL;RNNQLNGTLDI	PPNLNNLTTVK;PHSIGNLSKLF	GYLESNVSVFP;LLHDNNLTGSI	23.33 25.00 24.17 23.33 10.83 34.17 27.50 25.00 18.33 12.50 25.83	15.00 45.00 37.50 5.00 20.00 37.50 0.00 37.50 35.00 0.00 25.00	20.00 15.00 10.00 30.00 10.00 27.50 2.50 35.00 15.00 25.00 22.50	0	10	2	8	5	5
Potri004G231600.1.p	541	12	12	7	3	2	ELFRSNMTLIH;GQNHFNTTTIS;TVHQANSSFLL;RNNQLNGTLDI;DSVYVNCTTND;FLESRNATSYL;VNCTTNDSLGY	PPNLNNLTTVK;TGPVPNLTGMA;PHSIGNLSKLF	GYLESNVSVFP;LLHDNNLTGSI	24.29 21.43 16.43 32.14 9.29 27.86 24.29 29.29 10.71 15.71 25.00	23.33 36.67 38.33 5.00 18.33 40.00 10.00 28.33 35.00 1.67 30.00	22.50 15.00 12.50 27.50 12.50 25.00 2.50 37.50 15.00 25.00 17.50	0	12	2	10	6	6
Potri004G231500.5.p	548	13	10	6	2	2	YLDLSNNSFDA;LNNLTNVTTLM;FLESRNLTYYV;TGPVPNLTGMA;TVPQANSSYTR;LLHDNNLTGSI	PSNLNNLTNVT;PHSIGNLSKLI	YNTGLNGTLPP;GYLESNLSMFP	18.33 10.83 30.00 10.83 18.33 34.17 10.83 21.67 20.83 20.00 25.00	15.00 50.00 35.00 5.00 25.00 37.50 0.00 37.50 37.50 0.00 25.00	17.50 20.00 17.50 27.50 5.00 22.50 7.50 35.00 5.00 7.50 42.50	1	9	3	7	7	3
Glyma10G069500.1.p	525	12	12	9	2	1	GGVPANLSKLG;QTDRFNTTGVL;LSKLGNLSEIY;MDTFRNQSIPV;ALSFSNFSNVS;FSNFSNVSYYR;SNPFRNTTSDN;LGGTLNLSGYS;STPPNNCSPSS	PEELFNSSMHL;PRSLGNLSNID	SDNDLNASNIP	14.44 28.33 22.22 15.56 23.33 29.44 17.78 28.33 21.67 15.00 22.22	12.50 45.00 35.00 2.50 10.00 40.00 5.00 22.50 40.00 15.00 12.50	15.00 35.00 15.00 35.00 5.00 40.00 25.00 30.00 40.00 5.00 5.00	0	12	1	11	6	6
Glyma13G152542.2.p	524	12	10	6	2	2	ELDPENNSPTF;QTDRFNTTGVL;LGGALNLSRYS;ALSFSNFSNAS;FSNFSNASYYR;ALNSNNFSGTI	MDTFRNQSIPV;PRSLGNLSNVD	SDNDFNASDIP;SHNSLNGSLPD	15.00 22.50 22.50 21.67 17.50 30.83 14.17 34.17 22.50 13.33 22.50	12.50 42.50 27.50 0.00 27.50 37.50 12.50 40.00 20.00 17.50 20.00	17.50 35.00 12.50 37.50 5.00 40.00 22.50 40.00 15.00 10.00 30.00	0	10	3	7	6	4
Glyma07G270800.2.p	549	12	10	8	2	0	YLDMSNNSFKP;HLGKNNLSGSI;FLDFDNKTYYS;GFLLSNQTFKP;SGSLPNLTGMN;SSSQPNVSYST;KDNKINGTLDI;GQNHFNRTGAF	PPNINNLTHVQ;PHSIGNLSKLY		24.38 16.25 27.50 16.25 15.00 34.38 16.88 33.75 13.12 23.12 25.62	15.00 50.00 35.00 5.00 25.00 37.50 0.00 37.50 37.50 0.00 27.50		1	9	3	7	6	4
PGSC0003DMP400031818	461	8	5	4	1	0	WYGPSNWTGED;NGLLPNLTGMN;FSNLGNRTTYE;ASVLSNQTFKT	PQNLNNLTHVN		15.00 21.25 27.50 8.75 20.00 33.75 13.75 35.00 26.25 28.75 28.75	15.00 35.00 35.00 5.00 20.00 40.00 5.00 40.00 30.00 0.00 25.00		0	5	0	5	1	4
PGSC0003DMP400031817	554	12	10	7	2	1	LNIASNYSSQL;FSDLTNTSIYE;YLDMSNNTFSS;GFALSNQTYKP;LIDLQNNSIDA;GQDHFNRTGIA;RGNKINGTLNI	PASVGNLSKLH;QLFSSNMTLKH	EGIDCNNSRVI	17.14 17.14 25.71 15.00 10.00 32.14 21.43 31.43 12.14 26.43 24.29	27.50 25.00 25.00 25.00 20.00 20.00 20.00 35.00 17.50 10.00 20.00	20.00 0.00 0.00 10.00 0.00 30.00 35.00 40.00 25.00 0.00 15.00	1	9	2	8	5	5
EFJ05001	527	11	12	9	2	1	ELHLANNSLVG;PPGISNLTNLQ;LGGFPNVTWFD;ISPTWNSTNQT;QSTHLNWTDYD;TWNSTNQTCSI;DKGFLNGTIPD;IALHTNASFPA;RGVVCNNSTNS	NIGLDNLTSVV;NTVKANVSYQT	IVDSFNLSLVG	19.44 21.67 20.56 15.00 18.33 35.56 17.78 36.11 22.78 21.11 26.67	37.50 22.50 12.50 15.00 25.00 25.00 0.00 22.50 25.00 15.00 12.50	10.00 25.00 30.00 5.00 20.00 20.00 0.00 25.00 0.00 10.00 35.00	1	11	2	10	5	7
EFJ36447	529	11	12	9	2	1	ELHLANNSLVG;PPGISNLTNLQ;LGGFPNVTWFD;ISPTWNSTNQT;QSTQLNWTDYD;TWNSTNQTCSI;DKGFLNGTIPD;IALHTNASFPA;RGVVCNNSTNS	NIGLDNLTSVV;NTVKANVSYQT	IVDSFNLSLVG	20.56 23.33 19.44 16.67 19.44 36.11 18.33 35.56 22.78 21.67 26.67	37.50 25.00 12.50 15.00 25.00 25.00 0.00 20.00 27.50 12.50 15.00	15.00 30.00 30.00 5.00 20.00 20.00 0.00 25.00 0.00 10.00 30.00	1	11	2	10	5	7
Pp3c2_17640V3.1	592	13	11	8	2	1	LGNLKNLTFLA;SIIQLNNSVNT;HFHLNNNSFTG;RNNSLNGTLRI;ALWARNNSLNG;LNNSVNTSEID;TAITSNLSVID;NSGNCNCTTPL	PDSIANLTSLE;TGIIPNLTAIT	RSSIQNITHSL	18.12 25.62 21.25 10.62 26.25 33.12 11.25 30.62 13.12 17.50 20.00	27.50 32.50 40.00 5.00 15.00 42.50 17.50 20.00 30.00 17.50 15.00	20.00 10.00 20.00 0.00 15.00 20.00 0.00 10.00 10.00 10.00 0.00	2	9	3	8	9	2
Pp3c20_20260V3.4	581	13	9	6	2	1	FPSWLNASANT;KNNQLNGTLNI;TYSSKNITTFF;LGQLVNLTYLA;FVDFSNNTFDP;TAPTINDTDLW	WEKMRNQTYSS;NKIVSNGTAYL	NANLPNISLNG	11.67 16.67 26.67 14.17 11.67 34.17 16.67 27.50 16.67 30.00 15.00	15.00 42.50 17.50 20.00 40.00 27.50 22.50 20.00 15.00 27.50 20.00	5.00 25.00 35.00 0.00 35.00 30.00 0.00 25.00 0.00 20.00 35.00	1	8	2	7	5	4
Pp3c23_17090V3.1	592	14	11	9	2	0	FPSWLNASASR;RFEHANLTGPL;DPKLCNATQPA;GLYLKNNSIDG;LGKLVNLTFLA;NKIITNGTRGL;YVDFSNNSFDS;PGTFGNLSALE;HDASFNGSLLR	WDSLLNQTLTS;LTSLKNLTQHE		15.56 22.22 26.67 9.44 22.78 36.67 16.67 33.33 20.00 27.78 21.11	5.00 30.00 17.50 7.50 22.50 32.50 25.00 15.00 22.50 32.50 27.50		2	9	4	7	8	3
Mapoly0058s0018.1.p	565	13	9	7	2	0	HFHFNNNTLTG;SIGLDNLTLVQ;ITGELNATVLT;FISFDNTTRMT;QVYIYNASNTM;VENSPNLTIIR;NGNNLNGSLPD	LPDLSNLTSLQ;AAAITNVTRYD		14.29 17.86 21.43 13.57 20.71 30.00 15.71 32.14 15.00 16.43 32.14	15.00 30.00 37.50 2.50 30.00 42.50 5.00 27.50 32.50 10.00 25.00		1	8	2	7	5	4
AL5G34520.t1	546	12	14	14	0	0	MSWSFNKTDFF;DLRNNNFSDAT;SKLSDNMTTIE;IDPMRNLSNWA;LSRIPNLSYLD;DVMWNNLTGRI;GKITFNKSEVI;ILDNNNLTGTL;LLSLENNSLSG;HLHLNNNTISG;LRTPDNVTLYL;QLMRLNLSGEL;DPCNSNWTGII;QVDENNITGSV			23.21 17.14 26.43 22.86 23.93 34.29 8.57 28.93 20.00 24.29 11.79			2	12	7	7	10	4
AT5G01950.1	560	12	20	14	2	4	LLDLRNNSLSR;PVELSNLTNIF;WISLPNNSTNS;QLDNNNFSGSD;DFMWNNISGSI;LTPPQNVTLRL;DSLWKNISFPK;LFPKVNETYTR;HLHFNNNSLTG;LLMNMNLSGTL;YTRTFNESEVL;DPCRSNWTGVI;NLICTNGSISN;KLSLRNCSLKG	PIPSSNFSKDV;PASYGNFSNIL	QIDENNITGPI;SNNILNGSIPQ;DVTTINLSNNI;PYELLNFTLQG	21.43 13.57 21.43 15.00 21.07 32.14 13.93 32.86 11.43 25.71 20.36	27.50 27.50 22.50 25.00 35.00 27.50 12.50 22.50 40.00 15.00 12.50	20.00 10.00 18.75 25.00 6.25 26.25 6.25 28.75 15.00 23.75 28.75	4	16	9	11	14	6
Potri006G111100.1.p	550	12	17	13	1	3	TIDLRNNSLST;SANIANITQFC;DNNNFNGSGIP;PKSFANMSSVR;QLMNMNLSGSL;LLDNNNLSGYL;TDIWQNVTFTK;HLHLNNNSISG;HSNTFNVSEVR;LNPPDNVTLRL;DPCAFNWTGVF;KLSLRNCSLHG;QVDQNNISGPL	PATYGNLSRLA	ENNLLNGSVPT;PYELLNFTLVG;DLSENNLSGSV	24.62 17.31 22.69 16.92 18.85 30.38 10.77 31.54 14.62 22.69 13.46	15.00 50.00 35.00 5.00 25.00 40.00 0.00 40.00 35.00 0.00 25.00	16.67 15.00 16.67 23.33 8.33 30.00 8.33 30.00 10.00 23.33 21.67	3	14	9	8	13	4
Potri016G140300.3.p	550	11	16	12	1	3	KLSLRNCSLQG;QVDQNNISGRI;TIDLRNNSLSS;LLDNNNLSGYL;DNNNFNGSGIP;PKSFANMSSIR;LNPPDNVTLRL;ANIWQNMTSTK;TERSMNSTMTC;HSNTFNVSEVG;HFHLNNNSISG;DPCTSNWTGVF	PREIGNLSSLK	ENNQLNGSVPA;PYELLNFTLVG;QLLDLNLSGNL	24.58 19.58 22.08 17.92 19.17 31.67 12.92 30.00 15.00 24.17 12.08	15.00 55.00 30.00 5.00 15.00 35.00 0.00 35.00 35.00 0.00 25.00	18.33 13.33 16.67 23.33 6.67 28.33 5.00 28.33 5.00 23.33 21.67	2	14	7	9	10	6
Potri016G140200.4.p	552	12	17	11	4	2	DPCASNWTGIF;KLSLRNCSLQG;TLDLRNNSLSS;LLDNNNLSGYL;PTLSDNITTID;VNLPENVTLRL;VTRSLNMSSYQ;PVNNVNSTMYN;HLHMNNNSIRG;QLLNMNLSGHL;NSTMYNATEVQ	PTSFANLSTVK;ANMWQNMSSAK;PKEIGNISSLQ;PDTYGNLSKLA	SDNHLNGSIPR;PYELLNFTLLG	27.27 17.27 22.73 21.36 21.36 33.18 13.64 31.82 10.91 21.36 13.64	20.00 47.50 26.25 5.00 26.25 31.25 1.25 36.25 31.25 1.25 27.50	15.00 20.00 17.50 20.00 2.50 27.50 10.00 27.50 5.00 17.50 35.00	3	14	6	11	12	5
Glyma18G216800.2.p	546	12	17	13	2	2	SELADNMTTID;QLDNNNFSGSG;FSSIANLTYLD;SFMRNNLTGTI;LVDNNNLSGYL;PSTYANFSSLV;HLHMNNNSFNN;DQNPTNSTTAC;PGQLFNASEVY;GNPICNNSNIR;YLMTMNLSGSL;KLSLRNCSLQG;TINLQNNSLLE	PDELGNLTNLD;PKEIGNITSLE	PYELLNFTLIG;LNPPANVTLRL	23.85 16.92 23.08 16.15 20.00 32.31 10.38 31.92 15.38 22.31 20.00	15.00 52.50 32.50 5.00 17.50 35.00 0.00 32.50 32.50 0.00 25.00	5.00 20.00 27.50 2.50 15.00 15.00 0.00 10.00 2.50 25.00 12.50	3	14	7	10	13	4
Medtr7g074010.1	549	12	17	14	0	3	LNPPVNVTLRL;TKLAENMTTVD;YLMTLNLSGTL;LLDNNNLTGHL;DFMWNNLTGTI;ATIWQNLSFSG;DEEFKNSTTVC;FFPSFNDSNSH;HLHMNNNSFSG;NSHEFNISEVL;GNPVCNKSNIQ;DPCATNWTGVW;KLSLRNCSLQG;LGNLKNLTRLQ		QLDNNNFSGNG;SHNKLNGSIPR;PYELLNVTLLG	25.00 16.79 21.07 14.64 21.79 31.07 12.14 29.29 16.07 22.50 16.79		15.00 13.33 16.67 26.67 6.67 30.00 5.00 31.67 15.00 26.67 33.33	2	15	7	10	11	6
Medtr7g021570.1	549	11	17	15	0	2	PSELSNVSNLI;KKLADNMTTFD;QLDNNNFSGNG;FSSIRNLTYLD;LLDNNNFSGYL;FFPSYNDSYTF;ATIWQNISFSK;ITASLNLSLFQ;ESESTNSTDVC;HLHMNNNSFNG;DSYTFNISEIL;YLMTLNLSGTL;LNPPINVTLRL;DPCAANWTGVR;KLSLRNCSLEG		SHNKLNGSIPR;PYELLNVTLLG	22.33 18.67 25.33 17.67 23.00 33.67 12.00 30.33 15.67 22.00 15.33		10.00 20.00 12.50 20.00 2.50 27.50 10.00 27.50 7.50 20.00 30.00	2	15	6	11	10	7
AL7G46140.t1	562	12	14	10	2	2	NKFSANITTIN;LGLLSNLTILN;RLLNMNLTGQL;DPCASNWTGVI;LNPPSNVTVKL;PVIWDNRSFKA;HFHMNNNSITG;ATSSENTTTGD;LNSKFNTTEVQ;NNMFSNVSSVL	GSIPTNFSGLP;PAELGNLTHLI	YNNMLNGSIPT;QVQNNNLSGEI	25.00 19.00 20.50 16.50 23.50 27.50 9.00 23.50 15.50 17.00 15.00	15.00 47.50 20.00 10.00 30.00 35.00 0.00 27.50 37.50 0.00 32.50	22.50 17.50 20.00 37.50 10.00 37.50 7.50 40.00 12.50 30.00 22.50	1	13	5	9	11	3
AT5G37450.1	538	10	8	6	1	1	LNPPSNVTVKL;HFHMNNNSITG;LNSKFNSTEVQ;NKFSANITTIN;NNMFSNVSSVL;DPCASNWTGVI	GSIPSNFSGLP	QVQNNNLSGEI	29.17 20.00 15.00 18.33 20.00 27.50 10.83 20.83 13.33 15.83 10.83	20.00 45.00 5.00 15.00 45.00 35.00 0.00 20.00 40.00 0.00 40.00	20.00 0.00 25.00 35.00 15.00 35.00 0.00 35.00 15.00 40.00 0.00	1	7	3	5	6	2
Bradi2g22140.1.p	548	12	18	15	3	0	VLDFQNNSLET;NKLASNITTID;PKEIGNITTLT;QADNNNFSGSS;LVDNNNLSGPL;DPCTSNWTGVF;PYELLNFTLGS;NTSLFNMSEVV;HIHMNNNSLTG;DFMWNNLTGSI;QLFKRNLSGTL;IILTGNRSLVL;QDSGLNCSPCP;KLSLRNCSLQG;KLFPSNTSLFN	GTFGVNVTSLL;PTTYNNISTLL;GTVPTNFSGLP		24.33 15.00 19.67 17.67 19.67 32.67 11.33 30.67 18.00 23.00 16.33	21.67 40.00 11.67 15.00 35.00 30.00 0.00 25.00 36.67 10.00 21.67		3	15	7	11	11	7
LOC_Os05g40270.5	549	11	19	16	2	1	VLDFQNNSLNM;NKLASNITTID;PKEIGNITTLK;QADNNNFSGSS;DPCTKNWTGVF;LVDNNNLSGPL;SPPPPNVTVVL;PYELLNFTLGS;PTLYYNMSGLF;NTSLFNMSEVV;DFMWNNLTGNI;QLFRRNLSGNL;VNPNRNGSLVL;HLHMNNNSLSG;KLFPSNTSLFN;NPICENSSETL	KLSLRNCSLQG;GTIPSNFSGLP	SHNMLNGTIPS	21.88 19.06 20.62 16.88 23.12 30.62 10.00 28.75 16.88 20.62 18.75	25.00 25.00 10.00 7.50 35.00 35.00 7.50 32.50 22.50 20.00 30.00	20.00 35.00 20.00 40.00 5.00 40.00 20.00 50.00 0.00 15.00 45.00	2	17	7	12	11	8
Zm00001d038494_P015	424	11	17	12	4	1	ILDFQNNSLKT;NKLASNITTID;QADNNNFSGSS;EDNYLNGSVPS;DFMWNNLTGSI;FDPPPNTTVML;HLHMNNNSLSG;QLFKRNLSGTL;PKEIGNITTLK;LVDNNNLSGPL;KLSLRNCSLQG;VCGGTNGSLIT	PTTYNNISTLL;GTIPQNFSGLP;IELTGNRSLIL;DPCRSNWTGVF	SHNMLNGTIPQ	21.25 12.50 25.83 19.17 22.50 32.92 8.33 35.00 15.83 24.58 22.92	26.25 41.25 12.50 18.75 30.00 28.75 5.00 22.50 23.75 2.50 17.50	20.00 40.00 20.00 40.00 5.00 40.00 20.00 45.00 5.00 15.00 45.00	2	15	8	9	12	5
Bradi2g53400.1.p	550	11	16	10	4	2	NKLASNITTID;QADNNNFSGSS;LVDSNNLSGPL;PYELLNFTLGS;SAIWSNITFTG;KLFPSNTTLFN;HLHLNNNSLSG;QLLKMNLSGTL;ITFTGNRSLVL;NTTLFNMSEVV	PKSFANLTSMR;KLSLRNCSLQG;GTIPANFSGLP;PKEIGNITTLK	DFMWNNLTGSI;SHNFLNGTIPA	25.00 15.00 17.00 18.00 24.50 31.00 14.50 30.50 18.00 23.50 18.50	18.75 37.50 23.75 6.25 28.75 36.25 3.75 32.50 30.00 11.25 27.50	25.00 17.50 20.00 32.50 10.00 37.50 10.00 40.00 12.50 32.50 27.50	2	14	7	9	12	4
FGENESH00000040827	502	8	12	10	1	1	DFMWNNLTGNI;LKLFPNNTNLF;HLHMNNNSLSG;PYELLNFTLGS;QADNNNFSGSS;NTNLFNTSEVV;SQVSINCSPCP;NPVCTNSTPAR;YLDFQNNSLGN;QLFKMNLSGTL	PKSFANLTSMR	LVDSNNLSGPL	20.00 14.00 20.00 14.00 16.50 31.50 16.50 28.50 19.50 27.50 21.00	15.00 45.00 35.00 5.00 20.00 35.00 0.00 35.00 35.00 0.00 25.00	15.00 0.00 20.00 30.00 15.00 40.00 5.00 40.00 20.00 45.00 5.00	1	11	5	7	6	6
LOC_Os01g60280.1	506	8	12	10	1	1	DFMWNNLTGNI;LKLFPNNTNLF;HLHMNNNSLSG;PYELLNFTLGS;QADNNNFSGSS;NTNLFNTSEVV;SQVSINCSPCP;NPVCTNSTPAR;YLDFQNNSLGN;QLFKMNLSGTL	PKSFANLTSMR	LVDSNNLSGPL	19.50 14.00 20.50 13.50 16.50 31.00 15.50 26.50 20.00 26.50 21.00	15.00 45.00 35.00 5.00 20.00 35.00 0.00 35.00 35.00 0.00 25.00	20.00 0.00 20.00 30.00 20.00 45.00 5.00 40.00 20.00 45.00 5.00	1	11	5	7	6	6
Zm00001d043075_P014	498	10	14	13	1	0	QIDENNISGPI;DFMWNNLTGNI;PTIWSNITFTG;GTVPSNFSGLP;PKSFANLTSIK;LVDNNNLSGPL;KLSLRNCSLQG;HLHMNNNSLSG;NRLASNITTID;QLFKMNLSGTL;QADNNNFSGSS;NGNLLNGSVPP;DPCTSNWTGIF	PKEVGNITTLK		26.92 16.92 18.46 20.00 21.92 33.08 6.54 33.08 15.38 24.62 21.54	15.00 55.00 35.00 5.00 15.00 35.00 0.00 35.00 35.00 0.00 30.00		2	12	7	7	12	2
Glyma14G206300.1.p	541	12	17	13	2	2	PVCTNNNTLVQ;KLSFANNSLSG;PECINNKSYCF;SLIDINGSLSS;SFANLNRTEHI;DFMWNNISGSI;GITCSNTTLVD;LLDNNNFTGYL;HIHMNNNSLSG;QDRSLNGTERL;HLMKLNLSGTL;NKLSDNITTID;NGLNGNYSVNC	TNLPPNVTLLL;PESYGNISKLS	QIDENNITGSI;SFNQLNESIPT	25.38 5.00 24.23 23.08 23.46 35.38 21.15 28.46 16.92 28.46 18.85	17.50 47.50 20.00 10.00 40.00 35.00 2.50 27.50 25.00 2.50 20.00	20.00 17.50 17.50 37.50 12.50 40.00 12.50 42.50 12.50 30.00 25.00	2	15	8	9	11	6
Medtr3g062570.1	540	12	17	16	1	0	NKLGENITTII;LSKMQNLSILQ;SFANLNKTKHF;AAQVINVTDPT;GVVCSNETIEE;NNQFVNISGNT;EYVDENSSHIF;ASIDTNGTSPT;LLDNNNLSGIL;TNLPPNVTLLL;SSHIFNTSEVQ;GTSPTNFSDPC;HFHMNNNSLSG;DFMWNNISGTI;ELLKLNLSGEL;ILSNNNLTGTI	PDSYANMSKLV		22.50 14.06 21.88 21.56 23.75 30.94 16.56 26.88 18.75 27.50 13.44	15.00 45.00 30.00 0.00 25.00 35.00 0.00 40.00 35.00 0.00 25.00		1	16	6	11	11	6
Mapoly0131s0002.1.p	555	11	9	6	2	1	TGFSFNASETR;TTLSQNLSSID;VLRDNNLSGAV;SLVGSNVSHIT;FVDFANGSKLV;HLHMNNNSLNG	TGPIPNTTLSQ;SSNIGNISSLQ	NNNSLNGSIPP	27.50 13.33 26.67 21.67 18.33 33.33 10.83 30.83 19.17 14.17 17.50	27.50 32.50 42.50 2.50 15.00 45.00 20.00 25.00 30.00 10.00 32.50	20.00 40.00 15.00 35.00 5.00 35.00 20.00 45.00 5.00 15.00 50.00	1	8	3	6	6	3
Mapoly0077s0067.1.p	525	11	10	7	2	1	HMHLNNNSLEG;LLDNNNMTGKL;PAEIANISVLR;SQGKFNQSEID;SLMTGNMTSIN;HWEVKNSTFYG;NVDYSNVSLLD	VPELGNLTAIK;PSDYGNLTKLT	NMTSINLSRNQ	28.57 25.71 29.29 14.29 30.71 36.43 12.86 36.43 21.43 13.57 17.14	15.00 42.50 35.00 2.50 20.00 37.50 0.00 35.00 35.00 0.00 25.00	30.00 0.00 35.00 30.00 0.00 25.00 0.00 25.00 35.00 20.00 40.00	2	8	3	7	7	3
Pp3c1_39210V3.4	538	12	12	10	2	0	SAFPTNLTSID;NNQLMNFSSSL;PQGPSNVTFVT;NKFASNATIPT;LSSGLNLTQNQ;PTTWGNISTLL;HLHMNNNSLNG;NNNSLNGSLPR;NSNSFNQSEFD;YLTLRNNTIGG	APELGNLTQLQ;TGNIPNASAFP		20.50 27.50 29.50 14.00 22.50 36.50 14.00 31.00 15.50 16.50 24.50	27.50 35.00 42.50 5.00 17.50 42.50 17.50 20.00 35.00 20.00 15.00		2	10	4	8	9	3
Pp3c4_22080V3.9	573	12	17	12	3	2	LVSATNLTYLD;SPQIGNMTYLK;CVEQSNQTVRD;GETNENMTIRL;AASFKNKSQQT;YIFPLNETFSR;KLSARNCSLGG;VLDLRNNSLTG;HMHLNNNSLTG;ITCAQNVTIAN;AYNSFNGSIPD;NVTIANISHVT	GSFPSNFSSKL;PPSLANLTSLR;TELYSNTSYLL	LVDNNNLSGPL;DENFLNGTIPP	15.00 15.00 18.75 12.08 27.08 32.92 17.50 32.08 12.50 18.75 22.92	28.33 45.00 11.67 11.67 36.67 36.67 1.67 26.67 41.67 10.00 15.00	20.00 20.00 22.50 37.50 12.50 40.00 12.50 47.50 12.50 30.00 27.50	3	14	6	11	11	6
Mapoly0082s0076.1.p	322	9	7	3	1	3	SIARTNVTGSL;LGNMKNISFMF;ALNLSNKSLSG	PVGLGNLSNLQ	NLMYMNLSGNK;RVIALNLSNKS;DISNNNFSGDV	15.00 6.67 30.00 11.67 33.33 40.00 13.33 40.00 15.00 28.33 11.67	20.00 55.00 30.00 5.00 10.00 30.00 0.00 25.00 20.00 0.00 25.00	21.67 0.00 15.00 20.00 3.33 26.67 0.00 31.67 26.67 30.00 30.00	3	4	5	2	7	0
Mapoly0004s0098.1.p	430	9	10	8	0	2	HIYLGNNTDLT;YGMPYNISYLE;RQGQNNCSELT;FDYWPNLTSLL;LETRFNLTYKM;DNVYTNFSAIV;NCHDCNLTGGL;QELLLNSTVDN		RVTALNLTNLG;FPELLNLSLWR	16.25 21.88 23.12 13.12 25.00 34.38 9.38 27.50 24.38 20.62 18.75		12.50 20.00 25.00 10.00 15.00 25.00 0.00 27.50 20.00 22.50 37.50	3	7	4	6	5	5
Mapoly0004s0100.1.p	427	8	6	4	0	2	YIYLGNNTQLT;YGTPYNISYLE;NAGGNNCSIET;LETRFNLTSRF		RVTSLNLTLAG;MSNLVNLTVWS	15.00 13.75 32.50 16.25 25.00 32.50 23.75 16.25 40.00 12.50 26.25		12.50 20.00 25.00 10.00 12.50 25.00 0.00 25.00 17.50 22.50 35.00	1	5	1	5	2	4
Mapoly0004s0099.1.p	424	8	5	1	2	2	YGVPYNISYLE	LERQFNLTTRI;DMARYNITAGL	HVTTLNLTKAG;LSNLVNLSIWY	30.00 15.00 5.00 10.00 35.00 35.00 0.00 20.00 45.00 0.00 40.00	30.00 32.50 37.50 17.50 15.00 20.00 2.50 5.00 2.50 12.50 5.00	10.00 20.00 25.00 10.00 15.00 25.00 0.00 25.00 20.00 22.50 35.00	1	4	2	3	3	2
Pp3c2_12320V3.2	411	8	10	5	3	2	IWTFQNLSNIQ;AKWGINATWDV;VFNLFNLTELR;NQESYNSSLCT;IFFAGNNTMSG	TNPCLNWTGVK;LRPFANLTSLK;GSYPANLSASV	SLKSFNVSWNL;HVIYLNVTFLG	21.00 17.00 28.00 15.00 24.00 31.00 13.00 32.00 14.00 20.00 25.00	20.00 28.33 21.67 8.33 21.67 35.00 1.67 21.67 28.33 10.00 11.67	30.00 0.00 17.50 20.00 0.00 22.50 0.00 25.00 32.50 22.50 35.00	1	9	1	9	3	7
Pp3c14_24840V3.1	414	10	11	6	2	3	IWSFQNLTNLQ;QWITTNFTSWI;TKMGVNGSIPE;TDPCLNITAWR;DQQPYNTTVCT;PKAIANLTNLE	PDVIYNLTNLV;PDTMQNLTLLS	HLKSLNISRNY;SRNYRNGSFPD;HVITLNVTKMG	24.17 26.67 32.50 21.67 24.17 35.83 12.50 28.33 20.83 4.17 28.33	17.50 47.50 35.00 2.50 22.50 37.50 0.00 40.00 37.50 0.00 30.00	23.33 8.33 18.33 21.67 1.67 28.33 8.33 30.00 20.00 16.67 36.67	2	9	4	7	8	3
[truncated: 3 more rows]

[truncated: 9 more sheets: SG_viii_2, SG_ix, SG_x_1, SG_x_2, SG_xi, SG_xii, SG_xiii, SG_xiv, SG_xv]
