# Supplementary material for: Identification and characterization of the LRR repeats in plant LRR-RLKs
Source: BMC Mol Cell Biol. 2021 Jan 28;22:9. doi: 10.1186/s12860-021-00344-y (PMC7841916; doi:10.1186/s12860-021-00344-y)
Supplement: Supplementary file 10 — Additional file 10: Table S9. Protein sequences blast from 17 plant genomes LRR-RLKs using Arabidopsis protein sequences as a query [file 12860_2021_344_MOESM10_ESM.xlsx]

## Sheet: Sheet1
Table S9. Protein sequences blast from 17 plant genomes LRR-RLKs using Arabidopsis protein sequences as a query.
BRI1	PSKR1	RGFR1	PEPR1	HAE	TDR/PXY	FLS2
AL7G11420.t1	AL5G11490.t1	AL7G26370.t1	AL2G32830.t1	AL7G24060.t1	AL8G38170.t1	AL8G12090.t1
AL1G63680.t1	AL8G28960.t1	AL8G31620.t1	AL1G30100.t1	AL1G42070.t1	AL7G23890.t1	AL7G33680.t1
AL3G25230.t1	AL6G17520.t1	AL3G38940.t1	AL4G28730.t1	AL8G43420.t1	AL1G19020.t1	AL1G50590.t1
AL5G11090.t1	AL1G63680.t1	AL8G22150.t1	AL8G41170.t1	AL6G37870.t1	AL8G43410.t1	AL6G17520.t1
AL6G17520.t1	AL3G25230.t1	AL4G28730.t1	AL1G29470.t1	AL8G43410.t1	AL7G33630.t1	AL1G29470.t1
AL8G22150.t1	AL7G11420.t1	AL8G41170.t1	AL7G33680.t1	AL1G20612.t1	AL2G35810.t1	AL8G14840.t1
AL7G33680.t1	AL5G11090.t1	AL1G29470.t1	AL1G50590.t1	AL2G31850.t1	AL1G42070.t1	AL4G28730.t1
AL8G28960.t1	AL8G43410.t1	AL1G30100.t1	AL3G38940.t1	AL8G23510.t1	AL8G22150.t1	AL7G14870.t1
AL5G11490.t1	AL1G29470.t1	AL7G33680.t1	AL8G14840.t1	AL7G23890.t1	AL3G38940.t1	AL6G42660.t1
AL4G28730.t1	AL7G33680.t1	AL8G43410.t1	AL8G31620.t1	AL3G33170.t1	AL8G25620.t1	AL8G41170.t1
AT4G39400.1	AT2G02220.1	AT4G26540.1	AT1G73080.1	AT4G28490.1	AT5G61480.1	AT5G46330.1
AT1G55610.2	AT5G53890.1	AT5G56040.2	AT1G17750.1	AT1G28440.1	AT1G08590.1	AT4G20140.1
AT3G13380.1	AT5G07280.1	AT3G24240.1	AT5G63930.1	AT5G65710.1	AT5G65700.2	AT5G44700.1
AT2G01950.1	AT3G13380.1	AT5G48940.1	AT2G33170.1	AT5G25930.1	AT3G49670.1	AT5G07280.1
AT5G07280.1	AT1G55610.2	AT1G34110.1	AT1G17230.1	AT5G65700.2	AT4G20270.1	AT1G17230.1
AT4G20140.1	AT4G39400.1	AT5G63930.1	AT4G20140.1	AT3G49670.1	AT1G75820.1	AT4G36180.1
AT5G48940.1	AT3G49670.1	AT1G17230.1	AT3G24240.1	AT1G09970.2	AT1G28440.1	AT1G35710.1
AT2G02220.1	AT1G17230.1	AT2G33170.1	AT1G35710.1	AT3G19700.1	AT5G48940.1	AT5G63930.1
AT2G33170.1	AT2G01950.1	AT1G17750.1	AT5G44700.1	AT1G72180.1	AT3G24240.1	AT2G33170.1
AT5G63930.1	AT5G65700.2	AT4G20140.1	AT5G56040.2	AT5G49660.1	AT4G28490.1	AT3G24240.1
Bra033615.1-P	Bra026610.1-P	Bra002855.1-P	Bra025951.1-P	Bra030098.1-P	Bra012952.1-P	Bra017563.1-P
Bra011862.1-P	Bra003026.1-P	Bra014998.1-P	Bra025951.1-P	Bra032909.1-P	Bra011046.1-P	Bra022032.1-P
Bra010684.1-P	Bra022679.1-P	Bra036154.1-P	Bra025988.1-P	Bra010867.1-P	Bra030734.1-P	Bra039525.1-P
Bra030846.1-P	Bra008027.1-P	Bra021831.1-P	Bra021831.1-P	Bra037825.1-P	Bra024413.1-P	Bra025113.1-P
Bra034681.1-P	Bra034681.1-P	Bra025988.1-P	Bra008505.1-P	Bra009869.1-P	Bra013451.1-P	Bra025988.1-P
Bra024840.1-P	Bra009277.1-P	Bra008505.1-P	Bra039525.1-P	Bra020518.1-P	Bra030098.1-P	Bra021831.1-P
Bra009277.1-P	Bra030846.1-P	Bra030734.1-P	Bra014998.1-P	Bra024413.1-P	Bra032909.1-P	Bra009277.1-P
Bra021831.1-P	Bra024840.1-P	Bra039525.1-P	Bra025113.1-P	Bra019971.1-P	Bra010867.1-P	Bra000657.1-P
Bra025988.1-P	Bra025988.1-P	Bra012952.1-P	Bra036154.1-P	Bra011046.1-P	Bra014998.1-P	Bra036154.1-P
Bra036154.1-P	Bra033615.1-P	Bra024413.1-P	Bra009277.1-P	Bra038228.1-P	Bra036154.1-P	Bra015829.1-P
Bradi4g27440.1.p	Bradi3g49370.1.p	Bradi3g39150.1.p	Bradi3g37210.2.p	Bradi2g08350.1.p	Bradi1g75430.1.p	Bradi5g21960.1.p
Bradi3g21400.1.p	Bradi5g25790.1.p	Bradi2g34380.1.p	Bradi3g34470.1.p	Bradi4g28107.1.p	Bradi3g01230.1.p	Bradi1g26900.1.p
Bradi1g72572.1.p	Bradi1g59360.1.p	Bradi2g04330.1.p	Bradi3g37216.3.p	Bradi1g69097.1.p	Bradi1g57900.1.p	Bradi2g47254.1.p
Bradi2g58780.3.p	Bradi3g01577.1.p	Bradi1g37190.1.p	Bradi1g58460.1.p	Bradi1g57900.1.p	Bradi1g69097.1.p	Bradi3g08070.1.p
Bradi3g04210.1.p	Bradi1g33510.1.p	Bradi5g15070.1.p	Bradi3g20867.1.p	Bradi4g21836.1.p	Bradi1g30160.1.p	Bradi3g08075.2.p
Bradi3g49370.1.p	Bradi1g33480.1.p	Bradi3g37210.2.p	Bradi1g37190.1.p	Bradi2g49447.1.p	Bradi2g08350.1.p	Bradi3g28380.1.p
Bradi1g58460.1.p	Bradi3g04210.1.p	Bradi3g34470.1.p	Bradi1g26900.1.p	Bradi4g00900.1.p	Bradi1g37190.1.p	Bradi4g30827.1.p
Bradi3g04227.1.p	Bradi3g04227.1.p	Bradi1g58460.1.p	Bradi3g39150.1.p	Bradi1g37960.1.p	Bradi3g39150.1.p	Bradi1g58460.1.p
Bradi5g25790.1.p	Bradi4g27440.1.p	Bradi2g08350.1.p	Bradi3g28380.1.p	Bradi1g75430.1.p	Bradi4g28107.1.p	Bradi4g10987.1.p
Bradi1g57900.1.p	Bradi2g58780.3.p	Bradi1g75430.1.p	Bradi2g08350.1.p	Bradi2g56750.1.p	Bradi1g58460.1.p	Bradi4g09817.1.p
EFJ23449	EFJ14033	EFJ06059	EFJ35015	EFJ31406	EFJ25235	EFJ17527
EFJ25431	EFJ23449	EFJ30173	EFJ32463	EFJ38742	EFJ37553	EFJ36389
EFJ17527	EFJ25431	EFJ36389	EFJ06059	EFJ05652	EFJ34052	EFJ28857
EFJ28857	EFJ04757	EFJ35815	EFJ30173	EFJ26843	EFJ13721	EFJ23449
EFJ04757	EFJ28857	EFJ25235	EFJ36389	EFJ29155	EFJ27500	EFJ25431
EFJ25235	EFJ32463	EFJ35015	EFJ35815	EFJ05889	EFJ07299	EFJ06059
EFJ36389	EFJ35015	EFJ37553	EFJ16647	EFJ37546	EFJ05889	EFJ30173
EFJ37553	EFJ16647	EFJ32463	EFJ23449	EFJ34052	EFJ26843	EFJ35815
EFJ35815	EFJ36389	EFJ07299	EFJ25431	EFJ37553	EFJ36389	EFJ32463
EFJ34052	EFJ25235	EFJ34052	EFJ13431	EFJ34041	EFJ35815	EFJ35015
evm_27.model.AmTr_v1.0_scaffold00078.169	evm_27.model.AmTr_v1.0_scaffold00029.177	evm_27.model.AmTr_v1.0_scaffold00032.269	evm_27.model.AmTr_v1.0_scaffold00019.207	evm_27.model.AmTr_v1.0_scaffold00021.186	evm_27.model.AmTr_v1.0_scaffold00111.2	evm_27.model.AmTr_v1.0_scaffold00092.116
evm_27.model.AmTr_v1.0_scaffold00024.56	evm_27.model.AmTr_v1.0_scaffold00160.2	evm_27.model.AmTr_v1.0_scaffold00071.66	evm_27.model.AmTr_v1.0_scaffold00039.8	evm_27.model.AmTr_v1.0_scaffold00033.51	evm_27.model.AmTr_v1.0_scaffold00102.64	evm_27.model.AmTr_v1.0_scaffold00067.215
evm_27.model.AmTr_v1.0_scaffold00087.11	evm_27.model.AmTr_v1.0_scaffold00033.36	evm_27.model.AmTr_v1.0_scaffold00039.8	evm_27.model.AmTr_v1.0_scaffold00092.78	evm_27.model.AmTr_v1.0_scaffold00033.47	evm_27.model.AmTr_v1.0_scaffold00033.36	evm_27.model.AmTr_v1.0_scaffold00039.8
evm_27.model.AmTr_v1.0_scaffold00029.177	evm_27.model.AmTr_v1.0_scaffold00087.11	evm_27.model.AmTr_v1.0_scaffold00092.78	evm_27.model.AmTr_v1.0_scaffold00071.66	evm_27.model.AmTr_v1.0_scaffold00033.36	evm_27.model.AmTr_v1.0_scaffold00026.22	evm_27.model.AmTr_v1.0_scaffold00087.11
evm_27.model.AmTr_v1.0_scaffold00039.8	evm_27.model.AmTr_v1.0_scaffold00071.66	evm_27.model.AmTr_v1.0_scaffold00019.207	evm_27.model.AmTr_v1.0_scaffold00032.269	evm_27.model.AmTr_v1.0_scaffold00056.124	evm_27.model.AmTr_v1.0_scaffold00021.186	evm_27.model.AmTr_v1.0_scaffold00092.78
evm_27.model.AmTr_v1.0_scaffold00160.2	evm_27.model.AmTr_v1.0_scaffold00039.8	evm_27.model.AmTr_v1.0_scaffold00102.64	evm_27.model.AmTr_v1.0_scaffold00067.215	evm_27.model.AmTr_v1.0_scaffold00102.64	evm_27.model.AmTr_v1.0_scaffold00071.66	evm_27.model.AmTr_v1.0_scaffold00071.66
evm_27.model.AmTr_v1.0_scaffold00071.66	evm_27.model.AmTr_v1.0_scaffold00102.64	evm_27.model.AmTr_v1.0_scaffold00067.215	evm_27.model.AmTr_v1.0_scaffold00087.11	evm_27.model.AmTr_v1.0_scaffold00033.48	evm_27.model.AmTr_v1.0_scaffold00039.8	evm_27.model.AmTr_v1.0_scaffold00019.207
evm_27.model.AmTr_v1.0_scaffold00092.78	evm_27.model.AmTr_v1.0_scaffold00069.214	evm_27.model.AmTr_v1.0_scaffold00033.36	evm_27.model.AmTr_v1.0_scaffold00021.186	evm_27.model.AmTr_v1.0_scaffold00111.2	evm_27.model.AmTr_v1.0_scaffold00056.124	evm_27.model.AmTr_v1.0_scaffold00022.150
evm_27.model.AmTr_v1.0_scaffold00033.36	FGENESH00000003351	evm_27.model.AmTr_v1.0_scaffold00111.2	evm_27.model.AmTr_v1.0_scaffold00182.11	evm_27.model.AmTr_v1.0_scaffold00092.78	evm_27.model.AmTr_v1.0_scaffold00033.47	evm_27.model.AmTr_v1.0_scaffold00182.11
FGENESH00000056178	FGENESH00000059418	FGENESH00000028325	evm_27.model.AmTr_v1.0_scaffold00092.116	evm_27.model.AmTr_v1.0_scaffold00056.122	evm_27.model.AmTr_v1.0_scaffold00033.51	FGENESH00000030901
FGENESH00000025624	FGENESH00000016641	FGENESH00000001198	FGENESH00000036330	FGENESH00000041256	FGENESH00000049123	FGENESH00000005992
FGENESH00000039710	FGENESH00000016075	FGENESH00000029202	FGENESH00000036334	FGENESH00000036537	FGENESH00000046652	FGENESH00000047066
FGENESH00000054137	FGENESH00000043419	FGENESH00000005054	FGENESH00000052393	FGENESH00000028428	FGENESH00000028428	FGENESH00000015252
FGENESH00000022215	FGENESH00000023986	FGENESH00000048117	FGENESH00000040202	FGENESH00000054357	FGENESH00000030614	FGENESH00000016386
FGENESH00000059418	FGENESH00000023989	FGENESH00000040202	FGENESH00000048117	FGENESH00000007229	FGENESH00000007229	FGENESH00000029493
FGENESH00000028428	FGENESH00000039755	FGENESH00000028428	FGENESH00000005054	FGENESH00000030044	FGENESH00000041256	FGENESH00000016382
FGENESH00000003351	FGENESH00000039754	FGENESH00000036330	FGENESH00000005992	FGENESH00000000639	FGENESH00000029202	FGENESH00000002404
FGENESH00000049123	FGENESH00000043422	FGENESH00000046652	FGENESH00000019466	FGENESH00000001217	FGENESH00000046744	FGENESH00000028185
FGENESH00000023986	Glyma13G275100.1.p	FGENESH00000049123	FGENESH00000041256	FGENESH00000052273	FGENESH00000005054	FGENESH00000040202
Glyma06G147600.1.p	Glyma12G225800.1.p	Glyma18G073600.1.p	FGENESH00000015252	FGENESH00000043269	FGENESH00000040202	Glyma08G083300.1.p
Glyma04G218300.1.p	Glyma06G238700.1.p	Glyma02G302600.1.p	Glyma15G001500.1.p	Glyma07G201600.1.p	Glyma12G006300.1.p	Glyma05G128200.1.p
Glyma04G115700.1.p	Glyma12G163062.1.p	Glyma08G333200.1.p	Glyma20G194400.1.p	Glyma06G288600.1.p	Glyma19G168600.1.p	Glyma15G155600.1.p
Glyma08G092200.1.p	Glyma20G156700.1.p	Glyma05G039900.4.p	Glyma10G195700.1.p	Glyma13G294100.1.p	Glyma03G167500.1.p	Glyma16G065400.1.p
Glyma05G136900.1.p	Glyma05G136900.1.p	Glyma17G087000.1.p	Glyma10G126700.1.p	Glyma13G235000.1.p	Glyma10G040500.1.p	Glyma05G126400.1.p
Glyma10G237900.1.p	Glyma10G237900.1.p	Glyma14G124700.1.p	Glyma05G134800.1.p	Glyma12G206800.1.p	Glyma14G033500.1.p	Glyma05G134800.1.p
Glyma20G156700.1.p	Glyma08G092200.1.p	Glyma04G239700.1.p	Glyma15G155600.1.p	Glyma01G197600.1.p	Glyma02G281100.1.p	Glyma19G167400.1.p
Glyma12G225800.1.p	Glyma04G115700.1.p	Glyma06G124200.1.p	Glyma10G220700.1.p	Glyma12G002500.2.p	Glyma18G116800.1.p	Glyma16G065600.1.p
Glyma13G275100.1.p	Glyma15G155600.1.p	Glyma13G039700.1.p	Glyma08G090000.1.p	Glyma17G156300.1.p	Glyma01G197800.1.p	Glyma16G065000.1.p
Glyma15G155600.1.p	LOC_Os02g41890.1	Glyma10G220700.1.p	Glyma09G048300.1.p	Glyma01G197800.1.p	Glyma11G043800.1.p	Glyma08G090000.1.p
LOC_Os01g52050.1	LOC_Os04g57630.1	LOC_Os01g07560.1	Glyma05G039900.4.p	Glyma04G088800.1.p	Glyma08G302900.1.p	LOC_Os04g52780.1
LOC_Os08g25380.1	LOC_Os02g02490.1	LOC_Os06g38990.1	LOC_Os08g34650.1	LOC_Os01g13800.1	LOC_Os08g05290.1	LOC_Os02g11930.1
LOC_Os09g12240.1	LOC_Os07g01710.1	LOC_Os04g42700.1	LOC_Os10g06760.1	LOC_Os08g28870.1	LOC_Os02g02140.1	LOC_Os06g38930.1
LOC_Os10g02500.1	LOC_Os02g05930.1	LOC_Os07g05740.2	LOC_Os10g06740.1	LOC_Os09g15700.1	LOC_Os03g05140.1	LOC_Os07g31500.1
LOC_Os01g68870.1	LOC_Os02g05960.1	LOC_Os07g04190.1	LOC_Os07g05740.2	LOC_Os07g04190.1	LOC_Os07g04190.1	LOC_Os06g38670.1
LOC_Os04g57630.1	LOC_Os06g47650.1	LOC_Os03g05140.1	LOC_Os04g42700.1	LOC_Os11g12530.1	LOC_Os03g12730.1	LOC_Os06g38590.1
LOC_Os07g04190.1	LOC_Os02g05950.1	LOC_Os02g02140.1	LOC_Os06g38990.1	LOC_Os03g12730.1	LOC_Os05g51740.1	LOC_Os11g46980.1
LOC_Os02g05980.1	LOC_Os02g05940.1	LOC_Os09g15700.1	LOC_Os07g31500.1	LOC_Os05g44770.1	LOC_Os06g38990.1	LOC_Os11g41100.1
LOC_Os02g05940.1	LOC_Os02g05970.1	LOC_Os07g31500.1	LOC_Os10g33040.1	LOC_Os01g65650.1	LOC_Os01g13800.1	LOC_Os11g47030.1
LOC_Os02g05970.1	Mapoly0141s0029.1.p	LOC_Os10g06740.1	LOC_Os04g52780.1	LOC_Os12g43640.1	LOC_Os09g15700.1	LOC_Os01g68870.1
Mapoly0011s0213.1.p	Mapoly0011s0213.1.p	Mapoly0096s0005.1.p	LOC_Os01g13800.1	LOC_Os01g53920.1	LOC_Os07g05740.2	Mapoly0005s0124.1.p
Mapoly0141s0029.1.p	Mapoly0081s0054.1.p	Mapoly0075s0046.1.p	Mapoly0005s0124.1.p	Mapoly0075s0046.1.p	Mapoly0096s0005.1.p	Mapoly0011s0213.1.p
Mapoly0005s0124.1.p	Mapoly0075s0046.1.p	Mapoly0005s0124.1.p	Mapoly0011s0213.1.p	Mapoly0096s0005.1.p	Mapoly0075s0046.1.p	Mapoly0081s0043.1.p
Mapoly0096s0005.1.p	Mapoly0005s0124.1.p	Mapoly0081s0054.1.p	Mapoly0081s0054.1.p	Medtr4g088320.1	Medtr4g036575.1	Mapoly0012s0045.1.p
Mapoly0081s0054.1.p	Mapoly0008s0216.3.p	Medtr4g105370.1	Mapoly0012s0045.1.p	Medtr2g090710.1	Medtr4g036505.1	Mapoly0081s0054.1.p
Mapoly0008s0216.3.p	Mapoly0001s0279.1.p	Medtr7g059285.1	Mapoly0075s0046.1.p	Medtr2g014560.1	Medtr1g069470.1	Mapoly0096s0005.1.p
Mapoly0075s0046.1.p	Medtr1g100787.1	Medtr5g045910.1	Mapoly0096s0005.1.p	Medtr5g014720.1	Medtr7g098610.1	Mapoly0008s0216.3.p
Medtr3g095100.1	Medtr3g095100.1	Medtr3g090480.1	Mapoly0081s0043.1.p	Medtr6g088790.1	Medtr1g080440.1	Medtr4g094610.1
Medtr3g009400.1	Medtr3g009400.1	Medtr1g097580.1	Medtr2g105680.1	Medtr1g069470.1	Medtr3g449390.1	Medtr4g094790.1
Medtr1g100787.1	Medtr4g094790.1	Medtr5g096530.1	Medtr5g087350.1	Medtr3g110860.1	Medtr5g090100.1	Medtr0400s0040.1
Medtr1g047670.1	Medtr1g079520.1	Medtr5g096530.1	Medtr5g087360.2	Medtr3g110450.1	Medtr2g005810.1	Medtr0365s0030.1
Medtr4g094790.1	Medtr3g449390.1	Medtr1g047670.1	Medtr1g047670.1	Medtr3g449390.1	Medtr2g449790.1	Medtr1g040615.1
Medtr1g079520.1	Medtr1g047670.1	Medtr1g079520.1	Medtr1g079520.1	Medtr1g080440.1	Medtr2g090710.1	Medtr7g096980.1
Medtr7g059285.1	Medtr1g040545.1	Medtr1g069470.1	Medtr7g059285.1	PDK_30s869221g002	PDK_30s739091g003	Medtr7g059285.1
Medtr3g437630.1	Medtr5g045910.1	PDK_30s676481g001	Medtr2g437730.1	PDK_30s930101g001	PDK_30s782101g004	Medtr1g039310.1
Medtr5g045910.1	Medtr7g084220.1	PDK_30s775811g001	Medtr4g094790.1	PDK_30s1012141g001	PDK_30s675541g006	Medtr3g070220.1
Medtr1g080440.1	PAC_32963092.CDS.1	PDK_30s799671g001	Medtr1g040615.1	PDK_30s745071g015	PDK_30s1012141g001	Medtr1g047670.1
PAC_32907165.CDS.1	PAC_32963091.CDS.1	PDK_30s1043421g003	Medtr1g039220.1	PDK_30s6550948g006	PDK_30s6550948g006	PAC_32907165.CDS.1
PAC_32907164.CDS.1	PAC_32963093.CDS.1	PDK_30s940751g001	PAC_32907165.CDS.1	PDK_30s677491g001	PDK_30s775811g001	PAC_32907164.CDS.1
PAC_32963092.CDS.1	PAC_32907165.CDS.1	PDK_30s675541g006	PAC_32907164.CDS.1	PDK_30s782101g004	PDK_30s676481g001	PAC_32963092.CDS.1
PAC_32963091.CDS.1	PAC_32907164.CDS.1	PDK_30s782101g004	PAC_32963092.CDS.1	PDK_30s675541g006	PDK_30s677491g001	PAC_32963091.CDS.1
PAC_32963093.CDS.1	PDK_30s1070441g004	PDK_30s1012141g001	PAC_32963091.CDS.1	PDK_30s831221g004	PDK_30s745071g015	PAC_32963093.CDS.1
PDK_30s665281g004	PDK_30s941311g002	PGSC0003DMP400038574	PAC_32963093.CDS.1	PDK_30s1154711g001	PGSC0003DMP400012829	PDK_30s779251g006
PDK_30s833481g002	PDK_30s1037591g007	PGSC0003DMP400031672	PDK_30s1043421g003	PGSC0003DMP400054963	PGSC0003DMP400015077	PDK_30s940751g001
PDK_30s1037591g007	PDK_30s672211g001	PGSC0003DMP400051647	PDK_30s775811g001	PGSC0003DMP400022697	PGSC0003DMP400007415	PDK_30s1088101g001
PDK_30s672211g001	PDK_30s1079811g003	PGSC0003DMP400027735	PDK_30s940751g001	PGSC0003DMP400016577	PGSC0003DMP400029173	PDK_30s799671g001
PDK_30s1079811g003	PDK_30s775811g001	PGSC0003DMP400040148	PDK_30s1079811g003	PGSC0003DMP400053339	PGSC0003DMP400053338	PDK_30s775811g001
PDK_30s941311g002	PDK_30s665281g004	PGSC0003DMP400020567	PDK_30s675541g006	PGSC0003DMP400013510	PGSC0003DMP400017556	PDK_30s1079811g003
PDK_30s675541g006	PDK_30s833481g002	PGSC0003DMP400029483	PDK_30s676481g001	PGSC0003DMP400029173	PGSC0003DMP400020982	PDK_30s65509118g001
PDK_30s1070441g004	PDK_30s940751g001	PGSC0003DMP400054176	PDK_30s799671g001	PGSC0003DMP400015077	PGSC0003DMP400043150	PDK_30s1043421g003
PDK_30s940751g001	PDK_30s782101g004	PGSC0003DMP400016150	PDK_30s1012141g001	PGSC0003DMP400008852	PGSC0003DMP400011126	PDK_30s676481g001
PDK_30s782101g004	PGSC0003DMP400028596	PGSC0003DMP400053338	PGSC0003DMP400016150	PGSC0003DMP400040261	PGSC0003DMP400054963	PDK_30s1082091g001
PGSC0003DMP400034235	PGSC0003DMP400022012	Potri011G164800.1.p	PGSC0003DMP400054176	PGSC0003DMP400007415	Potri003G107600.1.p	PGSC0003DMP400014552
PGSC0003DMP400051275	PGSC0003DMP400025168	Potri001G467300.1.p	PGSC0003DMP400029483	Potri004G049100.1.p	Potri001G126100.1.p	PGSC0003DMP400049566
PGSC0003DMP400025168	PGSC0003DMP400051275	Potri012G088100.1.p	PGSC0003DMP400005799	Potri017G016600.1.p	Potri002G256500.1.p	PGSC0003DMP400036213
PGSC0003DMP400054176	PGSC0003DMP400039950	Potri015G080800.1.p	PGSC0003DMP400020567	Potri007G135400.1.p	Potri019G021700.1.p	PGSC0003DMP400040896
PGSC0003DMP400020567	PGSC0003DMP400034235	Potri005G188700.1.p	PGSC0003DMP400039950	Potri011G058100.1.p	Potri013G048800.1.p	PGSC0003DMP400046474
PGSC0003DMP400042691	PGSC0003DMP400054176	Potri002G070900.1.p	PGSC0003DMP400005801	Potri006G235800.1.p	Potri001G073600.1.p	PGSC0003DMP400031193
PGSC0003DMP400039950	PGSC0003DMP400053338	Potri002G063300.1.p	PGSC0003DMP400051647	Potri018G057100.1.p	Potri003G157300.1.p	PGSC0003DMP400040897
PGSC0003DMP400029173	PGSC0003DMP400046474	Potri013G051300.1.p	PGSC0003DMP400027735	Potri006G235500.1.p	Potri007G009200.1.p	PGSC0003DMP400049477
PGSC0003DMP400006759	PGSC0003DMP400029173	Potri003G174900.1.p	PGSC0003DMP400006759	Potri018G088100.1.p	Potri005G241500.1.p	PGSC0003DMP400035977
PGSC0003DMP400027735	Potri008G144700.1.p	Potri001G053400.2.p	Potri008G009300.1.p	Potri018G088200.1.p	Potri002G019900.1.p	PGSC0003DMP400040902
Potri005G086500.1.p	Potri010G097700.1.p	Pp3c8_17530V3.4	Potri008G007600.1.p	Potri007G009200.1.p	Pp3c6_22000V3.3	Potri011G068500.1.p
Potri007G078100.1.p	Potri011G116900.1.p	Pp3c2_18570V3.1	Potri012G022800.1.p	Pp3c6_22000V3.3	Pp3c8_17530V3.4	Potri001G075000.1.p
Potri011G169600.1.p	Potri001G398500.1.p	Pp3c4_29300V3.1	Potri003G174900.1.p	Solyc02g077630.3.1	Solyc03g093330.3.1	Potri003G156200.1.p
Potri001G472900.1.p	Potri003G074000.1.p	Pp3c6_22000V3.3	Potri019G025500.1.p	Solyc03g006300.2.1	Solyc05g051640.3.1	Potri019G127200.1.p
Potri008G140500.1.p	Potri001G161000.1.p	Solyc07g065860.3.1	Potri001G053400.2.p	Solyc07g053600.3.1	Solyc03g043770.3.1	Potri015G141200.1.p
Potri010G101100.1.p	Potri012G139000.1.p	Solyc03g112580.3.1	Potri013G051300.1.p	Solyc02g091860.3.1	Solyc04g081590.3.1	Potri012G139000.1.p
Potri012G139000.1.p	Potri011G169600.1.p	Solyc09g061940.2.1	Potri001G075000.1.p	Solyc03g043770.3.1	Solyc02g091840.3.1	Potri014G195100.4.p
Potri015G141200.1.p	Potri015G141200.1.p	Solyc04g064940.3.1	Potri014G195100.4.p	Solyc06g065260.3.1	Solyc01g103530.3.1	Potri005G235100.1.p
Potri003G074000.1.p	Potri001G472900.1.p	Solyc12g056730.1.1	Potri003G156200.1.p	Solyc01g080770.3.1	Solyc01g080770.3.1	Potri013G020900.1.p
Potri001G161000.1.p	Pp3c22_12040V3.3	Solyc12g098100.2.1	Pp3c2_18570V3.1	Solyc11g020280.2.1	Solyc07g005010.3.1	Potri008G009300.1.p
Pp3c22_12040V3.3	Pp3c1_16110V3.5	Solyc09g091260.3.1	Pp3c8_17530V3.4	Solyc04g077010.3.1	Solyc02g077630.3.1	Pp3c22_21420V3.2
Pp3c1_16110V3.5	Pp3c8_17530V3.4	Solyc07g056410.3.1	Pp3c4_29300V3.1	Solyc02g091840.3.1	Solyc09g061940.2.1	Pp3c22_12040V3.3
Pp3c10_12760V3.2	Pp3c4_26070V3.4	Solyc03g093330.3.1	Pp3c22_21420V3.2	Zm00001d009029_P001	Zm00001d014971_P001	Pp3c8_17530V3.4
Pp3c22_21420V3.2	Pp3c8_2540V3.1	Solyc02g091840.3.1	Pp3c22_12040V3.3	Zm00001d032344_P001	Zm00001d048390_P001	Pp3c1_16110V3.5
Pp3c4_26070V3.4	Pp3c22_21420V3.2	Zm00001d052835_P001	Pp3c1_16110V3.5	Zm00001d018752_P001	Zm00001d027645_P001	Pp3c2_18570V3.1
Pp3c11_18980V3.4	Pp3c2_18570V3.1	Zm00001d037672_P001	Pp3c11_18980V3.4	Zm00001d043512_P001	Zm00001d018752_P001	Solyc02g070890.3.1
Solyc04g051510.1.1	Solyc01g008140.3.1	Zm00001d008715_P001	Pp3c7_3320V3.2	Zm00001d048962_P001	Zm00001d014793_P001	Solyc02g070910.3.1
Solyc04g008430.1.1	Solyc07g063000.3.1	Zm00001d046485_P001	Solyc03g082470.3.1	Zm00001d014971_P001	Zm00001d037672_P001	Solyc12g008400.2.1
Solyc03g026040.3.1	Solyc03g026040.3.1	Zm00001d003101_P015	Solyc07g056410.3.1	Zm00001d016285_P001	Zm00001d046485_P001	Solyc02g072470.3.1
Solyc07g056410.3.1	Solyc04g008430.1.1	Zm00001d018807_P001	Solyc09g091260.3.1	Zm00001d041232_P001	Zm00001d009029_P001	Solyc03g006080.3.1
Solyc05g007230.3.1	Solyc04g051510.1.1	Zm00001d048390_P001	Solyc03g082450.3.1	Zm00001d041236_P001	Zm00001d048962_P001	Solyc02g031790.2.1
Solyc03g115610.3.1	Solyc05g007230.3.1	Zm00001d018752_P001	Solyc12g098100.2.1	Zm00001d048390_P001	Zm00001d003101_P015	Solyc02g072393.1.1
Solyc12g098100.2.1	Solyc07g056410.3.1	Zm00001d021535_P001	Solyc05g007230.3.1			Solyc06g006020.2.1
Solyc02g077630.3.1	Solyc02g091840.3.1	Zm00001d014971_P001	Solyc09g061940.2.1			Solyc04g015980.3.1
Solyc09g061940.2.1	Solyc12g098100.2.1		Solyc04g074050.3.1			Solyc09g072810.3.1
Solyc09g072810.3.1	Solyc08g075590.2.1		Solyc12g056730.1.1			Zm00001d002287_P001
Zm00001d011721_P001	Zm00001d001877_P001		Solyc03g112580.3.1			Zm00001d021535_P001
Zm00001d043634_P001	Zm00001d018635_P001		Zm00001d003101_P015			Zm00001d036947_P001
Zm00001d019983_P001	Zm00001d014555_P001		Zm00001d030323_P001			Zm00001d009814_P001
Zm00001d000055_P001	Zm00001d000055_P001		Zm00001d031427_P001			Zm00001d011643_P001
Zm00001d001877_P001	Zm00001d019983_P001		Zm00001d018807_P001			Zm00001d023554_P001
Zm00001d018807_P001	Zm00001d011721_P001		Zm00001d046485_P001			Zm00001d014063_P001
Zm00001d018752_P001	Zm00001d043634_P001		Zm00001d021535_P001			Zm00001d032745_P001
Zm00001d014971_P001	Zm00001d018807_P001		Zm00001d037672_P001			Zm00001d018807_P001
Zm00001d003101_P015	Zm00001d018752_P001		Zm00001d052835_P001			Zm00001d003101_P015
Zm00001d037672_P001	Zm00001d003101_P015		Zm00001d032745_P001
			Zm00001d002287_P001
